# Supplementary material for: Single-cell transcriptome analysis profiling lymphatic invasion-related TME in colorectal cancer
Source: Sci Rep. 2024 Apr 17;14:8911. doi: 10.1038/s41598-024-59656-6 (PMC11024122; doi:10.1038/s41598-024-59656-6)
Supplement: Supplementary file 11 — Supplementary Tables. [file 41598_2024_59656_MOESM11_ESM.xlsx]

## Sheet: Supplementary Table1
Supplementary Table1. The identification of major cell types for datasets from GSE200997
cellid	UMAP_1	UMAP_2	orig.ident	nCount_RNA	nFeature_RNA	Group	Cluster	Celltype
B_cac10_AAACCTGCACTTCGAA	-11.0017	-6.84793	B_cac10	1817	626	Normal	3	Bcell
B_cac10_AAAGCAACAAGTAATG	-11.4262	-6.19795	B_cac10	1811	629	Normal	3	Bcell
B_cac10_AAAGTAGAGGAGTTGC	-11.1143	-6.64625	B_cac10	2544	877	Normal	3	Bcell
B_cac10_AAAGTAGTCTGAGTGT	-10.6307	-6.99421	B_cac10	2323	781	Normal	3	Bcell
B_cac10_AAATGCCAGATACACA	-8.74701	-6.89122	B_cac10	3571	1031	Normal	3	Bcell
B_cac10_AACACGTAGGCATTGG	-11.435	-7.27713	B_cac10	2094	626	Normal	3	Bcell
B_cac10_AACCATGGTCAAACTC	-9.19672	-7.71149	B_cac10	3861	1050	Normal	5	Bcell
B_cac10_AACCATGTCAGCTGGC	-9.55689	-7.00083	B_cac10	2282	710	Normal	3	Bcell
B_cac10_AACTCAGCACGGACAA	-10.2754	-6.53269	B_cac10	2040	757	Normal	5	Bcell
B_cac10_AACTCCCAGTACACCT	-11.3855	-6.53793	B_cac10	2347	799	Normal	3	Bcell
B_cac10_AAGACCTCAGGACGTA	-11.318	-6.86708	B_cac10	1332	566	Normal	3	Bcell
B_cac10_AAGGAGCCAATCTACG	-8.85013	-6.67182	B_cac10	1940	714	Normal	3	Bcell
B_cac10_AAGGAGCTCGTAGATC	-9.2017	-7.37214	B_cac10	1622	668	Normal	5	Bcell
B_cac10_AAGGTTCGTCACCTAA	-9.43731	-7.20573	B_cac10	2201	729	Normal	5	Bcell
B_cac10_AATCCAGGTCCGCTGA	-9.24686	-7.20031	B_cac10	1797	664	Normal	5	Bcell
B_cac10_ACACCAATCCTCCTAG	-10.8974	-6.77105	B_cac10	2425	816	Normal	3	Bcell
B_cac10_ACAGCTAGTTGGAGGT	-9.24016	-7.09694	B_cac10	2866	756	Normal	5	Bcell
B_cac10_ACGAGGAAGTGCCAGA	-10.5535	-6.77262	B_cac10	1770	537	Normal	3	Bcell
B_cac10_ACGAGGAGTAGGCATG	-10.2038	-6.86652	B_cac10	2679	936	Normal	3	Bcell
B_cac10_ACGCCAGGTCTCCACT	-9.93747	-6.83268	B_cac10	2489	798	Normal	3	Bcell
B_cac10_ACGGAGAAGTGACTCT	-8.89266	-7.56857	B_cac10	2062	643	Normal	5	Bcell
B_cac10_ACTATCTCACTACAGT	-9.72978	-7.17706	B_cac10	1680	609	Normal	3	Bcell
B_cac10_ACTATCTGTCATGCCG	-10.6673	-7.47844	B_cac10	1921	793	Normal	3	Bcell
B_cac10_ACTGAGTGTAATCACC	-9.22375	-6.68673	B_cac10	1948	725	Normal	3	Bcell
B_cac10_ACTGATGCATGGATGG	-8.71736	-8.08743	B_cac10	2608	811	Normal	5	Bcell
B_cac10_ACTGTCCAGCACAGGT	-9.86962	-6.67551	B_cac10	2032	885	Normal	3	Bcell
B_cac10_ACTTACTAGATGCGAC	-8.99317	-6.6748	B_cac10	1760	782	Normal	19	Myeloid
B_cac10_ACTTACTCAGTGGAGT	-10.3817	-6.23528	B_cac10	2239	735	Normal	3	Bcell
B_cac10_AGAGCGACAGGAATGC	-10.6548	-6.68887	B_cac10	1786	708	Normal	3	Bcell
B_cac10_AGCCTAAAGTGGGTTG	-9.91035	-7.42006	B_cac10	2130	717	Normal	5	Bcell
B_cac10_AGCGTCGTCAACGGCC	-10.212	-7.70047	B_cac10	1069	413	Normal	5	Bcell
B_cac10_AGGCCGTGTGCATCTA	-11.0776	-6.10283	B_cac10	2077	752	Normal	3	Bcell
B_cac10_AGGGTGACAAGCGTAG	-8.73004	-7.9028	B_cac10	1867	577	Normal	5	Bcell
B_cac10_AGGTCATAGCTATGCT	-9.10029	-7.98869	B_cac10	2461	834	Normal	5	Bcell
B_cac10_AGTGTCATCTACCTGC	-11.2911	-6.29896	B_cac10	1511	657	Normal	3	Bcell
B_cac10_AGTTGGTCACGACTCG	-8.7726	-7.45534	B_cac10	2344	719	Normal	5	Bcell
B_cac10_ATAAGAGCATTACCTT	-9.63376	-7.05668	B_cac10	2357	786	Normal	3	Bcell
B_cac10_ATAAGAGGTAGAGGAA	-10.9511	-6.81584	B_cac10	1630	640	Normal	3	Bcell
B_cac10_ATCATGGTCCCAACGG	-10.0517	-7.06005	B_cac10	2594	843	Normal	3	Bcell
B_cac10_ATCCACCAGAGGTTAT	-9.98716	-7.62328	B_cac10	2386	742	Normal	3	Bcell
B_cac10_CAACCTCGTCAGAATA	-9.71228	-6.93847	B_cac10	2668	870	Normal	3	Bcell
B_cac10_CAACTAGAGTCAAGCG	-10.0568	-7.11674	B_cac10	2314	789	Normal	3	Bcell
B_cac10_CAAGATCTCGAGGTAG	-10.9039	-5.90992	B_cac10	1566	623	Normal	3	Bcell
B_cac10_CACACCTAGGACTGGT	-8.11527	-6.50792	B_cac10	3105	953	Normal	19	Myeloid
B_cac10_CACACCTTCCGCATCT	-9.4856	-7.5553	B_cac10	3028	1018	Normal	3	Bcell
B_cac10_CACATTTGTCGCGGTT	-9.24304	-7.40783	B_cac10	2637	846	Normal	5	Bcell
B_cac10_CACCAGGAGTATGACA	-10.3579	-7.71174	B_cac10	2012	764	Normal	3	Bcell
B_cac10_CAGAATCAGGCATTGG	-10.8294	-7.25217	B_cac10	2234	781	Normal	3	Bcell
B_cac10_CAGCGACGTCACAAGG	-9.16055	-7.79457	B_cac10	2442	901	Normal	5	Bcell
B_cac10_CAGCTAAGTAGCTTGT	-10.5812	-7.62456	B_cac10	2102	751	Normal	5	Bcell
B_cac10_CAGCTAATCAATAAGG	-9.88867	-7.16155	B_cac10	2378	834	Normal	3	Bcell
B_cac10_CAGCTGGTCCAAGTAC	-9.37976	-7.65453	B_cac10	2882	873	Normal	5	Bcell
B_cac10_CATATGGAGTCAATAG	-9.63269	-7.13434	B_cac10	1604	572	Normal	3	Bcell
B_cac10_CATATGGCATCGTCGG	-10.9423	-5.68224	B_cac10	1781	670	Normal	3	Bcell
B_cac10_CATCAGAAGATGTGTA	-10.9393	-7.62703	B_cac10	1804	691	Normal	5	Bcell
B_cac10_CATCGAATCAAACCGT	-10.1868	-7.55865	B_cac10	2357	789	Normal	5	Bcell
B_cac10_CATCGGGTCTTGTATC	-9.38458	-7.7862	B_cac10	2326	737	Normal	3	Bcell
B_cac10_CATTCGCCATGGATGG	-10.0886	-6.33667	B_cac10	2922	896	Normal	3	Bcell
B_cac10_CCGGGATAGAGTAAGG	-9.77067	-7.1838	B_cac10	2298	798	Normal	3	Bcell
B_cac10_CCTCAGTTCCAGATCA	-11.2812	-6.85902	B_cac10	1441	426	Normal	3	Bcell
B_cac10_CCTTACGGTGTTCGAT	-10.0606	-7.66401	B_cac10	2723	736	Normal	3	Bcell
B_cac10_CCTTCCCGTACGCACC	-9.36406	-8.07611	B_cac10	1401	687	Normal	5	Bcell
B_cac10_CCTTCCCGTCACACGC	-10.5795	-6.71313	B_cac10	2096	748	Normal	3	Bcell
B_cac10_CGCCAAGCACTATCTT	-11.5764	-6.65833	B_cac10	2460	763	Normal	3	Bcell
B_cac10_CGCCAAGCATCGTCGG	-9.81302	-7.90379	B_cac10	2716	851	Normal	3	Bcell
B_cac10_CGCTATCAGAGAGCTC	-11.483	-5.86354	B_cac10	2024	724	Normal	3	Bcell
B_cac10_CGCTATCGTCCGTTAA	-9.66888	-6.66239	B_cac10	1668	664	Normal	3	Bcell
B_cac10_CGCTTCAGTTATGTGC	-9.99305	-6.67951	B_cac10	2170	773	Normal	3	Bcell
B_cac10_CGGACACTCCACGAAT	-10.0425	-6.76298	B_cac10	2855	871	Normal	3	Bcell
B_cac10_CGGACGTCACTAAGTC	-9.08514	-8.02748	B_cac10	1583	666	Normal	5	Bcell
B_cac10_CGGAGTCCAGCTATTG	-10.0335	-7.04546	B_cac10	2421	703	Normal	5	Bcell
B_cac10_CGGGTCACATATACCG	-10.0614	-5.74372	B_cac10	2520	738	Normal	3	Bcell
B_cac10_CGGTTAAAGCTGTTCA	-9.01853	-8.46401	B_cac10	2460	820	Normal	5	Bcell
B_cac10_CTAACTTGTACATCCA	-8.76357	-8.58446	B_cac10	2273	773	Normal	5	Bcell
B_cac10_CTAACTTTCCTTTACA	-8.95957	-7.01897	B_cac10	2780	842	Normal	5	Bcell
B_cac10_CTAACTTTCTTGTCAT	-8.8839	-8.17224	B_cac10	4381	1205	Normal	5	Bcell
B_cac10_CTACCCAAGCCCTAAT	-9.30339	-6.92584	B_cac10	2355	778	Normal	3	Bcell
B_cac10_CTCAGAAGTCCGTTAA	-10.9354	-5.66148	B_cac10	1822	738	Normal	3	Bcell
B_cac10_CTCGAGGAGAATAGGG	-10.2653	-6.53493	B_cac10	2108	787	Normal	3	Bcell
B_cac10_CTCGGGAGTACCTACA	-9.68014	-7.07062	B_cac10	2123	722	Normal	3	Bcell
B_cac10_CTGATAGCAAACAACA	-10.3715	-7.19532	B_cac10	2380	834	Normal	3	Bcell
B_cac10_CTGCGGAGTAAATGAC	-9.53685	-7.60473	B_cac10	1932	676	Normal	5	Bcell
B_cac10_CTGCTGTAGTTTCCTT	-10.1266	-6.89687	B_cac10	2240	806	Normal	3	Bcell
B_cac10_CTGTGCTAGCGTAATA	-10.1216	-6.72044	B_cac10	2700	866	Normal	3	Bcell
B_cac10_CTGTGCTGTCATATCG	-11.2065	-6.17975	B_cac10	1569	565	Normal	3	Bcell
B_cac10_CTTGGCTAGTGGACGT	-10.4721	-7.23805	B_cac10	2558	884	Normal	3	Bcell
B_cac10_GAACATCCATTAGGCT	-10.4137	-6.34678	B_cac10	1649	526	Normal	3	Bcell
B_cac10_GAACATCTCATTATCC	-9.50157	-7.25729	B_cac10	2723	895	Normal	3	Bcell
B_cac10_GAATGAACAAAGGCGT	-11.2947	-6.74321	B_cac10	1696	623	Normal	3	Bcell
B_cac10_GACACGCAGGAGTTTA	-10.7961	-5.65052	B_cac10	2472	787	Normal	3	Bcell
B_cac10_GACACGCAGGCAGTCA	-10.8356	-7.47475	B_cac10	1651	629	Normal	5	Bcell
B_cac10_GACGCGTAGAGACTAT	-9.37673	-6.85079	B_cac10	2408	744	Normal	5	Bcell
B_cac10_GACGCGTCAAATACAG	-10.4065	-6.58724	B_cac10	2081	726	Normal	3	Bcell
B_cac10_GACGGCTAGTGCAAGC	-10.3873	-7.62846	B_cac10	2471	931	Normal	3	Bcell
B_cac10_GACGTTACAGATCTGT	-9.03735	-6.64097	B_cac10	1960	690	Normal	3	Bcell
B_cac10_GACTACACACAAGTAA	-10.3857	-7.02437	B_cac10	2659	831	Normal	3	Bcell
B_cac10_GACTACATCTGTTTGT	-11.1206	-6.99834	B_cac10	1550	658	Normal	3	Bcell
B_cac10_GACTGCGTCTTGACGA	-9.73151	-6.65732	B_cac10	2215	871	Normal	3	Bcell
B_cac10_GAGCAGAGTTGAGGTG	-9.43086	-7.37572	B_cac10	2151	751	Normal	3	Bcell
B_cac10_GATCGTAGTTCAACCA	-10.0687	-6.74903	B_cac10	2611	817	Normal	3	Bcell
B_cac10_GATGAAATCGTCCGTT	-9.63434	-7.01284	B_cac10	2487	761	Normal	3	Bcell
B_cac10_GATTCAGGTATGCTTG	-9.24113	-7.33102	B_cac10	1608	500	Normal	3	Bcell
B_cac10_GATTCAGTCATAAAGG	-11.3875	-5.84905	B_cac10	2724	846	Normal	3	Bcell
B_cac10_GCAGCCACAGGGCATA	-10.0355	-7.69896	B_cac10	2365	864	Normal	3	Bcell
B_cac10_GCAGTTACACAGACAG	-7.16796	-7.9005	B_cac10	2190	635	Normal	5	Bcell
B_cac10_GCATACAAGCGCCTCA	-9.15255	-7.04804	B_cac10	2133	769	Normal	3	Bcell
B_cac10_GCATGCGCATCACGAT	-9.31459	-6.82136	B_cac10	2566	879	Normal	3	Bcell
B_cac10_GCGAGAATCGCATGGC	-10.1669	-6.28461	B_cac10	2514	818	Normal	3	Bcell
B_cac10_GCGCGATTCTATCCCG	-9.42161	-6.9384	B_cac10	1990	778	Normal	5	Bcell
B_cac10_GCGGGTTTCCTATGTT	-10.8243	-5.98474	B_cac10	1243	557	Normal	3	Bcell
B_cac10_GCTGCAGGTGATGTGG	-10.6172	-7.4349	B_cac10	2526	850	Normal	3	Bcell
B_cac10_GCTTCCACATGCTAGT	-10.1613	-6.73744	B_cac10	2576	892	Normal	3	Bcell
B_cac10_GGACAAGAGCAATCTC	-11.5131	-6.83785	B_cac10	1882	694	Normal	3	Bcell
B_cac10_GGACGTCAGGGCACTA	-10.5453	-7.01942	B_cac10	1848	750	Normal	3	Bcell
B_cac10_GGCCGATAGGTAAACT	-10.6194	-7.02082	B_cac10	2707	850	Normal	3	Bcell
B_cac10_GGCCGATTCGCGTTTC	-10.801	-6.96512	B_cac10	2204	743	Normal	3	Bcell
B_cac10_GGCTGGTGTGACTCAT	-9.85186	-6.64338	B_cac10	1912	683	Normal	3	Bcell
B_cac10_GGGATGAAGATAGCAT	-9.50062	-6.75785	B_cac10	2465	729	Normal	3	Bcell
B_cac10_GGTATTGCAATAGCGG	-9.79008	-6.1524	B_cac10	2012	730	Normal	3	Bcell
B_cac10_GTAGGCCGTCATTAGC	-8.87298	-7.75226	B_cac10	2255	729	Normal	5	Bcell
B_cac10_GTATCTTTCTGCGGCA	-10.2812	-6.6668	B_cac10	2235	718	Normal	3	Bcell
B_cac10_GTCACGGGTAGCGTCC	-9.15428	-6.85521	B_cac10	1455	542	Normal	5	Bcell
B_cac10_GTCCTCACATTACGAC	-8.81608	-7.02398	B_cac10	2296	841	Normal	3	Bcell
B_cac10_GTGCAGCCACTGAAGG	-11.2064	-5.71088	B_cac10	2211	739	Normal	3	Bcell
B_cac10_TAAGTGCGTCTCCACT	-9.4069	-7.68759	B_cac10	1828	709	Normal	5	Bcell
B_cac10_TACTCGCAGCTGCAAG	-10.0155	-7.05328	B_cac10	2523	784	Normal	3	Bcell
B_cac10_TACTTACTCCCTCAGT	-10.8479	-7.54205	B_cac10	1998	683	Normal	5	Bcell
B_cac10_TACTTGTAGTGCTGCC	-10.2387	-6.35449	B_cac10	1954	717	Normal	3	Bcell
B_cac10_TAGTTGGAGCCCAACC	-9.74668	-6.75927	B_cac10	2415	699	Normal	5	Bcell
B_cac10_TAGTTGGGTCGGGTCT	-9.38524	-6.79479	B_cac10	1518	661	Normal	5	Bcell
B_cac10_TATCAGGGTCTTGTCC	-11.444	-6.0311	B_cac10	1521	589	Normal	3	Bcell
B_cac10_TATGCCCGTGGCGAAT	-10.7303	-7.2487	B_cac10	1858	785	Normal	3	Bcell
B_cac10_TATTACCAGTGAAGTT	-11.0417	-7.39999	B_cac10	1207	524	Normal	5	Bcell
B_cac10_TCACAAGGTGAGTGAC	-10.2584	-7.43442	B_cac10	1829	746	Normal	3	Bcell
B_cac10_TCAGGTATCTCTGTCG	-9.95536	-7.4781	B_cac10	1880	640	Normal	3	Bcell
B_cac10_TCATTTGCAGCTTAAC	-9.78507	-6.11395	B_cac10	2003	724	Normal	3	Bcell
B_cac10_TCGGGACCAGTATCTG	-11.2527	-6.25874	B_cac10	2035	687	Normal	3	Bcell
B_cac10_TCGGTAACACGGCTAC	-10.6591	-7.11557	B_cac10	1833	667	Normal	3	Bcell
B_cac10_TCGGTAAGTAAGTGGC	-10.2817	-6.8924	B_cac10	1987	723	Normal	3	Bcell
B_cac10_TCTCATACAACACCCG	-9.4127	-7.46398	B_cac10	2883	754	Normal	3	Bcell
B_cac10_TGAAAGATCATGTGGT	-9.3057	-8.01418	B_cac10	2203	732	Normal	5	Bcell
B_cac10_TGACGGCTCTTAACCT	-9.94286	-7.04428	B_cac10	1838	663	Normal	3	Bcell
B_cac10_TGACTAGCAGTATCTG	-9.60994	-7.13524	B_cac10	2640	865	Normal	3	Bcell
B_cac10_TGAGCCGAGATGTTAG	-9.12696	-7.18699	B_cac10	2624	787	Normal	3	Bcell
B_cac10_TGATTTCCAAGGTTCT	-10.0395	-6.80324	B_cac10	2150	749	Normal	5	Bcell
B_cac10_TGCACCTAGGCTAGAC	-9.16467	-7.937	B_cac10	3187	1111	Normal	5	Bcell
B_cac10_TGCACCTGTCTGATTG	-11.407	-6.75904	B_cac10	2648	814	Normal	3	Bcell
B_cac10_TGCCCTAAGATTACCC	-9.60987	-7.51365	B_cac10	2691	990	Normal	3	Bcell
B_cac10_TGCCCTAGTGTTCTTT	-10.3578	-7.59483	B_cac10	1705	676	Normal	5	Bcell
B_cac10_TGCGTGGAGGGCTTCC	-9.57926	-7.06317	B_cac10	1448	589	Normal	5	Bcell
B_cac10_TGGCCAGAGTGGTAAT	-11.0498	-6.97327	B_cac10	2681	855	Normal	3	Bcell
B_cac10_TGGCCAGTCAGCTTAG	-9.25047	-7.07111	B_cac10	1729	720	Normal	5	Bcell
B_cac10_TGGTTCCTCTTACCTA	-9.39335	-7.10541	B_cac10	2321	819	Normal	5	Bcell
B_cac10_TTAGGACCATCAGTAC	-8.74394	-7.9595	B_cac10	2415	783	Normal	5	Bcell
B_cac10_TTCGAAGCAGTAACGG	-10.2442	-6.72179	B_cac10	1724	617	Normal	3	Bcell
B_cac10_TTGCGTCCATTGCGGC	-9.22673	-7.21467	B_cac10	2055	690	Normal	5	Bcell
B_cac10_AAGGAGCCATGACATC	-8.38052	-7.67333	B_cac10	1627	590	Normal	5	Bcell
B_cac10_AAGGTTCTCAGCAACT	-8.63565	-8.27449	B_cac10	1891	737	Normal	5	Bcell
B_cac10_AGATCTGTCAGTGTTG	-8.72765	-8.00007	B_cac10	2212	713	Normal	5	Bcell
B_cac10_CGCTGGATCCTGCTTG	-7.32167	-7.98241	B_cac10	2109	636	Normal	5	Bcell
B_cac10_TCTCTAACATTCTTAC	-9.49623	-6.9805	B_cac10	1896	610	Normal	3	Bcell
B_cac10_AAACGGGCAGCGTTCG	-10.9818	-6.80243	B_cac10	1880	682	Normal	3	Bcell
B_cac10_AAACGGGTCATCGATG	-11.6628	-6.39965	B_cac10	2276	686	Normal	3	Bcell
B_cac10_AAAGATGCAAGTCATC	-9.61762	-6.05821	B_cac10	2188	744	Normal	3	Bcell
B_cac10_AACACGTGTTGCTCCT	-10.9411	-6.97311	B_cac10	2035	687	Normal	3	Bcell
B_cac10_AACCATGGTGAAAGAG	-11.0167	-6.56192	B_cac10	2483	821	Normal	3	Bcell
B_cac10_AACCATGGTGACCAAG	-11.0004	-7.35058	B_cac10	2735	904	Normal	3	Bcell
B_cac10_AACCGCGTCGGTGTCG	-9.98914	-6.10584	B_cac10	902	371	Normal	3	Bcell
B_cac10_AACGTTGCATACTCTT	-11.1375	-5.88028	B_cac10	2203	768	Normal	3	Bcell
B_cac10_AACGTTGCATCTACGA	-10.4985	-5.42847	B_cac10	1801	665	Normal	3	Bcell
B_cac10_AACTTTCAGGGAACGG	-10.0668	-5.75789	B_cac10	1946	624	Normal	3	Bcell
B_cac10_AACTTTCGTAAATACG	-9.26185	-6.69034	B_cac10	1986	808	Normal	3	Bcell
B_cac10_AACTTTCTCAGCGACC	-10.5659	-7.23493	B_cac10	2073	689	Normal	3	Bcell
B_cac10_AACTTTCTCGCGATCG	-11.6504	-5.61388	B_cac10	2351	683	Normal	3	Bcell
B_cac10_AAGCCGCGTAGCGCAA	-9.40798	-6.68417	B_cac10	1605	600	Normal	3	Bcell
B_cac10_AAGGCAGCAGGGTTAG	-11.3098	-7.26171	B_cac10	2533	774	Normal	3	Bcell
B_cac10_AAGGCAGTCACCAGGC	-10.8031	-6.441	B_cac10	2105	826	Normal	3	Bcell
B_cac10_AAGGTTCCATTCCTCG	-10.6997	-6.70962	B_cac10	2289	723	Normal	3	Bcell
B_cac10_AAGTCTGCACGCCAGT	-8.81633	-7.33194	B_cac10	1620	612	Normal	5	Bcell
B_cac10_AAGTCTGGTCTAGTCA	-11.6888	-5.40984	B_cac10	2292	763	Normal	3	Bcell
B_cac10_AAGTCTGGTTACTGAC	-11.3779	-6.31884	B_cac10	2144	739	Normal	3	Bcell
B_cac10_AAGTCTGTCAGCGACC	-9.87619	-6.59465	B_cac10	2350	782	Normal	3	Bcell
B_cac10_AATCGGTTCAGCACAT	-11.1821	-5.82911	B_cac10	2204	672	Normal	3	Bcell
B_cac10_ACACCAATCTAACGGT	-11.3527	-6.94452	B_cac10	2115	781	Normal	3	Bcell
B_cac10_ACACCGGAGTCAAGCG	-11.6336	-6.66851	B_cac10	2242	749	Normal	3	Bcell
B_cac10_ACAGCCGCAAACCCAT	-10.9882	-5.76591	B_cac10	1850	694	Normal	3	Bcell
B_cac10_ACAGCCGCACACGCTG	-10.6728	-6.78625	B_cac10	2712	944	Normal	3	Bcell
B_cac10_ACAGCCGCAGTCTTCC	-11.1324	-7.31332	B_cac10	3012	994	Normal	3	Bcell
B_cac10_ACAGCTAGTCCGTTAA	-11.1193	-5.45277	B_cac10	1634	598	Normal	3	Bcell
B_cac10_ACAGCTAGTTGAGTTC	-11.7318	-6.65672	B_cac10	2350	685	Normal	3	Bcell
B_cac10_ACATACGAGAACAATC	-11.6888	-6.45156	B_cac10	2095	709	Normal	3	Bcell
B_cac10_ACATCAGAGACAGAGA	-10.4872	-7.13808	B_cac10	3085	969	Normal	3	Bcell
B_cac10_ACATCAGAGAGCCCAA	-11.5062	-5.76667	B_cac10	2079	684	Normal	3	Bcell
B_cac10_ACCCACTAGGCAATTA	-10.3759	-7.14245	B_cac10	1651	707	Normal	3	Bcell
B_cac10_ACCCACTTCCACGCAG	-11.5745	-7.21956	B_cac10	3397	952	Normal	3	Bcell
B_cac10_ACCCACTTCTCACATT	-11.764	-6.02202	B_cac10	2191	759	Normal	3	Bcell
B_cac10_ACCGTAATCAATCTCT	-10.5613	-7.157	B_cac10	2405	701	Normal	3	Bcell
B_cac10_ACGAGCCAGCTATGCT	-10.9582	-7.08143	B_cac10	2220	770	Normal	3	Bcell
B_cac10_ACGAGCCGTTCCTCCA	-10.832	-5.88663	B_cac10	1991	632	Normal	3	Bcell
B_cac10_ACGAGCCTCTTCGGTC	-9.97611	-6.1144	B_cac10	1819	565	Normal	3	Bcell
B_cac10_ACGAGGAAGATGAGAG	-10.0827	-7.71569	B_cac10	2398	726	Normal	3	Bcell
B_cac10_ACGAGGAGTCAGGACA	-10.6629	-6.9294	B_cac10	1533	699	Normal	3	Bcell
B_cac10_ACGATACCAAGAAGAG	-11.3017	-6.07613	B_cac10	1660	640	Normal	3	Bcell
B_cac10_ACGATGTAGCAGATCG	-10.5239	-6.3768	B_cac10	1835	598	Normal	3	Bcell
B_cac10_ACGATGTAGGCCCTTG	-11.2356	-6.82613	B_cac10	2244	874	Normal	3	Bcell
B_cac10_ACGATGTTCCACGAAT	-10.7217	-6.38069	B_cac10	2069	665	Normal	3	Bcell
B_cac10_ACGCAGCAGACTTTCG	-10.5116	-5.96447	B_cac10	1840	703	Normal	3	Bcell
B_cac10_ACGCCGACAATCAGAA	-10.9174	-6.09721	B_cac10	2171	858	Normal	3	Bcell
B_cac10_ACGGAGAAGTCACGCC	-11.4769	-6.54701	B_cac10	2070	680	Normal	3	Bcell
B_cac10_ACGGGCTAGTCTCCTC	-10.2714	-5.92447	B_cac10	2104	625	Normal	3	Bcell
B_cac10_ACGGGTCAGCACCGTC	-11.0559	-6.10199	B_cac10	1638	556	Normal	3	Bcell
B_cac10_ACGTCAAAGCTAAACA	-11.3555	-6.64352	B_cac10	2816	806	Normal	3	Bcell
B_cac10_ACTATCTGTTCAGCGC	-11.0783	-5.96259	B_cac10	1665	647	Normal	3	Bcell
B_cac10_ACTGAACAGGAATTAC	-11.0362	-6.94965	B_cac10	1891	728	Normal	3	Bcell
B_cac10_ACTTGTTTCAGGATCT	-11.3066	-6.08192	B_cac10	1594	644	Normal	3	Bcell
B_cac10_AGAATAGGTCGAACAG	-11.7749	-6.19524	B_cac10	1849	730	Normal	3	Bcell
B_cac10_AGACGTTAGCGCCTTG	-10.1799	-6.47974	B_cac10	2369	778	Normal	3	Bcell
B_cac10_AGACGTTGTACCGTAT	-10.6304	-6.26905	B_cac10	2504	782	Normal	3	Bcell
B_cac10_AGAGCGACAGGATCGA	-11.7161	-6.36542	B_cac10	1660	649	Normal	3	Bcell
B_cac10_AGAGCTTAGAAGGTGA	-10.6899	-5.28029	B_cac10	1010	472	Normal	3	Bcell
B_cac10_AGAGTGGCATGTTGAC	-11.6963	-6.54901	B_cac10	1729	737	Normal	3	Bcell
B_cac10_AGAGTGGGTTATCGGT	-11.3177	-5.60331	B_cac10	1806	616	Normal	3	Bcell
B_cac10_AGATCTGTCCTTGGTC	-11.7276	-6.87494	B_cac10	2340	754	Normal	3	Bcell
B_cac10_AGCAGCCAGAGCCTAG	-11.8886	-5.80643	B_cac10	2349	800	Normal	3	Bcell
B_cac10_AGCAGCCCAGCTCGAC	-11.6773	-5.93333	B_cac10	1717	645	Normal	3	Bcell
B_cac10_AGCGTCGAGGGAAACA	-11.8298	-6.32523	B_cac10	1234	545	Normal	3	Bcell
B_cac10_AGCGTCGTCCGGCACA	-10.7758	-6.83485	B_cac10	1103	483	Normal	3	Bcell
B_cac10_AGCTCTCTCCCTTGCA	-10.8455	-6.9881	B_cac10	2093	797	Normal	3	Bcell
B_cac10_AGCTTGAGTGAAATCA	-11.641	-5.78026	B_cac10	1949	651	Normal	3	Bcell
B_cac10_AGGCCACGTGTGGCTC	-10.9976	-5.75108	B_cac10	1184	569	Normal	3	Bcell
B_cac10_AGGCCGTGTAATCACC	-10.936	-6.27315	B_cac10	1862	837	Normal	3	Bcell
B_cac10_AGGGAGTCAGGGATTG	-10.4769	-5.85681	B_cac10	1971	700	Normal	3	Bcell
B_cac10_AGGTCATAGCCAGTTT	-11.584	-6.33609	B_cac10	1914	642	Normal	3	Bcell
B_cac10_AGGTCATAGTCCAGGA	-10.9406	-5.93764	B_cac10	2885	865	Normal	3	Bcell
B_cac10_AGGTCCGAGCTGCCCA	-11.0033	-7.18391	B_cac10	1926	682	Normal	3	Bcell
B_cac10_AGTAGTCCAAGGACTG	-10.8651	-7.0022	B_cac10	1950	701	Normal	3	Bcell
B_cac10_AGTGAGGAGATATGCA	-11.307	-6.13646	B_cac10	2364	748	Normal	3	Bcell
B_cac10_AGTGGGAAGGTGTTAA	-11.19	-6.72508	B_cac10	2733	926	Normal	3	Bcell
B_cac10_AGTGGGAAGTACGATA	-10.1012	-6.66274	B_cac10	2296	834	Normal	3	Bcell
B_cac10_AGTTGGTTCTCAAACG	-11.0307	-6.01186	B_cac10	1942	707	Normal	3	Bcell
B_cac10_ATAGACCCATTCCTCG	-10.3188	-5.7496	B_cac10	1944	702	Normal	3	Bcell
B_cac10_ATAGACCTCGAATGCT	-11.2229	-7.07601	B_cac10	2221	733	Normal	3	Bcell
B_cac10_ATCATGGCAAAGTCAA	-11.2284	-5.54386	B_cac10	2586	809	Normal	3	Bcell
B_cac10_ATCCGAATCAAGGTAA	-10.6606	-6.79131	B_cac10	1109	511	Normal	3	Bcell
B_cac10_ATGGGAGCATGTAAGA	-11.6318	-6.32543	B_cac10	2200	770	Normal	3	Bcell
B_cac10_ATGGGAGGTCTCGTTC	-11.0774	-6.6373	B_cac10	1861	714	Normal	3	Bcell
B_cac10_ATGTGTGAGGAGCGAG	-11.4035	-5.49182	B_cac10	1861	638	Normal	3	Bcell
B_cac10_ATGTGTGCAGCTATTG	-10.8568	-6.42174	B_cac10	1880	737	Normal	3	Bcell
B_cac10_ATGTGTGGTTCCACGG	-10.6694	-6.10712	B_cac10	1882	656	Normal	3	Bcell
B_cac10_ATTACTCGTGGTACAG	-11.0841	-6.47223	B_cac10	1981	713	Normal	3	Bcell
B_cac10_ATTGGTGTCCTGCTTG	-11.1991	-5.4574	B_cac10	1821	658	Normal	3	Bcell
B_cac10_ATTTCTGTCGCTGATA	-11.1863	-6.33697	B_cac10	2001	639	Normal	3	Bcell
B_cac10_CAAGAAATCCCTCAGT	-10.9731	-6.65012	B_cac10	2325	743	Normal	3	Bcell
B_cac10_CAAGATCAGACAATAC	-10.8138	-5.91523	B_cac10	2195	745	Normal	3	Bcell
B_cac10_CAAGATCCATCCGGGT	-11.0762	-6.14694	B_cac10	2359	741	Normal	3	Bcell
B_cac10_CAAGATCGTACCGTAT	-11.6121	-5.78853	B_cac10	1947	759	Normal	3	Bcell
B_cac10_CAAGTTGAGTAGTGCG	-11.3833	-6.94892	B_cac10	1937	747	Normal	3	Bcell
B_cac10_CACACAAAGACTAAGT	-10.7658	-6.90966	B_cac10	2115	785	Normal	3	Bcell
B_cac10_CACACAAGTGCTAGCC	-11.7425	-5.62544	B_cac10	1866	665	Normal	3	Bcell
B_cac10_CACACCTGTATGCTTG	-11.8562	-6.24643	B_cac10	2149	805	Normal	3	Bcell
B_cac10_CACAGTAGTGGCCCTA	-9.96055	-6.78138	B_cac10	2511	931	Normal	3	Bcell
B_cac10_CACATAGGTAAACGCG	-10.121	-6.97561	B_cac10	939	421	Normal	5	Bcell
B_cac10_CACATTTCACCAGCAC	-11.6223	-5.6659	B_cac10	2728	850	Normal	3	Bcell
B_cac10_CACATTTTCCACGACG	-11.5395	-6.45345	B_cac10	2700	878	Normal	3	Bcell
B_cac10_CACCACTAGATCCCAT	-11.9949	-6.08101	B_cac10	2003	721	Normal	3	Bcell
B_cac10_CACCAGGGTAAGGGCT	-11.0816	-7.18715	B_cac10	2539	854	Normal	3	Bcell
B_cac10_CACCTTGAGATGTCGG	-11.9289	-5.93001	B_cac10	1895	803	Normal	3	Bcell
B_cac10_CACCTTGGTAAATGTG	-12.0142	-6.17156	B_cac10	2274	838	Normal	3	Bcell
B_cac10_CACCTTGTCCCGACTT	-11.5968	-5.81601	B_cac10	2354	783	Normal	3	Bcell
B_cac10_CACTCCAGTCAGATAA	-11.7717	-5.83875	B_cac10	2008	781	Normal	3	Bcell
B_cac10_CAGCAGCAGCGTGAAC	-11.3106	-5.80646	B_cac10	2256	645	Normal	3	Bcell
B_cac10_CAGCCGAGTCAACTGT	-11.4253	-7.30944	B_cac10	1613	664	Normal	3	Bcell
B_cac10_CAGCGACAGCAATCTC	-11.4422	-5.93974	B_cac10	2438	807	Normal	3	Bcell
B_cac10_CAGCTGGTCCGGGTGT	-11.2249	-6.60179	B_cac10	2513	935	Normal	3	Bcell
B_cac10_CAGGTGCAGGTGCAAC	-11.7177	-6.47723	B_cac10	1850	671	Normal	3	Bcell
B_cac10_CAGGTGCCATCTGGTA	-10.8622	-7.44798	B_cac10	1728	639	Normal	3	Bcell
B_cac10_CAGGTGCTCAGAGGTG	-11.1773	-6.71586	B_cac10	2089	859	Normal	3	Bcell
B_cac10_CAGTAACAGGCAGTCA	-10.4483	-6.04038	B_cac10	1938	642	Normal	3	Bcell
B_cac10_CAGTCCTCATCCCACT	-11.3543	-7.1288	B_cac10	2991	955	Normal	3	Bcell
B_cac10_CATATGGCAAATACAG	-11.6083	-7.01947	B_cac10	1957	644	Normal	3	Bcell
B_cac10_CATATTCCATGACGGA	-11.2799	-5.52666	B_cac10	2315	817	Normal	3	Bcell
B_cac10_CATCAGATCTCCGGTT	-10.98	-5.99273	B_cac10	2398	722	Normal	3	Bcell
B_cac10_CATCGAAAGTATGACA	-11.8825	-5.97469	B_cac10	2104	749	Normal	3	Bcell
B_cac10_CATGACAAGTGTTGAA	-11.5608	-6.47939	B_cac10	1962	676	Normal	3	Bcell
B_cac10_CATGACAGTCCGAACC	-10.3179	-5.74309	B_cac10	2681	1025	Normal	3	Bcell
B_cac10_CATGCCTCATCCAACA	-11.3695	-5.83606	B_cac10	2117	642	Normal	3	Bcell
B_cac10_CATGCCTTCACAAACC	-11.8112	-6.0067	B_cac10	2349	873	Normal	3	Bcell
B_cac10_CATGGCGTCGAACGGA	-11.4312	-5.95865	B_cac10	1768	703	Normal	3	Bcell
B_cac10_CATTCGCAGCCACTAT	-10.5826	-7.09821	B_cac10	2516	798	Normal	3	Bcell
B_cac10_CATTCGCGTCTGCAAT	-11.255	-5.39615	B_cac10	1846	714	Normal	3	Bcell
B_cac10_CCAATCCCAAGTTCTG	-11.8071	-6.2325	B_cac10	2797	827	Normal	3	Bcell
B_cac10_CCAATCCTCTTCAACT	-9.8396	-6.44881	B_cac10	1458	608	Normal	3	Bcell
B_cac10_CCACCTAAGATCTGCT	-11.9004	-5.65042	B_cac10	1506	621	Normal	3	Bcell
B_cac10_CCACCTACAGGCGATA	-10.3905	-5.59485	B_cac10	2500	799	Normal	3	Bcell
B_cac10_CCACTACTCGTAGGAG	-11.9315	-5.62065	B_cac10	2047	770	Normal	3	Bcell
B_cac10_CCATTCGAGTGGACGT	-11.1482	-6.37169	B_cac10	1941	690	Normal	3	Bcell
B_cac10_CCCTCCTAGGGTCTCC	-10.8131	-5.66422	B_cac10	2355	842	Normal	3	Bcell
B_cac10_CCGGTAGCACGTCAGC	-9.99197	-5.74844	B_cac10	1862	614	Normal	3	Bcell
B_cac10_CCGGTAGCATCAGTAC	-11.6839	-5.92083	B_cac10	2703	790	Normal	3	Bcell
B_cac10_CCGTACTAGTAGGTGC	-11.0042	-7.0369	B_cac10	2316	699	Normal	3	Bcell
B_cac10_CCTCAGTGTGACAAAT	-10.3444	-7.36794	B_cac10	2575	879	Normal	3	Bcell
B_cac10_CCTTACGCAGCATACT	-11.2021	-7.55007	B_cac10	1836	735	Normal	3	Bcell
B_cac10_CCTTACGGTGCTCTTC	-10.7097	-6.097	B_cac10	2480	765	Normal	3	Bcell
B_cac10_CCTTCGACAGTCAGAG	-11.422	-6.69337	B_cac10	2209	776	Normal	3	Bcell
B_cac10_CCTTTCTTCCTCAATT	-10.8478	-6.15332	B_cac10	1943	801	Normal	3	Bcell
B_cac10_CGAACATTCAAACCGT	-11.8445	-6.00824	B_cac10	1587	702	Normal	3	Bcell
B_cac10_CGAATGTTCAACGGCC	-11.1966	-6.36203	B_cac10	2013	673	Normal	3	Bcell
B_cac10_CGACCTTGTAATTGGA	-11.6883	-5.55157	B_cac10	1973	712	Normal	3	Bcell
B_cac10_CGACCTTGTCGCTTTC	-11.3973	-6.09204	B_cac10	2299	812	Normal	3	Bcell
B_cac10_CGACCTTTCAGTTCGA	-11.9962	-5.77418	B_cac10	2279	813	Normal	3	Bcell
B_cac10_CGACTTCAGGTGATTA	-10.6442	-7.2756	B_cac10	1983	685	Normal	3	Bcell
B_cac10_CGACTTCTCGGCGCTA	-10.8073	-7.05579	B_cac10	2111	779	Normal	3	Bcell
B_cac10_CGAGAAGCAGGTGCCT	-11.9414	-6.12728	B_cac10	1527	626	Normal	3	Bcell
B_cac10_CGAGCACCAACTGCTA	-11.7112	-6.58629	B_cac10	1869	633	Normal	3	Bcell
B_cac10_CGAGCACCAGCTGTGC	-10.0502	-5.52181	B_cac10	1967	809	Normal	3	Bcell
B_cac10_CGAGCACTCGTGGTCG	-11.709	-5.9006	B_cac10	1856	758	Normal	3	Bcell
B_cac10_CGATCGGCATTTCAGG	-11.3529	-6.64738	B_cac10	1651	690	Normal	3	Bcell
B_cac10_CGCGGTACATTTCAGG	-11.0242	-5.70739	B_cac10	1964	748	Normal	3	Bcell
B_cac10_CGCGGTATCATCGATG	-8.05577	-6.66676	B_cac10	1991	736	Normal	19	Myeloid
B_cac10_CGCGGTATCGCGATCG	-11.5419	-6.24018	B_cac10	2031	745	Normal	3	Bcell
B_cac10_CGCGTTTGTAGCGTAG	-10.2803	-6.89328	B_cac10	2466	918	Normal	3	Bcell
B_cac10_CGCGTTTTCAGCATGT	-10.8348	-5.94838	B_cac10	2019	709	Normal	3	Bcell
B_cac10_CGCTATCCATTCTTAC	-11.1953	-5.54608	B_cac10	1875	853	Normal	3	Bcell
B_cac10_CGCTTCATCGCATGAT	-9.79656	-7.11793	B_cac10	2369	800	Normal	5	Bcell
B_cac10_CGCTTCATCGGCCGAT	-10.9409	-6.63298	B_cac10	1486	619	Normal	3	Bcell
B_cac10_CGGACGTCAGTTCATG	-10.9829	-6.6894	B_cac10	2149	758	Normal	3	Bcell
B_cac10_CGGACTGGTAGGGACT	-9.68123	-7.014	B_cac10	2455	798	Normal	5	Bcell
B_cac10_CGGAGCTCAATTCCTT	-10.5707	-6.84273	B_cac10	3089	993	Normal	3	Bcell
B_cac10_CGGAGCTTCATGGTCA	-12.1475	-6.16136	B_cac10	2224	750	Normal	3	Bcell
B_cac10_CGGGTCAAGCTATGCT	-11.3874	-5.33555	B_cac10	2116	765	Normal	3	Bcell
B_cac10_CGGGTCACAATAGCGG	-10.837	-6.3856	B_cac10	1312	572	Normal	3	Bcell
B_cac10_CGGTTAAGTTGTCGCG	-10.1471	-6.58339	B_cac10	1966	622	Normal	3	Bcell
B_cac10_CGTAGGCAGTACGTAA	-11.7453	-6.79116	B_cac10	2812	872	Normal	3	Bcell
B_cac10_CGTCACTCAAGACACG	-11.3134	-5.65583	B_cac10	1820	709	Normal	3	Bcell
B_cac10_CGTCACTTCGTGGACC	-11.1848	-6.37095	B_cac10	2072	739	Normal	3	Bcell
B_cac10_CGTCAGGGTCTCTTAT	-11.6386	-6.12513	B_cac10	1622	534	Normal	3	Bcell
B_cac10_CGTCTACAGATATACG	-10.7912	-7.25491	B_cac10	2498	939	Normal	3	Bcell
B_cac10_CGTCTACCAATGAATG	-11.1308	-5.81927	B_cac10	1627	568	Normal	3	Bcell
B_cac10_CGTGTAAGTAGCGATG	-10.3437	-6.50456	B_cac10	1894	682	Normal	3	Bcell
B_cac10_CGTTCTGTCCAGAGGA	-10.593	-7.25631	B_cac10	2472	751	Normal	3	Bcell
B_cac10_CGTTCTGTCTTCTGGC	-11.5795	-6.87673	B_cac10	1971	750	Normal	3	Bcell
B_cac10_CGTTGGGTCCTCATTA	-10.081	-6.51201	B_cac10	2008	660	Normal	3	Bcell
B_cac10_CTAACTTGTACAAGTA	-11.7765	-5.82934	B_cac10	1683	618	Normal	3	Bcell
B_cac10_CTAAGACCAAGCCGTC	-11.7615	-6.52184	B_cac10	1845	622	Normal	3	Bcell
B_cac10_CTAAGACTCTTCCTTC	-10.7007	-7.23935	B_cac10	2357	772	Normal	3	Bcell
B_cac10_CTACACCAGTGAACAT	-10.2965	-6.56012	B_cac10	2721	929	Normal	3	Bcell
B_cac10_CTACACCGTCTCACCT	-10.185	-6.43221	B_cac10	1651	581	Normal	3	Bcell
B_cac10_CTACACCGTTAAAGAC	-10.5297	-6.61369	B_cac10	2336	769	Normal	3	Bcell
B_cac10_CTACATTAGGCATTGG	-10.8728	-6.21512	B_cac10	2204	815	Normal	3	Bcell
B_cac10_CTACCCATCATGTCCC	-10.4897	-6.81496	B_cac10	2308	819	Normal	3	Bcell
B_cac10_CTACGTCAGCGGATCA	-11.3928	-6.79054	B_cac10	2175	911	Normal	3	Bcell
B_cac10_CTACGTCTCAGGATCT	-9.22367	-5.99147	B_cac10	2398	744	Normal	3	Bcell
B_cac10_CTCACACAGAAGGACA	-11.0914	-5.98587	B_cac10	2253	855	Normal	3	Bcell
B_cac10_CTCACACGTAAGGGCT	-11.5188	-5.57363	B_cac10	2375	960	Normal	3	Bcell
B_cac10_CTCATTACATCAGTCA	-11.4993	-6.4693	B_cac10	1722	649	Normal	3	Bcell
B_cac10_CTCATTAGTCAGTGGA	-10.7244	-6.14984	B_cac10	1720	677	Normal	3	Bcell
B_cac10_CTCGAAAGTCATTAGC	-10.4895	-6.92588	B_cac10	2853	872	Normal	3	Bcell
B_cac10_CTCGTCACACCCATTC	-11.4177	-6.77789	B_cac10	2481	665	Normal	3	Bcell
B_cac10_CTCGTCAGTTTGTTGG	-10.1844	-6.1126	B_cac10	1957	730	Normal	3	Bcell
B_cac10_CTCTAATGTGCAACGA	-11.6583	-6.77967	B_cac10	1982	798	Normal	3	Bcell
B_cac10_CTCTGGTGTCAAACTC	-10.1896	-6.08828	B_cac10	2675	951	Normal	3	Bcell
B_cac10_CTGAAACGTCCATCCT	-11.7131	-6.41513	B_cac10	1626	590	Normal	3	Bcell
B_cac10_CTGAAGTGTTCCATGA	-10.287	-6.05583	B_cac10	2595	794	Normal	3	Bcell
B_cac10_CTGAAGTTCTTCATGT	-10.9693	-5.57514	B_cac10	2146	705	Normal	3	Bcell
B_cac10_CTGATAGCAGCCTTTC	-10.9009	-6.92994	B_cac10	2614	806	Normal	3	Bcell
B_cac10_CTGATCCAGTTTCCTT	-10.9162	-7.31604	B_cac10	2291	843	Normal	3	Bcell
B_cac10_CTGATCCCATTGGCGC	-11.1642	-6.49796	B_cac10	2623	814	Normal	3	Bcell
B_cac10_CTGATCCGTGTAATGA	-11.3396	-5.47343	B_cac10	2072	763	Normal	3	Bcell
B_cac10_CTGCCTAAGGCGATAC	-10.6124	-6.62488	B_cac10	2705	937	Normal	3	Bcell
B_cac10_CTGCCTAGTCGAACAG	-11.6085	-6.77755	B_cac10	2452	915	Normal	3	Bcell
B_cac10_CTGCGGAAGTACGATA	-11.0611	-7.06261	B_cac10	1918	692	Normal	3	Bcell
B_cac10_CTGCTGTAGCTAGCCC	-11.9008	-6.30498	B_cac10	2349	715	Normal	3	Bcell
B_cac10_CTGGTCTTCAACACGT	-11.7338	-6.07852	B_cac10	2362	818	Normal	3	Bcell
B_cac10_CTGTGCTTCCGAACGC	-10.4106	-7.24855	B_cac10	2702	866	Normal	3	Bcell
B_cac10_CTGTGCTTCGTTGACA	-10.3033	-6.7422	B_cac10	2263	779	Normal	3	Bcell
B_cac10_CTTAACTAGTACGTAA	-11.0948	-6.37457	B_cac10	2113	785	Normal	3	Bcell
B_cac10_CTTACCGTCTCCAACC	-8.76498	-6.97845	B_cac10	2029	716	Normal	5	Bcell
B_cac10_CTTAGGAAGATAGCAT	-11.9737	-6.37982	B_cac10	1708	652	Normal	3	Bcell
B_cac10_CTTGGCTGTCGGCTCA	-9.99788	-7.26791	B_cac10	2735	849	Normal	3	Bcell
B_cac10_GAACCTAGTTACCGAT	-11.0558	-6.38483	B_cac10	2337	812	Normal	3	Bcell
B_cac10_GAACCTATCGAGAGCA	-10.6728	-7.29559	B_cac10	2206	679	Normal	3	Bcell
B_cac10_GAATAAGCAAGGGTCA	-11.7813	-6.52645	B_cac10	1934	754	Normal	3	Bcell
B_cac10_GAATAAGCAGCTCGCA	-11.0097	-5.5951	B_cac10	2149	768	Normal	3	Bcell
B_cac10_GAATGAACATAGTAAG	-11.2291	-7.41619	B_cac10	1774	639	Normal	3	Bcell
B_cac10_GACACGCCAATGGATA	-10.7327	-7.39955	B_cac10	1902	732	Normal	3	Bcell
B_cac10_GACACGCGTCTCAACA	-10.5553	-6.55847	B_cac10	1886	681	Normal	3	Bcell
B_cac10_GACCTGGAGTGGTAGC	-9.68964	-6.6122	B_cac10	2605	867	Normal	3	Bcell
B_cac10_GACGCGTCAAAGTCAA	-11.075	-7.03125	B_cac10	2233	688	Normal	3	Bcell
B_cac10_GACGGCTAGGGTGTTG	-11.5524	-6.62023	B_cac10	2643	742	Normal	3	Bcell
B_cac10_GACGGCTCACCATGTA	-11.1561	-7.00477	B_cac10	2613	765	Normal	3	Bcell
B_cac10_GACGGCTGTATCACCA	-9.78875	-6.76043	B_cac10	2094	676	Normal	3	Bcell
B_cac10_GACGGCTTCTACGAGT	-10.5466	-7.30662	B_cac10	2676	934	Normal	3	Bcell
B_cac10_GACGTGCAGGAACTGC	-10.6593	-7.37523	B_cac10	2277	808	Normal	3	Bcell
B_cac10_GACGTGCCAAGTACCT	-10.3267	-6.5806	B_cac10	2363	811	Normal	3	Bcell
B_cac10_GACGTGCGTGCGAAAC	-10.6063	-6.58611	B_cac10	3858	1008	Normal	3	Bcell
B_cac10_GACGTTACAAGTAATG	-10.8743	-6.08617	B_cac10	2522	795	Normal	3	Bcell
B_cac10_GACTAACGTACAGACG	-9.6352	-7.01741	B_cac10	2111	726	Normal	5	Bcell
B_cac10_GACTACATCTTATCTG	-11.545	-5.90709	B_cac10	2177	789	Normal	3	Bcell
B_cac10_GACTGCGGTGATGTCT	-11.7018	-5.6229	B_cac10	1904	756	Normal	3	Bcell
B_cac10_GACTGCGGTTCCCGAG	-11.1609	-6.09163	B_cac10	2077	700	Normal	3	Bcell
B_cac10_GAGTCCGGTACGCTGC	-10.6815	-6.69261	B_cac10	1941	642	Normal	3	Bcell
B_cac10_GATCAGTCAGTCTTCC	-11.5273	-6.06831	B_cac10	2010	773	Normal	3	Bcell
B_cac10_GATCGTAGTGGTCCGT	-11.7221	-5.63455	B_cac10	814	443	Normal	3	Bcell
B_cac10_GATGAGGCAGTATGCT	-10.6921	-6.62335	B_cac10	2240	797	Normal	3	Bcell
B_cac10_GATTCAGTCTCGTTTA	-10.394	-6.99584	B_cac10	1384	629	Normal	3	Bcell
B_cac10_GCAATCAAGGCTAGGT	-11.6485	-6.21699	B_cac10	2121	703	Normal	3	Bcell
B_cac10_GCACATAAGCGACGTA	-10.8356	-6.38222	B_cac10	2208	639	Normal	3	Bcell
B_cac10_GCACATAGTGCTCTTC	-11.6134	-5.50155	B_cac10	2332	747	Normal	3	Bcell
B_cac10_GCACTCTCACTCGACG	-10.2297	-6.1278	B_cac10	2067	682	Normal	3	Bcell
B_cac10_GCACTCTGTAGGACAC	-10.7409	-6.00134	B_cac10	2675	863	Normal	3	Bcell
B_cac10_GCAGCCATCTAACCGA	-9.78425	-6.87567	B_cac10	2538	854	Normal	3	Bcell
B_cac10_GCAGCCATCTTTCCTC	-10.8551	-6.65325	B_cac10	2551	788	Normal	3	Bcell
B_cac10_GCATGATGTAAATGAC	-11.1361	-5.68236	B_cac10	2103	732	Normal	3	Bcell
B_cac10_GCATGCGGTGACAAAT	-10.949	-6.35147	B_cac10	1785	742	Normal	3	Bcell
B_cac10_GCCAAATTCGCAGGCT	-11.139	-7.05505	B_cac10	1977	684	Normal	3	Bcell
B_cac10_GCCTCTACATGTTGAC	-10.8028	-7.19854	B_cac10	2376	736	Normal	3	Bcell
B_cac10_GCCTCTACATTCTCAT	-11.0527	-6.64021	B_cac10	2326	822	Normal	3	Bcell
B_cac10_GCGACCAAGTGAATTG	-10.845	-5.80693	B_cac10	2117	748	Normal	3	Bcell
B_cac10_GCGACCAGTGATGCCC	-10.8633	-6.01748	B_cac10	2235	737	Normal	3	Bcell
B_cac10_GCGACCAGTTATCACG	-10.8882	-5.54547	B_cac10	2158	629	Normal	3	Bcell
B_cac10_GCGAGAACACCAGGCT	-11.9013	-6.01715	B_cac10	2099	694	Normal	3	Bcell
B_cac10_GCGCAGTAGGACAGCT	-11.4733	-6.54702	B_cac10	2191	717	Normal	3	Bcell
B_cac10_GCGCAGTGTCATGCAT	-10.5817	-7.51538	B_cac10	1694	614	Normal	3	Bcell
B_cac10_GCGCGATAGCATCATC	-10.518	-7.46129	B_cac10	2496	882	Normal	3	Bcell
B_cac10_GCTCCTACAGATAATG	-10.9121	-6.54113	B_cac10	2862	1011	Normal	3	Bcell
B_cac10_GCTCCTAGTAGCGATG	-11.7531	-6.38538	B_cac10	2982	1051	Normal	3	Bcell
B_cac10_GCTCCTATCCCGGATG	-10.0359	-7.54463	B_cac10	2455	983	Normal	3	Bcell
B_cac10_GCTCCTATCCTCTAGC	-11.4185	-5.56361	B_cac10	1867	728	Normal	3	Bcell
B_cac10_GCTCTGTCACAGGTTT	-11.6259	-5.98541	B_cac10	2373	808	Normal	3	Bcell
B_cac10_GCTCTGTGTAAGTTCC	-9.69736	-6.80169	B_cac10	2042	705	Normal	5	Bcell
B_cac10_GCTGCAGCATTACGAC	-11.1195	-6.42585	B_cac10	2028	677	Normal	3	Bcell
B_cac10_GCTGCGATCAGGCAAG	-11.6506	-5.81169	B_cac10	2040	807	Normal	3	Bcell
B_cac10_GCTGCGATCGAATCCA	-10.6168	-6.59987	B_cac10	1944	729	Normal	3	Bcell
B_cac10_GCTGCTTAGGCTCATT	-9.46822	-7.1687	B_cac10	2120	763	Normal	3	Bcell
B_cac10_GCTGCTTTCGGTGTTA	-11.9626	-6.20835	B_cac10	2323	906	Normal	3	Bcell
B_cac10_GGAAAGCTCCAAACAC	-8.99535	-6.69721	B_cac10	2178	759	Normal	3	Bcell
B_cac10_GGAACTTGTTCGTTGA	-11.5339	-6.86495	B_cac10	1937	660	Normal	3	Bcell
B_cac10_GGACAAGAGGCGTACA	-10.7537	-6.23595	B_cac10	2063	781	Normal	3	Bcell
B_cac10_GGACAAGTCCACGTGG	-11.1101	-5.83603	B_cac10	2283	798	Normal	3	Bcell
B_cac10_GGACATTAGCCAGTAG	-11.4974	-5.97634	B_cac10	1815	656	Normal	3	Bcell
B_cac10_GGACGTCCATCAGTAC	-9.74455	-7.0196	B_cac10	1338	530	Normal	3	Bcell
B_cac10_GGCCGATAGCCGATTT	-10.5973	-6.9363	B_cac10	2897	894	Normal	3	Bcell
B_cac10_GGCCGATCACAAGACG	-9.98394	-7.26829	B_cac10	2746	960	Normal	3	Bcell
B_cac10_GGCTCGACACCAACCG	-11.3483	-6.20239	B_cac10	1999	741	Normal	3	Bcell
B_cac10_GGGAATGAGACATAAC	-11.3015	-6.69529	B_cac10	2479	825	Normal	3	Bcell
B_cac10_GGGAATGAGAGGTTGC	-10.6109	-6.15136	B_cac10	1410	606	Normal	3	Bcell
B_cac10_GGGAATGAGATCCTGT	-10.2567	-7.50702	B_cac10	1983	729	Normal	3	Bcell
B_cac10_GGGAATGCAGCTCCGA	-10.5191	-5.97123	B_cac10	2153	701	Normal	3	Bcell
B_cac10_GGGAGATCACGGATAG	-11.2726	-6.03368	B_cac10	2396	826	Normal	3	Bcell
B_cac10_GGGAGATGTTACGTCA	-11.3824	-7.14262	B_cac10	1805	662	Normal	3	Bcell
B_cac10_GGGAGATTCTGGAGCC	-11.2543	-5.63302	B_cac10	1930	715	Normal	3	Bcell
B_cac10_GGGCATCAGTCGCCGT	-11.2511	-6.66429	B_cac10	2243	792	Normal	3	Bcell
B_cac10_GGGCATCAGTGAATTG	-9.28528	-6.82494	B_cac10	2487	959	Normal	3	Bcell
B_cac10_GGGCATCCAATAAGCA	-10.9339	-7.26017	B_cac10	2492	947	Normal	3	Bcell
B_cac10_GGTATTGAGATCGGGT	-11.2657	-6.98069	B_cac10	1969	792	Normal	3	Bcell
B_cac10_GGTGTTATCTTGCAAG	-10.3004	-6.20444	B_cac10	2139	795	Normal	3	Bcell
B_cac10_GTAACTGCACACCGAC	-11.4177	-6.91991	B_cac10	1945	666	Normal	3	Bcell
B_cac10_GTACGTAAGTTCGATC	-10.7658	-6.1938	B_cac10	1642	706	Normal	3	Bcell
B_cac10_GTACTCCAGTGTTAGA	-10.66	-6.59444	B_cac10	2276	761	Normal	3	Bcell
B_cac10_GTAGTCAAGTGCCAGA	-10.4704	-7.2923	B_cac10	1472	614	Normal	3	Bcell
B_cac10_GTAGTCATCACGCATA	-10.3811	-6.93295	B_cac10	2260	793	Normal	3	Bcell
B_cac10_GTATCTTCATACTACG	-10.6977	-6.70216	B_cac10	3079	1022	Normal	3	Bcell
B_cac10_GTATCTTTCAACACCA	-9.74805	-6.96649	B_cac10	2867	1030	Normal	3	Bcell
B_cac10_GTATCTTTCATATCGG	-10.3474	-7.30974	B_cac10	1971	743	Normal	3	Bcell
B_cac10_GTATTCTTCGCCTGTT	-11.0119	-5.73751	B_cac10	1798	608	Normal	3	Bcell
B_cac10_GTCAAGTCAACTGCGC	-10.7188	-6.39654	B_cac10	1736	728	Normal	3	Bcell
B_cac10_GTCAAGTTCCTGCTTG	-10.0235	-6.38197	B_cac10	2807	979	Normal	3	Bcell
B_cac10_GTCCTCAAGTGATCGG	-10.5865	-6.75386	B_cac10	2376	805	Normal	3	Bcell
B_cac10_GTCGGGTCACTGTCGG	-10.1247	-7.10227	B_cac10	2123	712	Normal	3	Bcell
B_cac10_GTCGGGTGTTGGGACA	-11.0418	-6.26041	B_cac10	1575	657	Normal	3	Bcell
B_cac10_GTCGGGTTCGTAGATC	-11.8545	-5.69845	B_cac10	1782	642	Normal	3	Bcell
B_cac10_GTCTCGTCACCATCCT	-11.5493	-6.51481	B_cac10	1868	740	Normal	3	Bcell
B_cac10_GTCTCGTGTTGTACAC	-11.4677	-5.89135	B_cac10	2348	833	Normal	3	Bcell
B_cac10_GTCTTCGTCTCTGCTG	-11.009	-6.29827	B_cac10	1784	706	Normal	3	Bcell
B_cac10_GTGTTAGAGCAGACTG	-11.1629	-6.33828	B_cac10	2586	827	Normal	3	Bcell
B_cac10_GTTAAGCCACAACGCC	-10.8279	-7.11496	B_cac10	2685	716	Normal	3	Bcell
B_cac10_GTTACAGGTCGGCACT	-11.6248	-6.90645	B_cac10	1843	615	Normal	3	Bcell
B_cac10_GTTACAGGTCTCATCC	-10.1359	-6.51704	B_cac10	2551	905	Normal	3	Bcell
B_cac10_GTTCGGGGTAAAGTCA	-11.494	-5.57044	B_cac10	1917	747	Normal	3	Bcell
B_cac10_GTTCGGGGTCTGCGGT	-10.827	-7.15333	B_cac10	1925	713	Normal	3	Bcell
B_cac10_GTTCGGGTCCACGTGG	-9.93735	-6.85614	B_cac10	1913	638	Normal	3	Bcell
B_cac10_GTTTCTACAATGCCAT	-11.0256	-7.319	B_cac10	2035	769	Normal	3	Bcell
B_cac10_GTTTCTAGTTGATTGC	-11.0032	-6.82158	B_cac10	1957	698	Normal	3	Bcell
B_cac10_GTTTCTATCATCACCC	-11.7696	-6.41918	B_cac10	1876	702	Normal	3	Bcell
B_cac10_TAAGAGATCAGCGACC	-11.3796	-6.37781	B_cac10	2315	890	Normal	3	Bcell
B_cac10_TAAGAGATCTACTCAT	-10.4479	-6.44063	B_cac10	1633	647	Normal	3	Bcell
B_cac10_TAAGTGCTCCTTAATC	-11.6794	-5.91595	B_cac10	2545	858	Normal	3	Bcell
B_cac10_TACCTATAGCGTTCCG	-11.0051	-6.73727	B_cac10	2463	878	Normal	3	Bcell
B_cac10_TACGGGCAGTGTTGAA	-11.3601	-6.68786	B_cac10	2052	737	Normal	3	Bcell
B_cac10_TACGGGCCAAACCTAC	-9.75441	-6.56945	B_cac10	1513	556	Normal	3	Bcell
B_cac10_TACGGGCTCCAAGTAC	-11.2837	-5.57101	B_cac10	1922	718	Normal	3	Bcell
B_cac10_TACTCATGTCTCCATC	-10.5687	-6.38687	B_cac10	1871	628	Normal	3	Bcell
B_cac10_TACTTGTAGTGTCCCG	-11.9238	-6.02324	B_cac10	3947	1221	Normal	3	Bcell
B_cac10_TAGACCATCTACCAGA	-10.3862	-6.7959	B_cac10	2136	699	Normal	3	Bcell
B_cac10_TAGAGCTCAAACGTGG	-10.5739	-6.97635	B_cac10	2124	692	Normal	3	Bcell
B_cac10_TAGCCGGAGGCTAGCA	-10.8712	-5.93314	B_cac10	2554	822	Normal	3	Bcell
B_cac10_TAGCCGGTCCGAGCCA	-9.80379	-5.92319	B_cac10	2650	769	Normal	3	Bcell
B_cac10_TAGCCGGTCGGTTCGG	-11.1525	-6.41018	B_cac10	1896	725	Normal	3	Bcell
B_cac10_TAGCCGGTCTGGAGCC	-10.5137	-6.50532	B_cac10	3004	857	Normal	3	Bcell
B_cac10_TAGTTGGGTTACGTCA	-10.3283	-5.92465	B_cac10	2323	782	Normal	3	Bcell
B_cac10_TATCAGGAGAGACTTA	-10.163	-7.59393	B_cac10	2306	801	Normal	3	Bcell
B_cac10_TATCTCATCCACGCAG	-11.5298	-6.76844	B_cac10	2987	930	Normal	3	Bcell
B_cac10_TATGCCCCAATCACAC	-10.1384	-7.25592	B_cac10	2121	721	Normal	3	Bcell
B_cac10_TATTACCTCGAACTGT	-11.6172	-6.0968	B_cac10	1949	659	Normal	3	Bcell
B_cac10_TCAACGAGTTGCTCCT	-11.4876	-6.07898	B_cac10	2068	738	Normal	3	Bcell
B_cac10_TCAATCTTCAACACGT	-10.228	-6.95246	B_cac10	2788	805	Normal	3	Bcell
B_cac10_TCACAAGAGGACCACA	-10.8395	-6.33762	B_cac10	3396	750	Normal	3	Bcell
B_cac10_TCACGAAGTTAAAGAC	-11.2017	-6.0596	B_cac10	1905	674	Normal	3	Bcell
B_cac10_TCAGGATGTTTAAGCC	-11.9426	-5.71126	B_cac10	2244	740	Normal	3	Bcell
B_cac10_TCAGGATTCAAACGGG	-11.4766	-6.67214	B_cac10	2068	747	Normal	3	Bcell
B_cac10_TCCACACGTACACCGC	-10.9264	-7.06292	B_cac10	2998	967	Normal	3	Bcell
B_cac10_TCCACACGTACATCCA	-10.7264	-5.86288	B_cac10	2064	775	Normal	3	Bcell
B_cac10_TCCCGATCAGCTCGAC	-10.5158	-7.22411	B_cac10	2320	900	Normal	3	Bcell
B_cac10_TCGAGGCCAAACAACA	-11.128	-7.01196	B_cac10	2068	664	Normal	3	Bcell
B_cac10_TCGAGGCTCCAAACTG	-10.9057	-5.52611	B_cac10	2097	697	Normal	3	Bcell
B_cac10_TCGCGAGAGTAGATGT	-10.3803	-6.56118	B_cac10	1796	642	Normal	3	Bcell
B_cac10_TCGGGACCAAGCGCTC	-11.0347	-5.83519	B_cac10	1290	529	Normal	3	Bcell
B_cac10_TCGGGACTCAGTTTGG	-11.478	-5.63787	B_cac10	2006	814	Normal	3	Bcell
B_cac10_TCGGTAAAGGCAATTA	-11.7197	-6.44162	B_cac10	1970	689	Normal	3	Bcell
B_cac10_TCGGTAAGTAGATTAG	-10.7488	-6.1564	B_cac10	2893	971	Normal	3	Bcell
B_cac10_TCGTACCTCGAATGCT	-12.0258	-5.9849	B_cac10	2070	757	Normal	3	Bcell
B_cac10_TCTATTGGTTGAACTC	-10.4686	-7.40631	B_cac10	1637	671	Normal	3	Bcell
B_cac10_TCTCATAGTTACCGAT	-11.5392	-6.3848	B_cac10	1780	686	Normal	3	Bcell
B_cac10_TCTCTAAAGAAGATTC	-11.1484	-5.35013	B_cac10	1501	555	Normal	3	Bcell
B_cac10_TCTGAGAGTCCGAAGA	-11.0206	-5.64533	B_cac10	2060	831	Normal	3	Bcell
B_cac10_TCTGGAAAGACTCGGA	-9.26037	-7.0896	B_cac10	1428	549	Normal	5	Bcell
B_cac10_TCTGGAAAGACTGTAA	-11.9776	-5.83968	B_cac10	1906	751	Normal	3	Bcell
B_cac10_TGACAACAGGTGCACA	-10.0545	-5.74375	B_cac10	2051	773	Normal	3	Bcell
B_cac10_TGACAACTCCAGGGCT	-11.1641	-6.02975	B_cac10	1450	581	Normal	3	Bcell
B_cac10_TGACGGCGTCCGAACC	-10.7782	-7.0911	B_cac10	1417	642	Normal	3	Bcell
B_cac10_TGACTTTAGGTGCTTT	-9.94327	-6.23347	B_cac10	2447	764	Normal	3	Bcell
B_cac10_TGACTTTCAGCTGCTG	-11.617	-6.14401	B_cac10	2372	803	Normal	3	Bcell
B_cac10_TGACTTTCATCCGCGA	-10.2731	-7.29036	B_cac10	2699	909	Normal	3	Bcell
B_cac10_TGACTTTTCTTCATGT	-10.0064	-7.20924	B_cac10	2496	712	Normal	3	Bcell
B_cac10_TGAGCCGTCTGATTCT	-9.57089	-7.56055	B_cac10	1631	637	Normal	3	Bcell
B_cac10_TGAGGGAGTAAGGGCT	-10.934	-6.9149	B_cac10	2240	804	Normal	3	Bcell
B_cac10_TGATTTCAGCGTCAAG	-11.0364	-6.18926	B_cac10	1900	656	Normal	3	Bcell
B_cac10_TGATTTCGTACTCTCC	-10.6303	-6.3799	B_cac10	2296	734	Normal	3	Bcell
B_cac10_TGCACCTCAATCCAAC	-11.0637	-6.10247	B_cac10	1690	661	Normal	3	Bcell
B_cac10_TGCACCTGTAATTGGA	-11.6965	-6.63692	B_cac10	2469	797	Normal	3	Bcell
B_cac10_TGCACCTGTGCAACGA	-11.3574	-6.49053	B_cac10	2688	923	Normal	3	Bcell
B_cac10_TGCCCATGTACAGACG	-10.5677	-5.3535	B_cac10	1675	597	Normal	3	Bcell
B_cac10_TGCCCTAAGCGCCTCA	-10.1847	-6.1493	B_cac10	2001	717	Normal	3	Bcell
B_cac10_TGCCCTAGTCTCTCTG	-10.8654	-6.44541	B_cac10	2185	812	Normal	3	Bcell
B_cac10_TGCGCAGCATCCTAGA	-11.7742	-6.41887	B_cac10	2379	727	Normal	3	Bcell
B_cac10_TGCGGGTTCAGGTAAA	-10.9512	-6.71951	B_cac10	2028	802	Normal	3	Bcell
B_cac10_TGCGGGTTCCCAACGG	-10.4891	-5.7654	B_cac10	2222	732	Normal	3	Bcell
B_cac10_TGCGTGGCACGAAATA	-11.0799	-6.50516	B_cac10	2329	869	Normal	3	Bcell
B_cac10_TGCGTGGGTGCACTTA	-10.7934	-6.96373	B_cac10	1964	738	Normal	3	Bcell
B_cac10_TGCGTGGTCATGGTCA	-11.546	-6.36315	B_cac10	2488	866	Normal	3	Bcell
B_cac10_TGCGTGGTCTCCAGGG	-10.1438	-6.09318	B_cac10	1655	655	Normal	3	Bcell
B_cac10_TGGCGCACAGTCAGCC	-8.48503	-6.09882	B_cac10	2921	884	Normal	3	Bcell
B_cac10_TGGGCGTAGGCTACGA	-9.66672	-6.96225	B_cac10	3120	952	Normal	3	Bcell
B_cac10_TGGTTCCAGCGTCTAT	-11.8938	-6.51042	B_cac10	2041	747	Normal	3	Bcell
B_cac10_TGTATTCAGTAGGCCA	-11.7491	-6.23237	B_cac10	1973	702	Normal	3	Bcell
B_cac10_TGTGGTACAATCTGCA	-11.3161	-5.59537	B_cac10	2062	765	Normal	3	Bcell
B_cac10_TGTGGTATCGCATGAT	-10.6148	-7.03193	B_cac10	2776	797	Normal	3	Bcell
B_cac10_TTATGCTGTCATGCAT	-11.3651	-6.8011	B_cac10	1936	735	Normal	3	Bcell
B_cac10_TTCGGTCAGAAGGTTT	-10.9559	-6.27671	B_cac10	2488	795	Normal	3	Bcell
B_cac10_TTCGGTCAGTCCATAC	-11.948	-5.72787	B_cac10	1715	636	Normal	3	Bcell
B_cac10_TTCGGTCTCACCGTAA	-10.6077	-7.36499	B_cac10	2121	678	Normal	3	Bcell
B_cac10_TTCTCAACAAGACGTG	-10.6512	-6.96082	B_cac10	2129	730	Normal	3	Bcell
B_cac10_TTCTCAATCTACCAGA	-11.8488	-5.99733	B_cac10	2705	817	Normal	3	Bcell
B_cac10_TTCTCCTCAGACACTT	-9.27097	-7.21362	B_cac10	2634	803	Normal	3	Bcell
B_cac10_TTCTCCTCAGGCAGTA	-11.8615	-6.39645	B_cac10	2013	719	Normal	3	Bcell
B_cac10_TTCTCCTTCTACGAGT	-11.2465	-6.68807	B_cac10	2205	806	Normal	5	Bcell
B_cac10_TTGAACGCAATCTGCA	-11.5768	-5.77756	B_cac10	1585	606	Normal	3	Bcell
B_cac10_TTGACTTAGGATGCGT	-10.9344	-6.88157	B_cac10	2540	821	Normal	3	Bcell
B_cac10_TTGCCGTAGCGATGAC	-11.7317	-6.28024	B_cac10	2606	841	Normal	3	Bcell
B_cac10_TTGCGTCTCATACGGT	-11.1285	-6.70848	B_cac10	1699	665	Normal	3	Bcell
B_cac10_TTTCCTCCACAAGACG	-10.1362	-6.10162	B_cac10	2426	783	Normal	3	Bcell
B_cac10_TTTGCGCAGGCACATG	-10.9724	-6.27179	B_cac10	2327	780	Normal	3	Bcell
B_cac10_TTTGCGCAGGGATCTG	-11.1818	-6.67234	B_cac10	2004	747	Normal	3	Bcell
B_cac10_TTTGCGCCACGGATAG	-11.0495	-5.73723	B_cac10	2294	727	Normal	3	Bcell
B_cac10_TTTGCGCCAGATCCAT	-10.8045	-6.83334	B_cac10	2545	862	Normal	3	Bcell
B_cac10_TTTGCGCGTAGCGCTC	-11.124	-7.11918	B_cac10	2312	835	Normal	3	Bcell
B_cac10_TTTGGTTGTGACAAAT	-10.9935	-5.75734	B_cac10	1921	801	Normal	3	Bcell
B_cac10_TTTGTCAGTCCGAACC	-11.0357	-6.29054	B_cac10	2085	781	Normal	3	Bcell
B_cac10_ACTATCTAGATTACCC	-9.25321	-7.29135	B_cac10	2688	863	Normal	5	Bcell
B_cac10_CAGCGACGTGGTACAG	-8.73695	-8.07946	B_cac10	1231	484	Normal	5	Bcell
B_cac10_CGTCTACTCCGATATG	-10.978	-7.45263	B_cac10	1166	421	Normal	5	Bcell
B_cac10_GCGAGAAGTGCTGTAT	-8.97598	-6.75611	B_cac10	1543	615	Normal	5	Bcell
B_cac10_GGCGTGTAGATCCGAG	-9.42441	-6.92412	B_cac10	761	376	Normal	5	Bcell
B_cac10_TGGCCAGCAATCTACG	-9.57428	-7.60855	B_cac10	1484	616	Normal	5	Bcell
B_cac10_TTCGAAGGTGTCGCTG	-9.58283	-6.74064	B_cac10	702	370	Normal	5	Bcell
B_cac10_AACTCAGTCACTATTC	-10.3008	-6.44349	B_cac10	2109	695	Normal	3	Bcell
B_cac10_AGTGTCAAGCAAATCA	-9.36446	-6.91832	B_cac10	2352	767	Normal	3	Bcell
B_cac10_ATTACTCCACATCCGG	-9.07179	-8.28325	B_cac10	2271	846	Normal	5	Bcell
B_cac10_CACTCCATCACTGGGC	-8.5226	-6.27212	B_cac10	2679	972	Normal	3	Bcell
B_cac10_CCACCTAAGCACGCCT	-10.8476	-6.03706	B_cac10	2095	656	Normal	3	Bcell
B_cac10_CGATCGGAGTCCGGTC	-9.60272	-6.84153	B_cac10	1848	632	Normal	3	Bcell
B_cac10_CGCGTTTTCCGTCAAA	-9.63566	-6.5473	B_cac10	2716	764	Normal	3	Bcell
B_cac10_CGTAGCGTCACATAGC	-10.1457	-6.26491	B_cac10	1737	655	Normal	3	Bcell
B_cac10_CTACGTCGTTAGGGTG	-10.4339	-5.51076	B_cac10	2022	644	Normal	3	Bcell
B_cac10_GTGCTTCCACAACTGT	-10.0332	-6.90139	B_cac10	1562	690	Normal	5	Bcell
B_cac10_TATCAGGTCGCCATAA	-10.3129	-6.52806	B_cac10	1864	618	Normal	3	Bcell
B_cac10_TGAGGGATCTCCTATA	-9.589	-6.84544	B_cac10	1571	541	Normal	5	Bcell
B_cac10_TGGCGCACATTCTCAT	-9.44471	-6.91592	B_cac10	1853	725	Normal	3	Bcell
B_cac10_TGGGAAGTCAGTCAGT	-9.2834	-7.05423	B_cac10	2286	784	Normal	3	Bcell
B_cac10_AAAGCAAAGATATGCA	-8.75983	-6.4531	B_cac10	2704	882	Normal	3	Bcell
B_cac10_AGCTTGACACGGCGTT	-9.28961	-7.49974	B_cac10	2967	1094	Normal	3	Bcell
B_cac10_ATTGGACTCTTAACCT	-9.9384	-6.71584	B_cac10	1960	695	Normal	5	Bcell
B_cac10_TTATGCTGTCTAGCGC	-7.68576	-8.38991	B_cac10	3433	908	Normal	5	Bcell
B_cac10_AACACGTCATTATCTC	-11.4372	-5.91236	B_cac10	2407	819	Normal	3	Bcell
B_cac10_AACCATGTCGTTTATC	-11.7029	-6.01663	B_cac10	1635	634	Normal	3	Bcell
B_cac10_ACTGAGTGTAACGTTC	-10.5206	-5.97361	B_cac10	2492	816	Normal	3	Bcell
B_cac10_CAACCTCCAAGCCTAT	-10.8541	-6.76607	B_cac10	2666	967	Normal	3	Bcell
B_cac10_CATTCGCTCTACCAGA	-10.7159	-7.10346	B_cac10	2651	896	Normal	3	Bcell
B_cac10_CGCTTCAAGGTAGCTG	-10.4405	-5.89376	B_cac10	1662	729	Normal	3	Bcell
B_cac10_CTAGAGTAGGCACATG	-10.399	-6.13288	B_cac10	2841	907	Normal	3	Bcell
B_cac10_GACTACAAGAAACGCC	-10.434	-6.7788	B_cac10	2065	719	Normal	3	Bcell
B_cac10_TTTCCTCAGTGACTCT	-10.5051	-5.60982	B_cac10	3322	911	Normal	3	Bcell
B_cac10_AGATCTGTCAGTGCAT	-8.73319	-6.47761	B_cac10	3540	1093	Normal	3	Bcell
B_cac10_AACCGCGGTTATCGGT	-9.17196	-6.80261	B_cac10	1801	635	Normal	3	Bcell
B_cac10_AAGGAGCTCCGCTGTT	-9.46547	-7.08206	B_cac10	1652	605	Normal	3	Bcell
B_cac10_TCACAAGCAGGCAGTA	-9.38102	-6.42221	B_cac10	1486	619	Normal	3	Bcell
B_cac10_AACCGCGGTTGAACTC	-9.19066	-6.58085	B_cac10	2111	688	Normal	3	Bcell
B_cac10_CGATTGAAGCGTCTAT	-10.1212	-5.63401	B_cac10	1808	637	Normal	3	Bcell
B_cac10_CTCCTAGCATACGCTA	-10.8125	-5.42943	B_cac10	1710	729	Normal	3	Bcell
B_cac10_TCAGGTAGTTAAAGTG	-10.0751	-5.56482	B_cac10	1379	528	Normal	3	Bcell
B_cac10_TGACTTTCATTAACCG	-9.99317	-6.83159	B_cac10	2083	710	Normal	3	Bcell
B_cac10_TGTGGTATCCATGAAC	-10.131	-5.85063	B_cac10	2005	719	Normal	3	Bcell
B_cac10_CGCCAAGAGACTGTAA	-10.088	-7.79838	B_cac10	2765	884	Normal	3	Bcell
B_cac10_GGGACCTTCGGAATCT	-11.3604	-6.90305	B_cac10	2337	785	Normal	3	Bcell
B_cac10_ATTACTCAGGACTGGT	-7.71312	-8.19	B_cac10	2201	775	Normal	5	Bcell
B_cac10_CCAATCCAGCAACGGT	-9.62987	-7.25651	B_cac10	1816	679	Normal	3	Bcell
B_cac10_CCCAATCTCTTGTCAT	-9.46167	-6.44305	B_cac10	3128	1062	Normal	3	Bcell
B_cac10_CCTAAAGTCACCATAG	-8.43112	-7.60029	B_cac10	2251	697	Normal	5	Bcell
B_cac10_CTCTGGTGTGTGTGCC	-9.32773	-8.35301	B_cac10	2572	882	Normal	5	Bcell
B_cac10_AACTGGTAGGAGTCTG	-10.4479	-6.48945	B_cac10	2212	798	Normal	3	Bcell
B_cac10_CACAAACTCCTTAATC	-11.7936	-5.8017	B_cac10	1825	681	Normal	3	Bcell
B_cac10_CTTACCGTCTTCGAGA	-10.261	-6.64037	B_cac10	2048	781	Normal	3	Bcell
B_cac10_GCAGTTACAAAGGAAG	-10.8242	-5.69791	B_cac10	1473	601	Normal	3	Bcell
B_cac10_GCAGTTAGTCGATTGT	-11.2955	-5.63769	B_cac10	2079	804	Normal	3	Bcell
B_cac10_GCGCGATGTTGTGGCC	-10.7788	-6.51354	B_cac10	2488	839	Normal	3	Bcell
B_cac10_CGTCTACGTGAGGGTT	-9.0489	-7.29668	B_cac10	2478	839	Normal	3	Bcell
B_cac10_CTAATGGTCCTCCTAG	-10.3112	-6.99952	B_cac10	3211	1125	Normal	3	Bcell
B_cac10_GCATGATGTGTTGGGA	-9.36121	-7.48458	B_cac10	2099	826	Normal	5	Bcell
B_cac10_TCAATCTTCAGAGGTG	-9.00538	-7.1655	B_cac10	3395	1034	Normal	5	Bcell
B_cac10_TTTGGTTCAAGAAAGG	-8.20729	-8.1068	B_cac10	2073	735	Normal	5	Bcell
B_cac10_CGTAGGCGTAGCTTGT	-11.1634	-6.08492	B_cac10	2062	739	Normal	3	Bcell
B_cac10_GTGCAGCTCTGTCCGT	-10.5094	-6.98483	B_cac10	1802	703	Normal	3	Bcell
B_cac10_TGCACCTCAATGGTCT	-9.83465	-6.81923	B_cac10	2101	820	Normal	3	Bcell
B_cac10_CGGACACAGCGTGTCC	-9.14789	-7.16377	B_cac10	2293	843	Normal	3	Bcell
B_cac10_CTGAAGTGTTATCACG	-9.51578	-6.69886	B_cac10	2495	850	Normal	3	Bcell
B_cac10_GAACCTACACTTAAGC	-9.15882	-6.95662	B_cac10	1672	590	Normal	5	Bcell
B_cac10_TAAGAGACATTCTCAT	-9.38544	-6.15589	B_cac10	2176	773	Normal	3	Bcell
B_cac10_TGGCGCACACTTGGAT	-9.57742	-6.36328	B_cac10	2372	876	Normal	3	Bcell
B_cac10_ATTATCCTCGTTTGCC	-10.0108	-5.66558	B_cac10	1907	648	Normal	3	Bcell
B_cac10_GGACAAGGTCTAAAGA	-9.69744	-6.60448	B_cac10	2139	767	Normal	3	Bcell
B_cac10_CTAATGGCAAGAGGCT	-8.38276	-7.82779	B_cac10	4163	1226	Normal	5	Bcell
B_cac10_AGTAGTCGTTACGACT	-9.04063	-6.45999	B_cac10	1975	610	Normal	3	Bcell
B_cac10_CACATTTCATGGGAAC	-9.30773	-6.19679	B_cac10	1958	654	Normal	3	Bcell
B_cac10_CCCAGTTCAGGGTACA	-9.53002	-5.82238	B_cac10	2253	676	Normal	3	Bcell
B_cac10_CTCATTATCTGGCGAC	-9.28083	-6.19217	B_cac10	864	351	Normal	3	Bcell
B_cac10_CTGGTCTCAGGTGGAT	-9.63384	-5.97512	B_cac10	1019	505	Normal	3	Bcell
B_cac10_GAACGGACATGGTAGG	-10.2007	-5.61064	B_cac10	935	448	Normal	3	Bcell
B_cac10_GACTACAGTAATTGGA	-9.43469	-5.95254	B_cac10	1986	586	Normal	3	Bcell
B_cac10_GGACAGAGTGCTTCTC	-9.18006	-6.2274	B_cac10	1714	598	Normal	3	Bcell
B_cac10_TATCTCATCTTCAACT	-9.31835	-6.19145	B_cac10	2341	787	Normal	3	Bcell
B_cac10_TCGGTAAAGTTATCGC	-9.05084	-6.39741	B_cac10	1188	550	Normal	3	Bcell
B_cac10_TGCGCAGCAAGGGTCA	-9.21952	-6.12828	B_cac10	1007	428	Normal	3	Bcell
B_cac10_CGGAGCTGTGTCGCTG	-8.18968	-7.51379	B_cac10	2341	677	Normal	5	Bcell
B_cac10_GATCGTAGTGTATGGG	-7.35315	-8.1642	B_cac10	1459	482	Normal	5	Bcell
B_cac10_GGGCATCTCTTCCTTC	-9.37729	-6.14072	B_cac10	1627	553	Normal	3	Bcell
B_cac10_GTCTCGTAGAGTAAGG	-7.39118	-8.21245	B_cac10	1409	660	Normal	5	Bcell
B_cac10_TGCGTGGGTACAAGTA	-9.20988	-6.29142	B_cac10	2248	686	Normal	3	Bcell
B_cac10_TTCTACATCGAATCCA	-8.71364	-7.39985	B_cac10	946	405	Normal	5	Bcell
B_cac10_AGCATACGTCCGTTAA	-9.61019	-5.90079	B_cac10	1511	457	Normal	3	Bcell
B_cac10_AGCGGTCCAGGTCTCG	-10.3875	-5.49564	B_cac10	2182	752	Normal	3	Bcell
B_cac10_ATCCACCTCAACGCTA	-10.3538	-5.41955	B_cac10	1983	656	Normal	3	Bcell
B_cac10_ATGTGTGAGCACCGCT	-9.42795	-6.08608	B_cac10	1997	677	Normal	3	Bcell
B_cac10_CACCTTGCATCACAAC	-9.88012	-5.78095	B_cac10	2112	700	Normal	3	Bcell
B_cac10_CATTCGCAGATGAGAG	-9.50879	-5.88443	B_cac10	1852	677	Normal	3	Bcell
B_cac10_CCCAATCAGCTAGCCC	-9.86386	-5.53263	B_cac10	1406	487	Normal	3	Bcell
B_cac10_CGTTCTGGTCAGTGGA	-9.62938	-5.75386	B_cac10	2028	782	Normal	3	Bcell
B_cac10_CTACGTCCAACAACCT	-10.2106	-5.58308	B_cac10	2401	699	Normal	3	Bcell
B_cac10_GCAAACTCACATGTGT	-9.9221	-5.84468	B_cac10	2158	807	Normal	3	Bcell
B_cac10_GGATTACCATTCTCAT	-9.861	-6.32395	B_cac10	2259	688	Normal	3	Bcell
B_cac10_GTCCTCAGTCAATACC	-9.96351	-5.76739	B_cac10	783	352	Normal	3	Bcell
B_cac10_TGTCCCATCGATAGAA	-9.94305	-5.4713	B_cac10	1159	456	Normal	3	Bcell
B_cac10_GCATGTAGTTCTGAAC	-10.3536	3.2731	B_cac10	2096	381	Normal	20	plasma Bcell
B_cac10_GGGAGATCAGTAAGAT	-8.7883	-7.15875	B_cac10	1580	423	Normal	5	Bcell
B_cac10_GCATGTACATGTTCCC	-9.59032	-6.57317	B_cac10	1502	560	Normal	3	Bcell
B_cac10_TGATTTCGTTGGAGGT	-7.93724	-7.98482	B_cac10	2981	806	Normal	5	Bcell
B_cac10_TGTCCCATCTGCGTAA	-10.0622	2.90549	B_cac10	674	247	Normal	20	plasma Bcell
B_cac10_GGATTACTCAGTTAGC	-10.3683	-7.44574	B_cac10	2539	838	Normal	3	Bcell
B_cac10_TATTACCTCAGCACAT	-10.4015	-7.72499	B_cac10	1871	619	Normal	5	Bcell
B_cac10_ACTGTCCCACGTCTCT	-9.90177	-7.7076	B_cac10	2014	688	Normal	3	Bcell
B_cac10_ACGCCGATCATCACCC	-9.03398	-8.45128	B_cac10	2946	958	Normal	5	Bcell
B_cac10_ACGGAGAGTTAAGATG	-7.21338	-8.29968	B_cac10	1589	564	Normal	5	Bcell
B_cac10_AGAATAGCACCACGTG	-7.53816	-10.0484	B_cac10	3450	975	Normal	5	Bcell
B_cac10_AGGTCCGGTGTGAATA	-8.32468	-9.36487	B_cac10	2730	917	Normal	5	Bcell
B_cac10_CGTAGCGGTGCCTGGT	-7.94096	-8.93664	B_cac10	3659	1073	Normal	5	Bcell
B_cac10_CTCCTAGTCAAGGCTT	-9.37728	-8.0965	B_cac10	1701	727	Normal	5	Bcell
B_cac10_CTCGGAGCATGGATGG	-8.91427	-8.70193	B_cac10	3086	1053	Normal	5	Bcell
B_cac10_CTTAACTAGTGAAGAG	-8.72535	-9.5503	B_cac10	2086	729	Normal	5	Bcell
B_cac10_GCTCTGTAGTACTTGC	-7.95731	-9.21289	B_cac10	3844	1108	Normal	5	Bcell
B_cac10_GGGAATGAGACAAAGG	-7.65534	-9.8069	B_cac10	3280	1051	Normal	5	Bcell
B_cac10_GGGAATGGTAAATGTG	-8.73816	-8.12781	B_cac10	2520	867	Normal	5	Bcell
B_cac10_AAACGGGAGTTGTCGT	-8.32242	-9.47788	B_cac10	1800	632	Normal	5	Bcell
B_cac10_AACACGTGTGTGAATA	-7.99395	-9.87501	B_cac10	3121	918	Normal	5	Bcell
B_cac10_AACGTTGAGAGACGAA	-7.13485	-8.67527	B_cac10	1287	605	Normal	5	Bcell
B_cac10_AACTCCCCACTGTTAG	-8.01672	-10.0417	B_cac10	2974	815	Normal	5	Bcell
B_cac10_AACTGGTAGATGCCTT	-7.28893	-9.40984	B_cac10	3377	1036	Normal	5	Bcell
B_cac10_AACTTTCGTCTCGTTC	-7.95228	-9.87601	B_cac10	2626	841	Normal	5	Bcell
B_cac10_AAGGAGCCATCCAACA	-7.9876	-9.37647	B_cac10	2549	823	Normal	5	Bcell
B_cac10_AAGGCAGTCCATGAGT	-7.90668	-8.02263	B_cac10	3574	922	Normal	5	Bcell
B_cac10_AAGGTTCTCTTGAGAC	-7.58701	-9.82477	B_cac10	3031	893	Normal	5	Bcell
B_cac10_ACACTGAGTGTGACCC	-7.22914	-10.1091	B_cac10	2500	828	Normal	5	Bcell
B_cac10_ACAGCCGTCGCTAGCG	-8.61457	-9.49179	B_cac10	3144	920	Normal	5	Bcell
B_cac10_ACCAGTACAAAGGCGT	-7.86097	-8.31991	B_cac10	2448	759	Normal	5	Bcell
B_cac10_ACCAGTACATGGATGG	-7.51823	-10.2282	B_cac10	2699	924	Normal	5	Bcell
B_cac10_ACCAGTAGTAATCGTC	-7.63502	-9.56426	B_cac10	3170	1058	Normal	5	Bcell
B_cac10_ACCTTTAAGATCCTGT	-7.36043	-9.67301	B_cac10	2855	810	Normal	5	Bcell
B_cac10_ACGATGTAGCATGGCA	-7.86077	-10.1311	B_cac10	3829	1012	Normal	5	Bcell
B_cac10_ACGCAGCTCGTATCAG	-7.75075	-9.7693	B_cac10	3126	985	Normal	5	Bcell
B_cac10_AGAGCTTGTAGAAGGA	-8.5634	-9.4227	B_cac10	2096	647	Normal	5	Bcell
B_cac10_AGAGTGGTCGCCAGCA	-8.2365	-9.62014	B_cac10	2832	869	Normal	5	Bcell
B_cac10_AGAGTGGTCTGGAGCC	-8.73611	-9.19901	B_cac10	2675	804	Normal	5	Bcell
B_cac10_AGATTGCAGTGGAGAA	-8.05211	-9.295	B_cac10	2239	746	Normal	5	Bcell
B_cac10_AGCAGCCTCGATCCCT	-7.76732	-9.89064	B_cac10	3238	956	Normal	5	Bcell
B_cac10_AGCATACAGGACATTA	-7.67754	-9.6233	B_cac10	2880	942	Normal	5	Bcell
B_cac10_AGCTCCTAGTGTGAAT	-7.57434	-9.89897	B_cac10	4246	1136	Normal	5	Bcell
B_cac10_AGGGAGTGTATCACCA	-7.39897	-9.87326	B_cac10	2521	777	Normal	5	Bcell
B_cac10_AGGTCCGGTATAGTAG	-8.07581	-9.60682	B_cac10	2790	786	Normal	5	Bcell
B_cac10_AGTGAGGAGATCCTGT	-7.1442	-8.73698	B_cac10	3171	894	Normal	5	Bcell
B_cac10_ATAACGCCAAGAAAGG	-7.36819	-9.77631	B_cac10	2876	935	Normal	5	Bcell
B_cac10_ATAGACCCACGTGAGA	-7.66928	-9.95677	B_cac10	2525	732	Normal	5	Bcell
B_cac10_ATCACGAGTCTCTTTA	-7.47162	-9.42213	B_cac10	2434	811	Normal	5	Bcell
B_cac10_ATCTGCCGTCTGCAAT	-8.25437	-9.96566	B_cac10	2454	865	Normal	5	Bcell
B_cac10_ATGGGAGCAGACAGGT	-7.51662	-10.1027	B_cac10	3006	946	Normal	5	Bcell
B_cac10_ATTACTCTCAGTTAGC	-7.74116	-10.0082	B_cac10	3191	907	Normal	5	Bcell
B_cac10_CAACCTCAGTACATGA	-8.49636	-9.66595	B_cac10	2913	860	Normal	5	Bcell
B_cac10_CAACTAGAGTCCGGTC	-7.19305	-9.43076	B_cac10	4601	1128	Normal	5	Bcell
B_cac10_CAACTAGGTCTCACCT	-7.27217	-9.27904	B_cac10	2826	854	Normal	5	Bcell
B_cac10_CACACTCCAATGGAGC	-8.01932	-9.62582	B_cac10	2951	891	Normal	5	Bcell
B_cac10_CACATAGCAGTGAGTG	-7.2641	-9.74493	B_cac10	3307	965	Normal	5	Bcell
B_cac10_CACCACTAGACAAGCC	-7.24033	-9.71677	B_cac10	3733	1100	Normal	5	Bcell
B_cac10_CAGCCGATCGCAGGCT	-7.42495	-9.22154	B_cac10	2663	974	Normal	5	Bcell
B_cac10_CAGCTGGGTCTAGCGC	-7.58092	-9.33199	B_cac10	3020	962	Normal	5	Bcell
B_cac10_CATCAGAAGGACGAAA	-8.2156	-9.6948	B_cac10	2479	815	Normal	5	Bcell
B_cac10_CATCAGATCCTAAGTG	-7.48475	-9.26879	B_cac10	3350	978	Normal	5	Bcell
B_cac10_CATGACAAGGCTCTTA	-7.91893	-9.84872	B_cac10	3299	906	Normal	5	Bcell
B_cac10_CATGCCTAGAAACCGC	-7.83815	-10.0763	B_cac10	2432	780	Normal	5	Bcell
B_cac10_CATTCGCAGAACAACT	-7.74129	-9.50979	B_cac10	3281	886	Normal	5	Bcell
B_cac10_CATTCGCGTCCTCCAT	-8.03767	-8.67175	B_cac10	2058	780	Normal	5	Bcell
B_cac10_CCACCTACACCCAGTG	-7.92066	-9.52919	B_cac10	3700	1030	Normal	5	Bcell
B_cac10_CCCTCCTAGATGTTAG	-7.0587	-9.57244	B_cac10	4158	1266	Normal	5	Bcell
B_cac10_CCCTCCTAGGAATGGA	-7.42563	-9.28954	B_cac10	2327	862	Normal	5	Bcell
B_cac10_CCGTACTAGGCGCTCT	-7.78942	-9.41374	B_cac10	2301	710	Normal	5	Bcell
B_cac10_CCGTACTTCATAAAGG	-7.46249	-9.71281	B_cac10	2998	946	Normal	5	Bcell
B_cac10_CCTTCCCAGCACCGCT	-7.55551	-8.832	B_cac10	3955	1093	Normal	5	Bcell
B_cac10_CGAGCACGTTGTACAC	-8.01487	-9.86013	B_cac10	3376	959	Normal	5	Bcell
B_cac10_CGATGGCTCTGCTTGC	-7.95482	-9.77568	B_cac10	3443	929	Normal	5	Bcell
B_cac10_CGATTGATCCAGAGGA	-7.321	-9.55869	B_cac10	2472	796	Normal	5	Bcell
B_cac10_CGCTTCAAGAATAGGG	-7.66619	-9.54834	B_cac10	4047	1168	Normal	5	Bcell
B_cac10_CGGACACGTCGAGTTT	-7.70992	-9.68916	B_cac10	2355	778	Normal	5	Bcell
B_cac10_CGGACACTCTCTAAGG	-8.20004	-9.72244	B_cac10	2251	820	Normal	5	Bcell
B_cac10_CGGAGCTGTTCCCTTG	-7.5446	-9.91025	B_cac10	3176	842	Normal	5	Bcell
B_cac10_CGGTTAAGTAGCTAAA	-7.87745	-10.0252	B_cac10	3491	926	Normal	5	Bcell
B_cac10_CGTCACTTCCGTCATC	-7.42231	-9.81279	B_cac10	2198	787	Normal	5	Bcell
B_cac10_CGTGTCTAGCGGATCA	-8.40564	-8.84953	B_cac10	3999	1029	Normal	5	Bcell
B_cac10_CGTTAGAAGAGTAATC	-7.51608	-9.24178	B_cac10	3303	959	Normal	5	Bcell
B_cac10_CGTTAGACATGCTGGC	-8.61972	-9.48994	B_cac10	2606	779	Normal	5	Bcell
B_cac10_CGTTGGGAGGGTTTCT	-8.3959	-9.04159	B_cac10	1992	750	Normal	5	Bcell
B_cac10_CGTTGGGAGTACATGA	-7.14082	-9.93614	B_cac10	2369	839	Normal	5	Bcell
B_cac10_CTAAGACGTAGGCATG	-8.30009	-9.9356	B_cac10	2087	794	Normal	5	Bcell
B_cac10_CTAAGACGTCACCCAG	-7.70873	-9.84214	B_cac10	3788	908	Normal	5	Bcell
B_cac10_CTACACCAGTACTTGC	-7.45848	-10.0388	B_cac10	4116	1065	Normal	5	Bcell
B_cac10_CTAGCCTAGTGGTAGC	-7.48658	-9.42529	B_cac10	3791	1096	Normal	5	Bcell
B_cac10_CTAGCCTGTTTGTTGG	-8.09921	-9.39167	B_cac10	3516	929	Normal	5	Bcell
B_cac10_CTAGTGATCACTGGGC	-8.87297	-8.91063	B_cac10	2640	965	Normal	5	Bcell
B_cac10_CTCCTAGAGCAGCCTC	-7.4578	-10.0782	B_cac10	3046	924	Normal	5	Bcell
B_cac10_CTCCTAGCATTACCTT	-7.40915	-9.73051	B_cac10	4468	1120	Normal	5	Bcell
B_cac10_CTCTAATGTGGTCTCG	-7.59478	-9.60434	B_cac10	2912	853	Normal	5	Bcell
B_cac10_CTCTGGTTCAATAAGG	-8.28435	-9.84062	B_cac10	3226	1052	Normal	5	Bcell
B_cac10_CTGCTGTCATTGGCGC	-7.82814	-9.89694	B_cac10	2860	964	Normal	5	Bcell
B_cac10_CTTCTCTAGTACACCT	-8.11339	-9.56254	B_cac10	3647	1029	Normal	5	Bcell
B_cac10_CTTCTCTTCGCATGGC	-7.44362	-9.7406	B_cac10	3216	942	Normal	5	Bcell
B_cac10_CTTTGCGAGTAGGTGC	-7.29942	-9.45591	B_cac10	2481	705	Normal	5	Bcell
B_cac10_CTTTGCGCAGGGATTG	-8.58454	-9.57702	B_cac10	2578	793	Normal	5	Bcell
B_cac10_GAACATCAGGTGGGTT	-8.02753	-9.18875	B_cac10	3173	861	Normal	5	Bcell
B_cac10_GACGGCTAGGTGTTAA	-9.26429	1.03512	B_cac10	2286	944	Normal	14	plasma Bcell
B_cac10_GATGAAAGTCGAACAG	-7.96887	-9.23301	B_cac10	4239	1070	Normal	5	Bcell
B_cac10_GCACATATCAACGAAA	-7.8083	-9.36659	B_cac10	2657	886	Normal	5	Bcell
B_cac10_GCAGTTATCCTTTACA	-8.43738	-9.76774	B_cac10	3040	818	Normal	5	Bcell
B_cac10_GCGCAGTAGCTAGTCT	-8.27389	-9.93027	B_cac10	2742	831	Normal	5	Bcell
B_cac10_GCGCCAACACACAGAG	-7.37164	-9.9194	B_cac10	2941	900	Normal	5	Bcell
B_cac10_GCGCCAACATACCATG	-8.13018	-9.71392	B_cac10	3130	987	Normal	5	Bcell
B_cac10_GCGCGATCAGACACTT	-8.19036	-9.78	B_cac10	3225	963	Normal	5	Bcell
B_cac10_GCGGGTTGTGCAACGA	-8.30476	-9.87977	B_cac10	2415	746	Normal	5	Bcell
B_cac10_GGCCGATTCTTGTCAT	-8.10433	-9.37768	B_cac10	2772	765	Normal	5	Bcell
B_cac10_GGCGACTGTACTTAGC	-7.92184	-9.91429	B_cac10	2808	976	Normal	5	Bcell
B_cac10_GGGAATGTCACCAGGC	-8.22973	-9.24032	B_cac10	3307	835	Normal	5	Bcell
B_cac10_GGTATTGGTTTAAGCC	-7.57696	-9.85167	B_cac10	3361	1019	Normal	5	Bcell
B_cac10_GTAACTGGTTGTCTTT	-7.70844	-9.9391	B_cac10	2459	707	Normal	5	Bcell
B_cac10_GTACGTACACCAGGTC	-8.16383	-9.16613	B_cac10	3124	940	Normal	5	Bcell
B_cac10_GTACTCCAGCTTTGGT	-8.40084	-9.07693	B_cac10	2095	751	Normal	5	Bcell
B_cac10_GTACTTTCATGATCCA	-8.41237	-9.71643	B_cac10	2663	836	Normal	5	Bcell
B_cac10_GTAGTCAGTAGCTGCC	-7.16567	-9.56208	B_cac10	2646	882	Normal	5	Bcell
B_cac10_GTATTCTAGTAGATGT	-7.75347	-9.37969	B_cac10	2853	840	Normal	5	Bcell
B_cac10_GTGAAGGGTAGCGTGA	-8.52908	-9.44761	B_cac10	1846	648	Normal	5	Bcell
B_cac10_TAAGAGAGTCCCTTGT	-8.10574	-9.39394	B_cac10	3623	1096	Normal	5	Bcell
B_cac10_TACACGATCAACCAAC	-8.10801	-9.70213	B_cac10	3405	977	Normal	5	Bcell
B_cac10_TACGGTAAGTCAAGCG	-7.88992	-9.53757	B_cac10	3169	930	Normal	5	Bcell
B_cac10_TACGGTATCGAGGTAG	-8.44606	-9.51772	B_cac10	1775	637	Normal	5	Bcell
B_cac10_TAGCCGGAGTAATCCC	-7.2747	-9.74467	B_cac10	2619	793	Normal	5	Bcell
B_cac10_TAGGCATTCACGATGT	-8.25952	-9.80645	B_cac10	2532	751	Normal	5	Bcell
B_cac10_TAGTGGTCACAGACTT	-8.71521	-9.14764	B_cac10	3124	889	Normal	5	Bcell
B_cac10_TAGTGGTGTCGTTGTA	-8.50827	-9.21888	B_cac10	2155	669	Normal	5	Bcell
B_cac10_TAGTTGGAGGGAAACA	-7.4314	-9.47752	B_cac10	3472	1037	Normal	5	Bcell
B_cac10_TCAATCTCAAAGCGGT	-7.7896	-9.94261	B_cac10	2739	882	Normal	5	Bcell
B_cac10_TCACGAAAGGCAAAGA	-8.34019	-9.46452	B_cac10	2564	801	Normal	5	Bcell
B_cac10_TCACGAAAGTGAAGTT	-8.08427	-9.63241	B_cac10	3320	898	Normal	5	Bcell
B_cac10_TCATTACTCGTAGGTT	-7.38592	-8.92077	B_cac10	2844	884	Normal	5	Bcell
B_cac10_TCATTACTCGTTACAG	-7.1601	-9.74648	B_cac10	2911	815	Normal	5	Bcell
B_cac10_TCGGGACGTTGATTCG	-8.34857	-9.88402	B_cac10	2285	732	Normal	5	Bcell
B_cac10_TCGGTAAAGGCACATG	-8.60523	-9.60831	B_cac10	3782	1095	Normal	5	Bcell
B_cac10_TCGTACCCAGCAGTTT	-7.98125	-9.77232	B_cac10	3383	1004	Normal	5	Bcell
B_cac10_TCGTAGAAGGACATTA	-7.98286	-8.32679	B_cac10	2190	678	Normal	5	Bcell
B_cac10_TCGTAGATCACTATTC	-7.67028	-9.8688	B_cac10	1883	586	Normal	5	Bcell
B_cac10_TCTCATATCCCTCTTT	-7.67313	-9.13115	B_cac10	2716	778	Normal	5	Bcell
B_cac10_TCTTTCCTCTGCGTAA	-8.06813	-9.79044	B_cac10	3302	943	Normal	5	Bcell
B_cac10_TGAAAGAAGCTCCTCT	-8.00212	-9.66563	B_cac10	2079	612	Normal	5	Bcell
B_cac10_TGAAAGACATCGATTG	-7.43864	-9.15416	B_cac10	2625	830	Normal	5	Bcell
B_cac10_TGACGGCAGGCCCGTT	-7.75216	-9.45669	B_cac10	3488	907	Normal	5	Bcell
B_cac10_TGATTTCCACACAGAG	-8.03137	-9.69798	B_cac10	4326	1096	Normal	5	Bcell
B_cac10_TGATTTCTCAGCACAT	-7.60268	-9.08732	B_cac10	2337	786	Normal	5	Bcell
B_cac10_TGCGGGTCATCTACGA	-8.00349	-10.0895	B_cac10	3086	887	Normal	5	Bcell
B_cac10_TGTATTCGTCTAGCCG	-7.73883	-9.08913	B_cac10	2383	742	Normal	5	Bcell
B_cac10_TGTCCCAGTCGTGGCT	-7.80181	-8.75615	B_cac10	2566	905	Normal	5	Bcell
B_cac10_TTCGAAGGTTGTCTTT	-7.72263	-9.10495	B_cac10	2242	736	Normal	5	Bcell
B_cac10_TTCGGTCTCGTTACAG	-7.85295	-9.05029	B_cac10	3109	787	Normal	5	Bcell
B_cac10_TTCTACAGTGCGCTTG	-7.99434	-9.87886	B_cac10	2297	807	Normal	5	Bcell
B_cac10_TTGCCGTTCCAGATCA	-7.23018	-9.42586	B_cac10	2401	889	Normal	5	Bcell
B_cac10_TTGCGTCGTCTGCCAG	-7.28256	-9.34972	B_cac10	1941	617	Normal	5	Bcell
B_cac10_TTGGAACCACGAAGCA	-7.7248	-9.67892	B_cac10	3137	881	Normal	5	Bcell
B_cac10_TTTACTGCACCAGGCT	-7.90056	-9.28181	B_cac10	3009	836	Normal	5	Bcell
B_cac10_TTTATGCTCATCTGCC	-7.5578	-9.28282	B_cac10	3410	871	Normal	5	Bcell
B_cac10_AGAGCTTAGAGACTAT	-10.8286	-6.96931	B_cac10	2993	885	Normal	3	Bcell
B_cac10_CTGGTCTTCCTCAACC	-7.70931	-9.15857	B_cac10	3184	984	Normal	5	Bcell
B_cac10_AACTTTCAGGTAGCTG	-7.17877	-9.52918	B_cac10	3258	943	Normal	5	Bcell
B_cac10_ACACCCTGTGCGCTTG	-8.04542	-8.49021	B_cac10	3837	1002	Normal	5	Bcell
B_cac10_ACGGGTCGTGACGGTA	-7.22872	-9.70318	B_cac10	1187	465	Normal	5	Bcell
B_cac10_ACTGTCCCACTCGACG	-7.33384	-9.69806	B_cac10	2427	884	Normal	5	Bcell
B_cac10_AGTGAGGGTCTAGTCA	-7.19297	-9.56734	B_cac10	2961	919	Normal	5	Bcell
B_cac10_ATTCTACGTAAAGTCA	-7.19256	-9.52136	B_cac10	3035	884	Normal	5	Bcell
B_cac10_CATGCCTCACGAAACG	-7.70606	-9.0585	B_cac10	2705	990	Normal	5	Bcell
B_cac10_CGCCAAGCAGACAGGT	-7.0972	-9.43697	B_cac10	3589	943	Normal	5	Bcell
B_cac10_CGGAGTCTCTGCCCTA	-7.33957	-9.72131	B_cac10	2357	886	Normal	5	Bcell
B_cac10_GAAGCAGTCTTTACGT	-7.60293	-8.69441	B_cac10	3760	1063	Normal	5	Bcell
B_cac10_GCGCAACTCCCAGGTG	-7.4971	-9.02146	B_cac10	2120	718	Normal	5	Bcell
B_cac10_TAAGCGTCAAGAGGCT	-7.71357	-8.27229	B_cac10	2790	772	Normal	5	Bcell
B_cac10_TAGGCATTCGGATGTT	-7.6094	-9.41752	B_cac10	3805	977	Normal	5	Bcell
B_cac10_TATCAGGCATCACCCT	-7.91422	-7.97602	B_cac10	2531	786	Normal	5	Bcell
B_cac10_TTAACTCAGACGCACA	-7.98943	-8.9021	B_cac10	2763	854	Normal	5	Bcell
B_cac10_AGTGAGGTCCGTAGTA	-11.225	-5.70231	B_cac10	2332	731	Normal	3	Bcell
B_cac10_AACTCTTGTCCTCTTG	-8.13358	-7.9711	B_cac10	3464	1081	Normal	5	Bcell
B_cac10_GGTGAAGAGAGCTGCA	-7.99822	-7.93463	B_cac10	2855	812	Normal	5	Bcell
B_cac10_ACGCAGCAGAAGGACA	-7.55214	-9.08851	B_cac10	2875	877	Normal	5	Bcell
B_cac10_CACATTTCAGCCTTTC	-7.20733	-9.30769	B_cac10	3911	1058	Normal	5	Bcell
B_cac10_CAGCTAAAGTGCGATG	-7.80529	-9.23783	B_cac10	2841	790	Normal	5	Bcell
B_cac10_CCACGGAGTTGCCTCT	-7.68463	-9.02416	B_cac10	2549	715	Normal	5	Bcell
B_cac10_CCGGTAGTCGGTGTCG	-8.47346	-7.93052	B_cac10	1906	740	Normal	5	Bcell
B_cac10_CGAATGTGTGATGATA	-7.67106	-8.60145	B_cac10	4241	1038	Normal	5	Bcell
B_cac10_CGATTGACACTACAGT	-7.22589	-9.03415	B_cac10	3199	870	Normal	5	Bcell
B_cac10_CGTAGCGTCGATGAGG	-7.31895	-8.92259	B_cac10	1582	538	Normal	5	Bcell
B_cac10_CTACATTCAAGGCTCC	-7.92221	-8.85331	B_cac10	2676	782	Normal	5	Bcell
B_cac10_CTGATCCAGTGTGAAT	-7.54568	-9.3675	B_cac10	3882	1052	Normal	5	Bcell
B_cac10_GAACCTATCCTCGCAT	-7.49883	-8.6372	B_cac10	2016	625	Normal	5	Bcell
B_cac10_GACCTGGAGCGTGTCC	-7.58361	-8.57262	B_cac10	1819	876	Normal	5	Bcell
B_cac10_GACGTGCCAATGAATG	-7.23645	-9.47155	B_cac10	2374	845	Normal	5	Bcell
B_cac10_GACGTTACATTTCACT	-7.55997	-8.05911	B_cac10	2382	832	Normal	5	Bcell
B_cac10_GATCGTACACCTCGTT	-7.80651	-7.88662	B_cac10	2518	945	Normal	5	Bcell
B_cac10_GCTGGGTCAGTAAGAT	-7.84136	-8.47303	B_cac10	3192	1326	Normal	5	Bcell
B_cac10_GGAACTTAGTGGGATC	-7.81342	-8.93256	B_cac10	5158	989	Normal	5	Bcell
B_cac10_GGCTCGATCCAGTATG	-8.06768	-8.1252	B_cac10	2978	977	Normal	5	Bcell
B_cac10_GGTGTTATCACTGGGC	-8.30353	-8.34062	B_cac10	537	251	Normal	5	Bcell
B_cac10_GTCAAGTCAAGTAGTA	-7.74689	-8.19808	B_cac10	3116	966	Normal	5	Bcell
B_cac10_GTCATTTTCACAAACC	-7.37919	-8.81038	B_cac10	2221	728	Normal	5	Bcell
B_cac10_TCAACGATCCGCTGTT	-7.64363	-8.94131	B_cac10	2771	738	Normal	5	Bcell
B_cac10_TCAGCAAAGTTCGCAT	-7.1414	-8.35027	B_cac10	2890	766	Normal	5	Bcell
B_cac10_TCAGGATCAGCTTCGG	-7.38348	-9.61678	B_cac10	2533	830	Normal	5	Bcell
B_cac10_TCATTTGGTGCCTGTG	-7.84868	-8.57855	B_cac10	3540	1528	Normal	5	Bcell
B_cac10_TCCACACAGAGGTACC	-7.08481	-9.49155	B_cac10	2953	763	Normal	5	Bcell
B_cac10_TGCTGCTTCTAACTCT	-7.89004	-8.21694	B_cac10	3574	1218	Normal	5	Bcell
B_cac10_TGTTCCGGTAGGGTAC	-7.36527	-9.37751	B_cac10	2516	697	Normal	5	Bcell
B_cac10_GCGGGTTAGAACTCGG	-11.3103	-5.47688	B_cac10	1943	659	Normal	3	Bcell
B_cac10_CAACTAGAGGCATTGG	-7.75289	-8.87317	B_cac10	2481	722	Normal	5	Bcell
B_cac10_TACCTATAGGAGTACC	-8.28252	-7.73782	B_cac10	1729	689	Normal	5	Bcell
B_cac10_TCAGCTCAGAATGTTG	-7.85057	-8.81148	B_cac10	3621	829	Normal	5	Bcell
B_cac10_AGCTTGAGTTCGTCTC	-6.53625	-2.83311	B_cac10	4533	1495	Normal	21	Bcell
B_cac10_AGGTCCGCAGGTGCCT	-6.62011	-3.23108	B_cac10	4837	1476	Normal	21	Bcell
B_cac10_AGTTGGTGTAGAAGGA	-6.46474	-2.31972	B_cac10	7645	2074	Normal	21	Bcell
B_cac10_ATCTACTCATGGTCAT	-6.77823	-3.52926	B_cac10	4760	1656	Normal	21	Bcell
B_cac10_CCGGTAGCAATGAATG	-6.78222	-3.53444	B_cac10	3356	1137	Normal	21	Bcell
B_cac10_CCTCAGTAGCACCGCT	-6.75815	-3.25897	B_cac10	2274	1008	Normal	21	Bcell
B_cac10_CGCTGGAGTGATAAGT	-6.47999	-2.42581	B_cac10	7829	2144	Normal	21	Bcell
B_cac10_GGGAGATTCACATACG	-6.88739	-3.60139	B_cac10	5599	1678	Normal	21	Bcell
B_cac10_TATTACCCACTGAAGG	-6.84575	-3.6302	B_cac10	5668	1776	Normal	21	Bcell
B_cac10_TCACGAAAGTGAATTG	-6.52045	-2.66339	B_cac10	7699	1846	Normal	21	Bcell
B_cac10_TGCACCTTCAACCATG	-6.88476	-3.6582	B_cac10	3147	1262	Normal	21	Bcell
B_cac10_AAACGGGTCCGTAGGC	-7.59421	1.50211	B_cac10	1143	282	Normal	17	plasma Bcell
B_cac10_AAACGGGTCTGACCTC	-9.65896	1.60652	B_cac10	814	317	Normal	14	plasma Bcell
B_cac10_AAAGCAAAGACAGACC	-9.94189	0.455801	B_cac10	1183	421	Normal	14	plasma Bcell
B_cac10_AAAGCAATCTTGCATT	-9.77757	2.67407	B_cac10	6780	623	Normal	20	plasma Bcell
B_cac10_AACTCCCGTTCGTGAT	-9.49741	1.78065	B_cac10	1195	320	Normal	14	plasma Bcell
B_cac10_AACTCTTAGTGTACGG	-8.50772	0.947855	B_cac10	12981	1450	Normal	17	plasma Bcell
B_cac10_ACCAGTATCCGCTGTT	-10.5248	3.00966	B_cac10	11719	1605	Normal	20	plasma Bcell
B_cac10_ACCGTAATCAACACTG	-9.24502	1.45239	B_cac10	1177	428	Normal	14	plasma Bcell
B_cac10_ACGGCCAAGCAGCCTC	-8.77394	1.12909	B_cac10	2089	617	Normal	14	plasma Bcell
B_cac10_ACGGGCTTCATCGGAT	-9.8133	2.50846	B_cac10	1750	315	Normal	20	plasma Bcell
B_cac10_ACGGGTCCATCACGAT	-9.4241	0.815257	B_cac10	2542	641	Normal	14	plasma Bcell
B_cac10_AGACGTTAGGATCGCA	-9.65272	1.76363	B_cac10	1268	293	Normal	14	plasma Bcell
B_cac10_AGCGGTCAGGCAAAGA	-9.33885	1.44173	B_cac10	919	249	Normal	14	plasma Bcell
B_cac10_AGCTCCTAGTGGAGTC	-10.0773	2.79012	B_cac10	1516	526	Normal	20	plasma Bcell
B_cac10_AGCTCCTCAGATCTGT	-9.52669	1.91711	B_cac10	5350	714	Normal	20	plasma Bcell
B_cac10_AGCTCTCGTATTAGCC	-9.59899	2.00391	B_cac10	3337	649	Normal	20	plasma Bcell
B_cac10_AGGGAGTTCAAACCAC	-9.69355	2.65748	B_cac10	2311	359	Normal	20	plasma Bcell
B_cac10_AGGGATGAGTTTGCGT	-10.1714	3.54121	B_cac10	7027	691	Normal	20	plasma Bcell
B_cac10_ATGTGTGGTTAAAGTG	-7.17645	1.2625	B_cac10	703	235	Normal	17	plasma Bcell
B_cac10_ATTCTACGTTACTGAC	-9.32845	0.693855	B_cac10	14161	1605	Normal	14	plasma Bcell
B_cac10_ATTGGTGAGGATCGCA	-9.57237	1.10226	B_cac10	4446	930	Normal	14	plasma Bcell
B_cac10_ATTGGTGGTAAATGTG	-9.64095	1.21498	B_cac10	1037	328	Normal	14	plasma Bcell
B_cac10_CAAGAAAGTCCGTCAG	-9.74564	1.24897	B_cac10	519	235	Normal	14	plasma Bcell
B_cac10_CAAGGCCGTGTCAATC	-9.48818	1.8766	B_cac10	1508	374	Normal	14	plasma Bcell
B_cac10_CAAGGCCTCCTGCAGG	-9.52561	1.2746	B_cac10	1185	377	Normal	14	plasma Bcell
B_cac10_CACACAAAGCGTCTAT	-9.57659	1.90022	B_cac10	2339	453	Normal	20	plasma Bcell
B_cac10_CACTCCACACGTCAGC	-9.14634	0.962664	B_cac10	3493	1133	Normal	14	plasma Bcell
B_cac10_CAGTCCTGTGTGACGA	-9.63786	1.21787	B_cac10	2471	788	Normal	14	plasma Bcell
B_cac10_CCACTACGTTCAGGCC	-10.0844	3.42113	B_cac10	11197	903	Normal	20	plasma Bcell
B_cac10_CCCTCCTCATTGGTAC	-7.75431	1.18856	B_cac10	2674	679	Normal	17	plasma Bcell
B_cac10_CCGTTCAAGAAGGGTA	-9.76943	2.15226	B_cac10	1240	400	Normal	20	plasma Bcell
B_cac10_CCTAAAGCATCACCCT	-9.38938	1.13687	B_cac10	1601	451	Normal	14	plasma Bcell
B_cac10_CCTACCAGTGTCTGAT	-9.71204	1.00206	B_cac10	1935	610	Normal	14	plasma Bcell
B_cac10_CGAATGTCAGTGGAGT	-9.91147	1.01504	B_cac10	1393	408	Normal	14	plasma Bcell
B_cac10_CGATGTAGTTCCATGA	-9.33799	1.80751	B_cac10	2500	494	Normal	14	plasma Bcell
B_cac10_CGGTTAACAGGATTGG	-9.80996	2.27573	B_cac10	1507	412	Normal	20	plasma Bcell
B_cac10_CGTGTCTAGCCAGAAC	-9.92987	0.635483	B_cac10	2337	389	Normal	14	plasma Bcell
B_cac10_CGTTGGGGTGCGATAG	-9.45526	1.51337	B_cac10	1455	229	Normal	14	plasma Bcell
B_cac10_CGTTGGGTCTAACTTC	-9.80827	0.389013	B_cac10	12990	1191	Normal	14	plasma Bcell
B_cac10_CTCGGGAAGATCCCAT	-11.0325	-0.202479	B_cac10	887	313	Normal	14	plasma Bcell
B_cac10_CTGAAGTTCCGCGGTA	-9.65192	1.33896	B_cac10	1230	433	Normal	14	plasma Bcell
B_cac10_CTTAGGAAGGGATACC	-9.76637	0.505271	B_cac10	15976	955	Normal	14	plasma Bcell
B_cac10_CTTGGCTCATCGATGT	-9.08957	1.19173	B_cac10	5152	1104	Normal	14	plasma Bcell
B_cac10_GAGGTGAGTGGTACAG	-9.85896	2.27978	B_cac10	2516	587	Normal	20	plasma Bcell
B_cac10_GCACATATCAGCTTAG	-9.90817	0.308094	B_cac10	2781	435	Normal	14	plasma Bcell
B_cac10_GCACTCTCATTTCAGG	-9.99838	2.71481	B_cac10	843	224	Normal	20	plasma Bcell
B_cac10_GCTTGAAAGGAGCGAG	-9.37301	1.32443	B_cac10	501	205	Normal	14	plasma Bcell
B_cac10_GGAGCAAGTGGACGAT	-9.70498	2.23835	B_cac10	4772	615	Normal	20	plasma Bcell
B_cac10_GGATTACCAAGCTGGA	-9.8427	0.497261	B_cac10	14076	788	Normal	14	plasma Bcell
B_cac10_GGATTACCAGGTCGTC	-9.31369	1.40394	B_cac10	1832	512	Normal	14	plasma Bcell
B_cac10_GGCAATTGTCAGCTAT	-9.68845	0.767713	B_cac10	4559	696	Normal	14	plasma Bcell
B_cac10_GGGATGAAGGGCTTGA	-9.14872	1.50191	B_cac10	3044	524	Normal	14	plasma Bcell
B_cac10_GGGCACTTCCGGGTGT	-9.7102	1.13784	B_cac10	840	312	Normal	14	plasma Bcell
B_cac10_GGGTCTGGTCTAGCGC	-9.52318	1.60686	B_cac10	2378	770	Normal	14	plasma Bcell
B_cac10_GTACTCCTCATGTCCC	-9.4341	0.518532	B_cac10	11184	881	Normal	14	plasma Bcell
B_cac10_GTACTTTCAGACGTAG	-9.60676	0.525513	B_cac10	4178	633	Normal	14	plasma Bcell
B_cac10_GTCACGGGTCAGATAA	-9.57641	1.47525	B_cac10	1275	437	Normal	14	plasma Bcell
B_cac10_GTCGGGTAGCGCTCCA	-9.16889	1.17874	B_cac10	769	288	Normal	14	plasma Bcell
B_cac10_GTCTCGTTCACCATAG	-8.9816	1.49094	B_cac10	771	211	Normal	14	plasma Bcell
B_cac10_GTTAAGCGTTTCGCTC	-9.48878	1.63833	B_cac10	871	233	Normal	14	plasma Bcell
B_cac10_GTTACAGAGGCTAGAC	-10.0904	2.85354	B_cac10	996	337	Normal	20	plasma Bcell
B_cac10_GTTCATTCACCTGGTG	-9.39803	1.06702	B_cac10	8002	773	Normal	14	plasma Bcell
B_cac10_TAAACCGAGGGTGTTG	-9.04631	0.850651	B_cac10	7719	1553	Normal	14	plasma Bcell
B_cac10_TAAGCGTAGGTGACCA	-9.52256	1.4088	B_cac10	1289	274	Normal	14	plasma Bcell
B_cac10_TAAGTGCGTTATTCTC	-9.0731	1.47419	B_cac10	1332	353	Normal	14	plasma Bcell
B_cac10_TACTTACCAGTACACT	-9.43778	1.24412	B_cac10	1625	391	Normal	14	plasma Bcell
B_cac10_TAGTTGGTCTTGACGA	-9.66267	1.39526	B_cac10	1421	341	Normal	14	plasma Bcell
B_cac10_TGGCGCAAGGGATGGG	-9.4953	2.18159	B_cac10	1093	334	Normal	20	plasma Bcell
B_cac10_TGGCGCACACCGAATT	-9.82679	0.517731	B_cac10	2660	405	Normal	14	plasma Bcell
B_cac10_TGGCGCAGTTCACGGC	-6.68942	1.36468	B_cac10	990	233	Normal	17	plasma Bcell
B_cac10_TGTCCCACATCACCCT	-10.1935	3.20186	B_cac10	7178	754	Normal	20	plasma Bcell
B_cac10_TGTGTTTGTGCAACTT	-9.91775	2.47794	B_cac10	1707	412	Normal	20	plasma Bcell
B_cac10_TTAGGACGTTCACGGC	-9.61475	0.900983	B_cac10	507	281	Normal	14	plasma Bcell
B_cac10_TTAGGCAGTTTGGGCC	-9.66857	2.58736	B_cac10	1392	209	Normal	20	plasma Bcell
B_cac10_TTAGTTCTCGCATGAT	-9.80729	1.00812	B_cac10	1539	476	Normal	14	plasma Bcell
B_cac10_TTATGCTAGCTAAACA	-9.38668	1.39569	B_cac10	2881	567	Normal	14	plasma Bcell
B_cac10_TTGACTTGTATAAACG	-9.32842	2.15699	B_cac10	750	225	Normal	14	plasma Bcell
B_cac10_GAGCAGATCCGCAGTG	-10.199	0.606153	B_cac10	2022	458	Normal	14	plasma Bcell
B_cac10_TGCCAAACACATCTTT	-9.93306	0.161145	B_cac10	14015	1568	Normal	14	plasma Bcell
B_cac10_ACCCACTAGACACGAC	-6.98295	1.05582	B_cac10	1458	340	Normal	17	plasma Bcell
B_cac10_ACGAGCCCAGGGTACA	-9.0176	0.766124	B_cac10	15230	1214	Normal	14	plasma Bcell
B_cac10_ACGTCAAGTATATGGA	-6.47874	1.13539	B_cac10	1038	340	Normal	17	plasma Bcell
B_cac10_AGGGTGAAGTGGGTTG	-7.65735	1.45031	B_cac10	3566	501	Normal	17	plasma Bcell
B_cac10_AGTGTCAAGTGGTAAT	-7.07721	1.11202	B_cac10	1626	319	Normal	17	plasma Bcell
B_cac10_CAGGTGCGTATGAAAC	-7.4581	1.11998	B_cac10	1876	462	Normal	17	plasma Bcell
B_cac10_CCTACACGTAGTACCT	-6.22691	1.04648	B_cac10	1126	315	Normal	17	plasma Bcell
B_cac10_CGTTCTGGTTGGGACA	-6.44146	0.911855	B_cac10	2384	442	Normal	17	plasma Bcell
B_cac10_CTAGTGAAGCTCCTCT	-7.00938	1.19181	B_cac10	2128	333	Normal	17	plasma Bcell
B_cac10_GCATGTATCCAAACTG	-6.78718	1.18479	B_cac10	4373	652	Normal	17	plasma Bcell
B_cac10_GCGACCAAGCGTGAGT	-7.92943	1.3486	B_cac10	10605	1078	Normal	17	plasma Bcell
B_cac10_GCGAGAAGTAAGTGTA	-6.65463	1.09443	B_cac10	5711	762	Normal	17	plasma Bcell
B_cac10_GGCGACTAGTGTACGG	-6.5125	1.22566	B_cac10	1313	310	Normal	17	plasma Bcell
B_cac10_GGGAGATAGATCGGGT	-7.23152	1.2142	B_cac10	5319	739	Normal	17	plasma Bcell
B_cac10_GGGATGAAGATGGCGT	-6.93739	1.02847	B_cac10	3843	330	Normal	17	plasma Bcell
B_cac10_GTCAAGTAGGAGTCTG	-7.29298	1.05016	B_cac10	9274	1086	Normal	17	plasma Bcell
B_cac10_GTCCTCATCTTCCTTC	-7.86073	1.03073	B_cac10	8747	1119	Normal	17	plasma Bcell
B_cac10_TCAGATGAGTTATCGC	-6.90245	1.18586	B_cac10	1800	479	Normal	17	plasma Bcell
B_cac10_TCTTTCCTCTAACTTC	-7.12103	1.13717	B_cac10	7565	804	Normal	17	plasma Bcell
B_cac10_TGACTAGGTTCAGTAC	-8.0699	1.15428	B_cac10	13095	1113	Normal	17	plasma Bcell
B_cac10_TGCACCTGTGTTAAGA	-6.30313	1.08818	B_cac10	3274	513	Normal	17	plasma Bcell
B_cac10_TGCGTGGGTGTCAATC	-7.22997	1.16306	B_cac10	13002	1262	Normal	17	plasma Bcell
B_cac10_CGGAGTCCAGATCGGA	-7.79827	1.30989	B_cac10	1011	227	Normal	17	plasma Bcell
B_cac10_TATGCCCCAGTAACGG	-6.2689	1.08529	B_cac10	1091	234	Normal	17	plasma Bcell
B_cac10_TTGGAACTCTTGCAAG	-6.32423	1.05142	B_cac10	13752	1181	Normal	17	plasma Bcell
B_cac10_CGTCTACCATTGGGCC	-8.66531	1.6564	B_cac10	4031	619	Normal	14	plasma Bcell
B_cac10_CTCGTACTCGAACGGA	-10.3362	3.16789	B_cac10	23686	1454	Normal	20	plasma Bcell
B_cac10_AAAGTAGCACACATGT	-9.77805	2.50839	B_cac10	5293	1093	Normal	20	plasma Bcell
B_cac10_AAGGTTCAGTACATGA	-10.2257	2.94936	B_cac10	14123	1258	Normal	20	plasma Bcell
B_cac10_CACAGGCAGACCACGA	-9.36869	0.947201	B_cac10	18588	1337	Normal	14	plasma Bcell
B_cac10_CACATAGCAGTCGTGC	-9.58756	1.01845	B_cac10	1715	384	Normal	14	plasma Bcell
B_cac10_CCATTCGGTACATGTC	-9.9393	0.129394	B_cac10	23923	1415	Normal	14	plasma Bcell
B_cac10_CCTAGCTTCCTAAGTG	-9.09461	1.80653	B_cac10	14418	1162	Normal	14	plasma Bcell
B_cac10_CGTGTCTGTGTAAGTA	-10.8194	-0.235115	B_cac10	10086	1337	Normal	14	plasma Bcell
B_cac10_CTGCTGTGTTGTACAC	-9.84178	2.42903	B_cac10	3641	726	Normal	20	plasma Bcell
B_cac10_GAAGCAGAGATCTGCT	-10.0618	2.7989	B_cac10	12482	1257	Normal	20	plasma Bcell
B_cac10_GACACGCAGTCTCCTC	-10.0424	2.75243	B_cac10	19491	1144	Normal	20	plasma Bcell
B_cac10_GACGCGTTCCACGTTC	-9.7977	0.408451	B_cac10	18286	1140	Normal	14	plasma Bcell
B_cac10_GACGTGCTCCGAAGAG	-10.7384	3.84286	B_cac10	21047	1436	Normal	20	plasma Bcell
B_cac10_GGCGTGTAGCGCCTCA	-9.62259	0.667331	B_cac10	2176	593	Normal	14	plasma Bcell
B_cac10_TGGTTCCTCGACGGAA	-9.68568	2.16754	B_cac10	16033	1324	Normal	20	plasma Bcell
B_cac10_TGTATTCTCTCGTATT	-9.01856	0.731948	B_cac10	10843	1103	Normal	14	plasma Bcell
B_cac10_TTGCCGTTCCCAAGAT	-10.2144	3.14659	B_cac10	14121	1271	Normal	20	plasma Bcell
B_cac10_TTGTAGGAGACCGGAT	-9.61165	0.680163	B_cac10	20882	1414	Normal	14	plasma Bcell
B_cac10_AACTCCCGTTTACTCT	-10.1956	0.1008	B_cac10	16854	1295	Normal	14	plasma Bcell
B_cac10_CGGCTAGGTCACTTCC	-9.62112	1.84257	B_cac10	12775	1120	Normal	20	plasma Bcell
B_cac10_GAAGCAGCACCTTGTC	-9.59441	1.56558	B_cac10	3412	691	Normal	14	plasma Bcell
B_cac10_GCATGTAGTATAATGG	-10.3648	-0.107244	B_cac10	13644	1277	Normal	14	plasma Bcell
B_cac10_GTACTTTTCCAGTATG	-9.50826	0.733862	B_cac10	17995	1665	Normal	14	plasma Bcell
B_cac10_AACTGGTAGGCATGTG	-7.66813	1.08758	B_cac10	13577	1505	Normal	17	plasma Bcell
B_cac10_ACTATCTCACAAGACG	-6.47103	0.964127	B_cac10	6948	1359	Normal	17	plasma Bcell
B_cac10_AGCGGTCAGAAACGCC	-8.3871	1.12783	B_cac10	6967	1157	Normal	17	plasma Bcell
B_cac10_CACACCTCAAGCCTAT	-8.11349	1.34608	B_cac10	8501	1082	Normal	17	plasma Bcell
B_cac10_CTAAGACGTAGAGCTG	-7.84027	1.07605	B_cac10	4269	734	Normal	17	plasma Bcell
B_cac10_TCAGGATGTACGAAAT	-8.03774	1.08739	B_cac10	14797	1140	Normal	17	plasma Bcell
B_cac10_ATCATCTTCAAGATCC	-10.6761	4.02051	B_cac10	1686	422	Normal	20	plasma Bcell
B_cac10_CCTTACGAGCCGATTT	-10.2305	2.76874	B_cac10	22728	1392	Normal	20	plasma Bcell
B_cac10_CGATGGCAGTGACTCT	-10.4203	3.46414	B_cac10	16165	1177	Normal	20	plasma Bcell
B_cac10_CGTGAGCGTACCATCA	-10.0601	3.15447	B_cac10	16249	1011	Normal	20	plasma Bcell
B_cac10_CTTGGCTCACATGACT	-10.2787	3.56446	B_cac10	1847	331	Normal	20	plasma Bcell
B_cac10_GAGGTGAAGCTGAACG	-9.99273	2.90958	B_cac10	10057	1020	Normal	20	plasma Bcell
B_cac10_GGACAGACAGCTGTTA	-10.1824	2.87012	B_cac10	1885	603	Normal	20	plasma Bcell
B_cac10_GGCAATTCAATCAGAA	-10.4016	3.45083	B_cac10	4223	561	Normal	20	plasma Bcell
B_cac10_GGCGACTCACTGTTAG	-10.0014	3.53763	B_cac10	2460	462	Normal	20	plasma Bcell
B_cac10_GTACTCCAGAAACCTA	-10.3537	3.54827	B_cac10	9167	776	Normal	20	plasma Bcell
B_cac10_TACCTATGTGTGCGTC	-10.4605	3.73857	B_cac10	4479	509	Normal	20	plasma Bcell
B_cac10_TACGGTAGTTTCGCTC	-10.3962	3.42346	B_cac10	2325	408	Normal	20	plasma Bcell
B_cac10_TCATTTGAGCACCGTC	-10.423	3.57801	B_cac10	8837	724	Normal	20	plasma Bcell
B_cac10_TTAGGACGTGAGGGAG	-10.3707	2.96522	B_cac10	17311	1130	Normal	20	plasma Bcell
B_cac10_GGGACCTAGGTGATAT	-9.37063	0.490802	B_cac10	12688	1351	Normal	14	plasma Bcell
B_cac10_TAAACCGAGTATCGAA	-9.07789	1.10167	B_cac10	10895	1073	Normal	14	plasma Bcell
B_cac10_ACCTTTACACGGATAG	-9.96897	0.0891855	B_cac10	13112	1319	Normal	14	plasma Bcell
B_cac10_ACGAGGACATGCCACG	-9.74531	0.342942	B_cac10	13895	1619	Normal	14	plasma Bcell
B_cac10_CGATTGACAGCTGTAT	-10.543	-5.53111	B_cac10	2839	933	Normal	3	Bcell
B_cac10_GTCACGGAGATGTGTA	-10.5423	3.48569	B_cac10	21084	1624	Normal	20	plasma Bcell
B_cac10_AGAATAGCACAGCCCA	-9.52435	0.584923	B_cac10	11658	1495	Normal	14	plasma Bcell
B_cac10_CGATCGGAGATCCTGT	-9.69324	0.247775	B_cac10	4555	926	Normal	14	plasma Bcell
B_cac10_CGATCGGGTCTGCCAG	-9.48888	0.786363	B_cac10	2961	802	Normal	14	plasma Bcell
B_cac10_CGTGAGCCATTAACCG	-9.20104	0.941058	B_cac10	8499	1533	Normal	14	plasma Bcell
B_cac10_CTAAGACAGCTAGTGG	-9.17558	1.02585	B_cac10	3469	847	Normal	14	plasma Bcell
B_cac10_CTCTAATCAGTCACTA	-9.53645	0.703263	B_cac10	6214	956	Normal	14	plasma Bcell
B_cac10_GTGCGGTTCGGTTAAC	-9.86468	0.39741	B_cac10	8498	873	Normal	14	plasma Bcell
B_cac10_TGTTCCGGTTATTCTC	-9.43939	0.617053	B_cac10	5170	1153	Normal	14	plasma Bcell
B_cac10_GTGGGTCGTACCGGCT	-10.9971	-0.203556	B_cac10	9814	1209	Normal	14	plasma Bcell
B_cac10_TTAGTTCAGTACATGA	-9.59276	0.374439	B_cac10	12938	1343	Normal	14	plasma Bcell
B_cac10_AAAGTAGTCGAACTGT	-10.6808	-0.17402	B_cac10	16081	1124	Normal	14	plasma Bcell
B_cac10_ACACCCTCACAGGAGT	-10.9967	-0.268296	B_cac10	2720	560	Normal	14	plasma Bcell
B_cac10_CGAGCCAAGGAACTGC	-10.3967	-0.0967626	B_cac10	7898	1254	Normal	14	plasma Bcell
B_cac10_GGCTCGACATCATCCC	-10.8375	-0.160946	B_cac10	3496	419	Normal	14	plasma Bcell
B_cac10_AGGGAGTAGGCTCAGA	-9.82494	2.48085	B_cac10	17438	1240	Normal	20	plasma Bcell
B_cac10_CGGAGTCGTTTGACTG	-10.8834	-0.335646	B_cac10	11346	1351	Normal	14	plasma Bcell
B_cac10_AACTTTCAGCTAACAA	-6.45995	1.06244	B_cac10	6026	539	Normal	17	plasma Bcell
B_cac10_ACATCAGTCCGTACAA	-6.94188	1.15275	B_cac10	30535	2003	Normal	17	plasma Bcell
B_cac10_ACGCCGAGTTACCAGT	-6.63711	1.03154	B_cac10	10047	827	Normal	17	plasma Bcell
B_cac10_AGAGTGGAGCTAGTTC	-7.15161	1.05055	B_cac10	14506	1008	Normal	17	plasma Bcell
B_cac10_ATCATCTTCAGGTAAA	-6.86264	1.41747	B_cac10	11095	1174	Normal	17	plasma Bcell
B_cac10_CACAAACCAAGGACTG	-6.49136	0.984613	B_cac10	12754	1097	Normal	17	plasma Bcell
B_cac10_CAGCCGAGTCAGAATA	-6.33239	0.887462	B_cac10	8825	781	Normal	17	plasma Bcell
B_cac10_CTCGAGGCATGAACCT	-6.6141	1.07823	B_cac10	18026	1106	Normal	17	plasma Bcell
B_cac10_CTGTGCTTCACTGGGC	-6.24781	0.936605	B_cac10	20104	1248	Normal	17	plasma Bcell
B_cac10_GCTTCCATCAGTTCGA	-6.40076	1.09804	B_cac10	18285	1147	Normal	17	plasma Bcell
B_cac10_GGACAAGGTCGGCATC	-6.30334	1.112	B_cac10	6347	574	Normal	17	plasma Bcell
B_cac10_TACAGTGCATGTCTCC	-6.45767	1.2204	B_cac10	2176	390	Normal	17	plasma Bcell
B_cac10_TGCTACCTCTGGAGCC	-8.05577	1.24055	B_cac10	14691	1051	Normal	17	plasma Bcell
B_cac10_CAGTAACCAGGGTTAG	-0.215424	0.205287	B_cac10	3362	1258	Normal	23	Endothelial
B_cac10_CCGGTAGTCAGTTGAC	-0.348885	0.103422	B_cac10	2223	1183	Normal	23	Endothelial
B_cac10_CTAGAGTCAGCTGTTA	-0.225922	0.173416	B_cac10	2752	1193	Normal	23	Endothelial
B_cac10_ACTATCTTCGGAGCAA	-2.24332	7.32816	B_cac10	1150	524	Normal	6	Epithelial
B_cac10_TGGCCAGTCGGAAACG	-2.55735	8.26263	B_cac10	647	354	Normal	12	Epithelial
B_cac10_AAAGCAAGTCATCGGC	-3.53189	8.50748	B_cac10	2856	1006	Normal	11	Epithelial
B_cac10_ACATACGGTAGCGTAG	-4.12726	9.05123	B_cac10	3428	1045	Normal	11	Epithelial
B_cac10_ACATGGTTCACTTATC	-3.758	10.1875	B_cac10	1338	745	Normal	8	Epithelial
B_cac10_ACCTTTATCTTTAGGG	-6.16753	9.49515	B_cac10	3207	914	Normal	8	Epithelial
B_cac10_ACGCAGCTCTTTACAC	-5.70769	10.6405	B_cac10	1797	595	Normal	8	Epithelial
B_cac10_ACTGAACCAGTCAGCC	-6.89987	9.43504	B_cac10	6510	1757	Normal	8	Epithelial
B_cac10_AGGTCCGTCGAGAACG	-2.92906	7.8802	B_cac10	1691	715	Normal	6	Epithelial
B_cac10_ATCCGAAGTTCATGGT	-2.92523	7.75916	B_cac10	2215	924	Normal	6	Epithelial
B_cac10_ATGTGTGGTTCTGAAC	-3.29764	8.46451	B_cac10	1047	539	Normal	6	Epithelial
B_cac10_CACACCTGTTCGCTAA	-6.67597	9.40498	B_cac10	851	430	Normal	8	Epithelial
B_cac10_CAGCATAGTGTTGAGG	-6.53595	9.65537	B_cac10	3401	953	Normal	8	Epithelial
B_cac10_CATGACATCCGATATG	-3.7367	8.66304	B_cac10	924	554	Normal	11	Epithelial
B_cac10_CCCTCCTAGTGTCTCA	-4.287	9.30438	B_cac10	2552	1204	Normal	11	Epithelial
B_cac10_CGTGAGCGTTCCTCCA	-6.7995	9.61243	B_cac10	1379	510	Normal	8	Epithelial
B_cac10_CTGTGCTAGATGCGAC	-4.14223	9.59855	B_cac10	3488	1227	Normal	11	Epithelial
B_cac10_GAACGGACAAGGGTCA	-6.27734	10.951	B_cac10	2011	677	Normal	8	Epithelial
B_cac10_GAATAAGTCTAAGCCA	-6.81136	10.2017	B_cac10	4568	1314	Normal	8	Epithelial
B_cac10_GCGCGATTCTGGTTCC	-4.42539	9.20265	B_cac10	1632	605	Normal	11	Epithelial
B_cac10_GGAACTTCAAGGCTCC	-7.22386	9.50189	B_cac10	3433	1004	Normal	8	Epithelial
B_cac10_GGATTACTCAACCAAC	-3.54577	8.32908	B_cac10	713	331	Normal	11	Epithelial
B_cac10_GTAGGCCAGCAATATG	-5.46282	10.3965	B_cac10	2049	735	Normal	8	Epithelial
B_cac10_GTCATTTAGAGTAAGG	-6.32701	9.37723	B_cac10	2095	780	Normal	8	Epithelial
B_cac10_GTCTTCGGTCCTCTTG	-4.86852	9.59858	B_cac10	1787	633	Normal	11	Epithelial
B_cac10_TAAGCGTAGAGCTATA	-6.53025	9.91772	B_cac10	1667	618	Normal	8	Epithelial
B_cac10_TACTCGCAGTGCCATT	-5.56308	10.8461	B_cac10	1535	806	Normal	8	Epithelial
B_cac10_TAGAGCTGTGTCAATC	-7.5576	9.1396	B_cac10	1931	692	Normal	8	Epithelial
B_cac10_TAGCCGGTCGCTGATA	-5.97437	9.4547	B_cac10	1345	624	Normal	8	Epithelial
B_cac10_TATCTCAGTCGGATCC	-5.36404	9.18406	B_cac10	3181	853	Normal	11	Epithelial
B_cac10_TCAACGAAGCCAGAAC	-3.07732	8.13157	B_cac10	1672	752	Normal	6	Epithelial
B_cac10_TCAGATGAGATCGATA	-3.74917	8.60982	B_cac10	1251	590	Normal	11	Epithelial
B_cac10_TCGTAGATCCTGCTTG	-4.7912	9.10925	B_cac10	1964	765	Normal	11	Epithelial
B_cac10_TGAGAGGAGATCCGAG	-3.7111	8.72437	B_cac10	4371	1358	Normal	11	Epithelial
B_cac10_TGCCCATAGCACAGGT	-6.63528	9.62544	B_cac10	2603	877	Normal	8	Epithelial
B_cac10_TGCGGGTGTTGGTTTG	-3.84804	8.91002	B_cac10	1756	705	Normal	11	Epithelial
B_cac10_TGGGCGTCAATAGCAA	-5.58025	10.7897	B_cac10	4106	1316	Normal	8	Epithelial
B_cac10_TTCCCAGTCAACACGT	-7.0238	9.74491	B_cac10	2501	835	Normal	8	Epithelial
B_cac10_TTGCGTCGTCACACGC	-5.46908	9.42	B_cac10	1090	435	Normal	11	Epithelial
B_cac10_TTTACTGTCAGTTCGA	-4.10805	9.12096	B_cac10	1611	775	Normal	11	Epithelial
B_cac10_CATCGGGGTGGCTCCA	-3.85483	9.29301	B_cac10	900	453	Normal	11	Epithelial
B_cac10_CGAATGTGTGTGGCTC	-3.78141	9.25229	B_cac10	1557	746	Normal	11	Epithelial
B_cac10_GTATTCTAGTAAGTAC	-5.3867	10.5961	B_cac10	724	460	Normal	8	Epithelial
B_cac10_TCGTAGATCGACCAGC	-5.42273	10.2636	B_cac10	507	253	Normal	8	Epithelial
B_cac10_TGTGGTATCGAGAGCA	-6.49173	10.3104	B_cac10	532	331	Normal	8	Epithelial
B_cac10_TTTGCGCCATTTCAGG	-6.71559	10.4958	B_cac10	2558	799	Normal	8	Epithelial
B_cac10_AAGGAGCTCATAACCG	-2.07568	7.29453	B_cac10	553	379	Normal	6	Epithelial
B_cac10_ACCCACTAGGGAACGG	-2.30744	7.30078	B_cac10	534	327	Normal	6	Epithelial
B_cac10_AGCAGCCAGCGTTTAC	-2.98791	8.28189	B_cac10	732	381	Normal	6	Epithelial
B_cac10_CACCACTCATACTCTT	-3.21267	8.20667	B_cac10	1066	645	Normal	6	Epithelial
B_cac10_CACCTTGGTCATGCCG	-2.53393	7.64315	B_cac10	656	460	Normal	6	Epithelial
B_cac10_CAGATCATCCCTAACC	-2.04345	7.1192	B_cac10	936	557	Normal	6	Epithelial
B_cac10_CTCATTAGTGTGAAAT	-4.84168	9.15199	B_cac10	574	333	Normal	11	Epithelial
B_cac10_GTGCATAGTAGGACAC	-2.94232	8.09311	B_cac10	1135	607	Normal	6	Epithelial
B_cac10_TAGAGCTAGGTGTGGT	-2.17429	7.40601	B_cac10	935	555	Normal	6	Epithelial
B_cac10_TAGCCGGCAAGGTTTC	-2.26793	7.57453	B_cac10	595	356	Normal	6	Epithelial
B_cac10_TGGTTCCAGTGGTCCC	-2.53978	7.73717	B_cac10	1167	589	Normal	6	Epithelial
B_cac10_TTAGGACAGTACATGA	-2.35489	7.44073	B_cac10	1006	601	Normal	6	Epithelial
B_cac10_CAGCGACAGTGGGATC	-6.3765	9.19882	B_cac10	2600	925	Normal	8	Epithelial
B_cac10_GTACGTACATATACGC	-5.72895	9.31057	B_cac10	3397	1139	Normal	8	Epithelial
B_cac10_AGATCTGTCCCTCTTT	-3.90003	10.2598	B_cac10	2194	936	Normal	8	Epithelial
B_cac10_AGCGTCGCAGCTTCGG	-2.23374	7.6727	B_cac10	503	317	Normal	6	Epithelial
B_cac10_AGCTTGACAGTTCATG	-3.36747	9.31025	B_cac10	856	488	Normal	6	Epithelial
B_cac10_CAAGATCTCTACTATC	-2.768	9.88746	B_cac10	908	514	Normal	8	Epithelial
B_cac10_CATCAAGAGCTAGCCC	-2.9745	9.11522	B_cac10	821	480	Normal	6	Epithelial
B_cac10_CATCCACGTATAGGGC	-4.16977	10.1094	B_cac10	865	564	Normal	11	Epithelial
B_cac10_CTAGTGAAGTGCGATG	-3.10647	9.40429	B_cac10	709	431	Normal	6	Epithelial
B_cac10_GACACGCAGAACTCGG	-3.13886	8.24196	B_cac10	618	450	Normal	6	Epithelial
B_cac10_GAGTCCGTCGTGGTCG	-2.9568	10.4435	B_cac10	921	408	Normal	8	Epithelial
B_cac10_GATCGTATCTGTCTCG	-2.94686	9.204	B_cac10	640	410	Normal	6	Epithelial
B_cac10_GATCTAGCATGCCTAA	-3.01755	10.4844	B_cac10	1073	620	Normal	8	Epithelial
B_cac10_GCGCCAAAGAGCAATT	-3.03315	9.80402	B_cac10	1251	677	Normal	8	Epithelial
B_cac10_GGCGACTCACCAGCAC	-3.4324	9.6444	B_cac10	1403	721	Normal	8	Epithelial
B_cac10_GGCTGGTTCGTTGCCT	-2.90443	8.50052	B_cac10	1230	688	Normal	6	Epithelial
B_cac10_TACACGAGTACCGCTG	-2.93252	8.31524	B_cac10	893	510	Normal	6	Epithelial
B_cac10_TCAGGTACACGTAAGG	-3.10664	9.06485	B_cac10	1835	895	Normal	6	Epithelial
B_cac10_TGACGGCGTAGCGTGA	-3.2789	9.20068	B_cac10	800	575	Normal	6	Epithelial
B_cac10_TGGGCGTTCGGCCGAT	-2.77086	9.97947	B_cac10	900	504	Normal	8	Epithelial
B_cac10_TTGCCGTGTGTAAGTA	-2.49582	8.15234	B_cac10	825	594	Normal	6	Epithelial
B_cac10_AAAGCAAGTTACGACT	-4.53164	5.08772	B_cac10	701	445	Normal	16	Epithelial
B_cac10_AAAGCAATCGAGAGCA	-5.68623	6.00682	B_cac10	542	358	Normal	16	Epithelial
B_cac10_AAATGCCAGTTGAGAT	-5.47001	5.72699	B_cac10	1260	673	Normal	16	Epithelial
B_cac10_AAGGAGCCATAGGATA	-5.84426	6.38366	B_cac10	1141	626	Normal	16	Epithelial
B_cac10_ACACTGAAGGGTGTTG	-4.99375	5.38285	B_cac10	1119	498	Normal	16	Epithelial
B_cac10_ACATACGTCAGTGTTG	-4.13405	5.22449	B_cac10	540	354	Normal	16	Epithelial
B_cac10_ACATACGTCTACTCAT	-4.49895	5.10765	B_cac10	656	458	Normal	16	Epithelial
B_cac10_ACCGTAAAGTGAAGAG	-5.25065	5.52801	B_cac10	945	577	Normal	16	Epithelial
B_cac10_ACGCAGCCACCAGCAC	-4.75186	5.26377	B_cac10	558	377	Normal	16	Epithelial
B_cac10_ACGCCAGAGGTACTCT	-5.85462	6.51187	B_cac10	2453	1094	Normal	16	Epithelial
B_cac10_ACGGGTCTCTTGTACT	-4.35888	5.13867	B_cac10	551	342	Normal	16	Epithelial
B_cac10_ACGTCAAGTCCCTACT	-5.84143	6.53493	B_cac10	2216	929	Normal	16	Epithelial
B_cac10_ACTTGTTAGACTAGGC	-5.85646	6.59704	B_cac10	1329	779	Normal	16	Epithelial
B_cac10_AGAGCGACAGGACGTA	-4.93043	5.44887	B_cac10	1387	612	Normal	16	Epithelial
B_cac10_AGAGCTTAGGGCACTA	-5.36367	5.54019	B_cac10	696	426	Normal	16	Epithelial
B_cac10_AGATCTGAGAAACGCC	-5.31902	5.35908	B_cac10	762	370	Normal	16	Epithelial
B_cac10_AGCTTGAGTCGGCACT	-4.76373	5.18513	B_cac10	949	518	Normal	16	Epithelial
B_cac10_AGGTCCGGTTCCTCCA	-4.34544	5.3352	B_cac10	513	352	Normal	16	Epithelial
B_cac10_AGTTGGTGTGCGGTAA	-4.59498	5.23034	B_cac10	1665	778	Normal	16	Epithelial
B_cac10_ATCCGAAAGGACTGGT	-5.89555	6.58771	B_cac10	2215	1125	Normal	16	Epithelial
B_cac10_ATTGGACCAGAAGCAC	-5.61905	6.5956	B_cac10	659	341	Normal	16	Epithelial
B_cac10_CAAGAAACAGGGATTG	-5.07808	6.00319	B_cac10	1344	709	Normal	16	Epithelial
B_cac10_CAAGATCCAGCAGTTT	-4.63012	5.15289	B_cac10	935	701	Normal	16	Epithelial
B_cac10_CACTCCAGTCAGAATA	-5.4682	5.763	B_cac10	2356	1020	Normal	16	Epithelial
B_cac10_CAGAGAGAGCGTAATA	-5.22429	5.83874	B_cac10	806	545	Normal	16	Epithelial
B_cac10_CAGCAGCTCTTCGAGA	-4.64339	5.08984	B_cac10	601	376	Normal	16	Epithelial
B_cac10_CAGCTGGGTTGTCTTT	-5.43699	5.7319	B_cac10	1702	727	Normal	16	Epithelial
B_cac10_CAGCTGGTCTCAAGTG	-4.84667	5.33551	B_cac10	813	398	Normal	16	Epithelial
B_cac10_CATCGGGCAGGCTGAA	-5.78153	6.28887	B_cac10	2677	1266	Normal	16	Epithelial
B_cac10_CATGGCGAGTCTCCTC	-5.01948	5.41281	B_cac10	775	523	Normal	16	Epithelial
B_cac10_CCACCTACATTCGACA	-5.86514	6.57085	B_cac10	1568	823	Normal	16	Epithelial
B_cac10_CCACTACGTTGATTGC	-5.85024	6.61857	B_cac10	2145	1005	Normal	16	Epithelial
B_cac10_CCCTCCTTCCTTAATC	-4.95781	5.31006	B_cac10	750	490	Normal	16	Epithelial
B_cac10_CCTACACGTCTAGCCG	-4.40007	5.09015	B_cac10	980	632	Normal	16	Epithelial
B_cac10_CCTTACGCAGTATGCT	-5.42488	5.64019	B_cac10	1916	920	Normal	16	Epithelial
B_cac10_CGACTTCTCACTCTTA	-5.31383	5.88752	B_cac10	1410	826	Normal	16	Epithelial
B_cac10_CGATTGATCTATCGCC	-5.6375	5.87777	B_cac10	1207	726	Normal	16	Epithelial
B_cac10_CGCTGGATCTAACTTC	-4.50618	5.20294	B_cac10	621	430	Normal	16	Epithelial
B_cac10_CGGAGCTTCGCCATAA	-5.70769	6.0137	B_cac10	1201	634	Normal	16	Epithelial
B_cac10_CGGTTAAGTCGCATCG	-4.86403	5.15508	B_cac10	783	437	Normal	16	Epithelial
B_cac10_CGTGAGCCATAAGACA	-5.0864	5.53515	B_cac10	1088	599	Normal	16	Epithelial
B_cac10_CGTGAGCTCCTCCTAG	-5.20864	5.34381	B_cac10	718	456	Normal	16	Epithelial
B_cac10_CTAACTTAGGCTCTTA	-4.09855	5.51575	B_cac10	820	454	Normal	16	Epithelial
B_cac10_CTAAGACCAACAACCT	-4.31895	5.16066	B_cac10	633	369	Normal	16	Epithelial
B_cac10_CTCATTACACATAACC	-5.80791	6.22957	B_cac10	1259	561	Normal	16	Epithelial
B_cac10_CTCGGGAGTTCGAATC	-5.348	5.45555	B_cac10	622	458	Normal	16	Epithelial
B_cac10_CTGAAGTAGCCGGTAA	-5.78938	6.69988	B_cac10	3085	1420	Normal	16	Epithelial
B_cac10_CTGATCCAGATCTGAA	-4.43796	5.30776	B_cac10	1074	615	Normal	16	Epithelial
B_cac10_CTGATCCGTTAGATGA	-4.44023	5.18372	B_cac10	791	505	Normal	16	Epithelial
B_cac10_CTTAGGAGTGTCTGAT	-5.76825	6.11406	B_cac10	1372	704	Normal	16	Epithelial
B_cac10_GAACCTAAGAACAACT	-5.10091	5.59906	B_cac10	1069	632	Normal	16	Epithelial
B_cac10_GAAGCAGAGGCATGTG	-4.00884	5.24247	B_cac10	818	530	Normal	16	Epithelial
B_cac10_GACGCGTTCCTATTCA	-5.67797	5.88739	B_cac10	557	341	Normal	16	Epithelial
B_cac10_GAGGTGAAGGACACCA	-4.59172	5.30796	B_cac10	1063	651	Normal	16	Epithelial
B_cac10_GAGGTGATCACTCTTA	-4.82041	5.24946	B_cac10	1550	663	Normal	16	Epithelial
B_cac10_GATCTAGTCGGAGGTA	-5.22115	5.45901	B_cac10	1391	624	Normal	16	Epithelial
B_cac10_GATTCAGTCCACGCAG	-5.73935	6.54786	B_cac10	2453	977	Normal	16	Epithelial
B_cac10_GCCTCTACACCTGGTG	-5.62367	5.76828	B_cac10	1154	562	Normal	16	Epithelial
B_cac10_GCGGGTTTCTGGGCCA	-5.38512	5.84629	B_cac10	1326	697	Normal	16	Epithelial
B_cac10_GGACGTCTCATGCATG	-4.21582	5.25517	B_cac10	1183	677	Normal	16	Epithelial
B_cac10_GTATTCTTCGTCGTTC	-5.25307	5.47841	B_cac10	1590	723	Normal	16	Epithelial
B_cac10_GTCAAGTCATGGTAGG	-5.72702	6.55551	B_cac10	1868	792	Normal	16	Epithelial
B_cac10_GTCGTAAAGTGACATA	-5.44207	5.61201	B_cac10	951	563	Normal	16	Epithelial
B_cac10_TACTTGTAGACGCAAC	-4.6512	5.16032	B_cac10	1435	740	Normal	16	Epithelial
B_cac10_TAGTGGTCAGCATGAG	-4.5349	5.18731	B_cac10	662	461	Normal	16	Epithelial
B_cac10_TATTACCTCGCCCTTA	-5.67566	6.10511	B_cac10	1316	597	Normal	16	Epithelial
B_cac10_TCAATCTAGTGCCAGA	-5.90366	6.66137	B_cac10	1534	861	Normal	16	Epithelial
B_cac10_TCGTACCTCAGGTAAA	-4.26857	5.26669	B_cac10	563	387	Normal	16	Epithelial
B_cac10_TCTCTAAAGAGGTACC	-5.74645	6.05872	B_cac10	1197	622	Normal	16	Epithelial
B_cac10_TCTGGAAGTTGCGCAC	-4.90855	5.47535	B_cac10	742	509	Normal	16	Epithelial
B_cac10_TCTTCGGCAAACTGTC	-4.83438	5.29574	B_cac10	631	421	Normal	16	Epithelial
B_cac10_TGAGAGGCAAATACAG	-4.16808	5.64519	B_cac10	670	465	Normal	16	Epithelial
B_cac10_TGTGGTAAGTGGGCTA	-5.31912	5.41176	B_cac10	929	450	Normal	16	Epithelial
B_cac10_TTCGGTCTCTGAGGGA	-5.23912	5.52096	B_cac10	838	534	Normal	16	Epithelial
B_cac10_TTGAACGCACGAAAGC	-4.887	5.18033	B_cac10	1083	615	Normal	16	Epithelial
B_cac10_TTGCGTCCAGGTGCCT	-5.35019	5.38641	B_cac10	617	362	Normal	16	Epithelial
B_cac10_TTTCCTCTCAACGCTA	-5.69056	5.98719	B_cac10	2562	1241	Normal	16	Epithelial
B_cac10_CGTCACTCATGTCGAT	-2.03731	7.283	B_cac10	680	419	Normal	6	Epithelial
B_cac10_AAACCTGGTGAAAGAG	-1.18761	9.82539	B_cac10	2706	1051	Normal	12	Epithelial
B_cac10_AAACCTGTCTGCGACG	-0.981917	9.46915	B_cac10	697	316	Normal	12	Epithelial
B_cac10_AACACGTAGCGACGTA	-0.769043	10.7454	B_cac10	1755	662	Normal	12	Epithelial
B_cac10_AACGTTGTCTCGCATC	-1.56128	10.8968	B_cac10	2746	853	Normal	12	Epithelial
B_cac10_ACAGCTAGTAGAAGGA	-1.70392	8.29017	B_cac10	2062	883	Normal	12	Epithelial
B_cac10_ACCAGTACAGGTCGTC	-1.8558	8.84592	B_cac10	1934	812	Normal	12	Epithelial
B_cac10_ACTGAACCAATCCAAC	-1.52722	8.80236	B_cac10	1279	613	Normal	12	Epithelial
B_cac10_ACTGTCCTCCCAAGAT	-0.933097	10.7276	B_cac10	773	292	Normal	12	Epithelial
B_cac10_AGAGCGAAGAGTTGGC	-1.00028	10.8337	B_cac10	806	360	Normal	12	Epithelial
B_cac10_AGAGTGGCAAGCCGTC	-0.897779	10.8108	B_cac10	3525	1054	Normal	12	Epithelial
B_cac10_AGATCTGAGGGAACGG	-5.89724	10.6533	B_cac10	1331	501	Normal	12	Epithelial
B_cac10_AGCGTATCAGGAATCG	-1.38989	10.479	B_cac10	2488	1053	Normal	12	Epithelial
B_cac10_AGCGTATTCTGCTTGC	-1.14988	10.2114	B_cac10	1937	855	Normal	12	Epithelial
B_cac10_AGCGTCGCAAATCCGT	-1.05701	9.48729	B_cac10	1008	549	Normal	12	Epithelial
B_cac10_AGCTCCTCATAGGATA	-0.794032	10.8016	B_cac10	2295	847	Normal	12	Epithelial
B_cac10_AGTTGGTTCGCGGATC	-1.76314	8.93046	B_cac10	1534	749	Normal	12	Epithelial
B_cac10_AGTTGGTTCTGGAGCC	-0.960373	10.0336	B_cac10	1885	701	Normal	12	Epithelial
B_cac10_ATAAGAGAGACCTAGG	-2.36994	11.2483	B_cac10	1150	515	Normal	12	Epithelial
B_cac10_ATCCGAAAGGATGGAA	-1.4844	8.84586	B_cac10	1842	840	Normal	12	Epithelial
B_cac10_ATTGGTGCATGCAACT	-1.27833	10.0766	B_cac10	3864	1430	Normal	12	Epithelial
B_cac10_CAACCAATCGTCGTTC	-1.4678	9.2953	B_cac10	1285	647	Normal	12	Epithelial
B_cac10_CACACAAAGGCACATG	-1.04746	9.92429	B_cac10	1343	676	Normal	12	Epithelial
B_cac10_CACACTCGTTGTGGAG	-0.674625	9.91075	B_cac10	1939	856	Normal	12	Epithelial
B_cac10_CACAGTAGTGAAGGCT	-2.04107	11.0532	B_cac10	1905	637	Normal	12	Epithelial
B_cac10_CACAGTATCAACCAAC	-1.20313	10.8877	B_cac10	1330	504	Normal	12	Epithelial
B_cac10_CACATTTCATGAACCT	-2.08814	8.41221	B_cac10	2100	824	Normal	12	Epithelial
B_cac10_CCACGGACAGGTGGAT	-1.31506	10.5202	B_cac10	1216	452	Normal	12	Epithelial
B_cac10_CCATGTCGTACTCGCG	-1.26209	10.5211	B_cac10	5067	1546	Normal	12	Epithelial
B_cac10_CCTCAGTCAAAGGCGT	-1.95163	8.77407	B_cac10	1816	880	Normal	12	Epithelial
B_cac10_CGAACATTCGTAGGAG	-2.18319	7.91542	B_cac10	1193	624	Normal	6	Epithelial
B_cac10_CGAGAAGGTCGAACAG	-1.05021	10.42	B_cac10	1762	703	Normal	12	Epithelial
B_cac10_CGGACTGGTGTTTGTG	-1.04946	10.0791	B_cac10	4258	1179	Normal	12	Epithelial
B_cac10_CGGTTAAAGGGAACGG	-1.67336	8.3349	B_cac10	976	484	Normal	12	Epithelial
B_cac10_CGGTTAAGTAGAGGAA	-0.637924	9.77319	B_cac10	1510	586	Normal	12	Epithelial
B_cac10_CGTCAGGGTCTAACGT	-1.94837	8.14848	B_cac10	1173	668	Normal	12	Epithelial
B_cac10_CGTCAGGTCGTGGACC	-1.72731	10.6281	B_cac10	3240	1101	Normal	12	Epithelial
B_cac10_CGTCCATCATGACGGA	-1.25463	10.7453	B_cac10	4876	1551	Normal	12	Epithelial
B_cac10_CGTCCATTCTTTACGT	-1.35042	9.02964	B_cac10	1512	636	Normal	12	Epithelial
B_cac10_CGTGAGCCAGATTGCT	-0.927634	9.47838	B_cac10	748	423	Normal	12	Epithelial
B_cac10_CGTGTAAGTAGCCTCG	-1.34564	10.6061	B_cac10	3546	1134	Normal	12	Epithelial
B_cac10_CGTTGGGAGGCTAGCA	-1.56332	8.52285	B_cac10	2338	845	Normal	12	Epithelial
B_cac10_CTAACTTGTCTAGAGG	-1.4238	10.8423	B_cac10	2730	976	Normal	12	Epithelial
B_cac10_CTACACCTCGCCATAA	-2.58276	11.4262	B_cac10	1081	491	Normal	12	Epithelial
B_cac10_CTCGAAATCGCTTGTC	-1.58793	8.97113	B_cac10	930	556	Normal	12	Epithelial
B_cac10_CTCGGGACAGCTGCTG	-1.18959	10.9206	B_cac10	714	318	Normal	12	Epithelial
B_cac10_CTCTGGTAGCGATGAC	-1.66123	8.49878	B_cac10	2728	1343	Normal	12	Epithelial
B_cac10_CTGCCTATCGCATGAT	-1.93637	10.7127	B_cac10	2363	700	Normal	12	Epithelial
B_cac10_CTGCGGACAGTAAGCG	-2.05927	11.1806	B_cac10	2098	646	Normal	12	Epithelial
B_cac10_CTGCTGTGTCATTAGC	-0.632202	10.3098	B_cac10	821	360	Normal	12	Epithelial
B_cac10_CTGTTTATCAGGTTCA	-2.08846	11.0816	B_cac10	2213	1009	Normal	12	Epithelial
B_cac10_CTTACCGAGAAACCGC	-2.19419	11.1977	B_cac10	1932	702	Normal	12	Epithelial
B_cac10_CTTCTCTTCATGCTCC	-1.89052	7.75231	B_cac10	1373	734	Normal	6	Epithelial
B_cac10_GAAACTCCAGGCTGAA	-1.53314	10.609	B_cac10	1658	592	Normal	12	Epithelial
B_cac10_GAATGAAAGAAACCTA	-0.99463	10.9107	B_cac10	797	349	Normal	12	Epithelial
B_cac10_GACAGAGCAATCTGCA	-1.24487	10.7201	B_cac10	4036	925	Normal	12	Epithelial
B_cac10_GACCTGGCACTGTGTA	-0.760642	10.6316	B_cac10	1087	507	Normal	12	Epithelial
B_cac10_GATCGTATCAGGCAAG	-0.916672	10.743	B_cac10	2408	989	Normal	12	Epithelial
B_cac10_GATGAAAAGATCCCAT	-0.59951	10.1684	B_cac10	878	469	Normal	12	Epithelial
B_cac10_GATTCAGGTGATAAAC	-2.17991	8.03839	B_cac10	2237	1042	Normal	6	Epithelial
B_cac10_GCACATAAGCTAGGCA	-1.61115	8.60467	B_cac10	2053	919	Normal	12	Epithelial
B_cac10_GCGACCAAGTGGGCTA	-0.554209	10.1733	B_cac10	836	368	Normal	12	Epithelial
B_cac10_GCGCAACTCGTTGCCT	-1.05134	9.56987	B_cac10	2603	1164	Normal	12	Epithelial
B_cac10_GCGCCAAGTTATGTGC	-1.98841	8.49011	B_cac10	1594	731	Normal	12	Epithelial
B_cac10_GCGGGTTCAGCCTATA	-1.52221	10.6603	B_cac10	1416	656	Normal	12	Epithelial
B_cac10_GGAACTTGTCGGCTCA	-1.27497	10.9523	B_cac10	2564	807	Normal	12	Epithelial
B_cac10_GGATGTTTCTGCCCTA	-1.25517	10.4461	B_cac10	2769	923	Normal	12	Epithelial
B_cac10_GGCGACTGTGTATGGG	-0.596446	10.6888	B_cac10	2082	758	Normal	12	Epithelial
B_cac10_GGGATGACACTTACGA	-2.39829	11.3856	B_cac10	1737	598	Normal	12	Epithelial
B_cac10_GGGTCTGCATGACGGA	-2.34343	7.75782	B_cac10	2234	1125	Normal	6	Epithelial
B_cac10_GGTATTGAGAAGGTGA	-0.629264	9.72967	B_cac10	673	296	Normal	12	Epithelial
B_cac10_GTATTCTGTGTAACGG	-1.0675	9.84463	B_cac10	1066	592	Normal	12	Epithelial
B_cac10_GTATTCTTCCGCAAGC	-0.5262	10.2732	B_cac10	1531	580	Normal	12	Epithelial
B_cac10_GTCACGGTCGGAGGTA	-1.22154	10.2788	B_cac10	3650	1082	Normal	12	Epithelial
B_cac10_GTGCATAGTTATGCGT	-1.51602	10.2061	B_cac10	1769	676	Normal	12	Epithelial
B_cac10_GTGTTAGTCTACTATC	-1.1176	10.4316	B_cac10	1304	569	Normal	12	Epithelial
B_cac10_GTTTCTAAGGCAATTA	-0.618259	10.0604	B_cac10	2234	947	Normal	12	Epithelial
B_cac10_GTTTCTACACGAAACG	-1.12753	10.7216	B_cac10	1680	648	Normal	12	Epithelial
B_cac10_TAAACCGAGATATACG	-1.35333	9.23726	B_cac10	1324	558	Normal	12	Epithelial
B_cac10_TACACGATCCTAGAAC	-1.72381	8.70624	B_cac10	2279	1003	Normal	12	Epithelial
B_cac10_TACGGTAAGGAGTTTA	-0.933251	9.99421	B_cac10	2946	1114	Normal	12	Epithelial
B_cac10_TACTCGCGTAAAGGAG	-1.27449	9.93584	B_cac10	815	397	Normal	12	Epithelial
B_cac10_TAGACCACAGTGAGTG	-1.8498	9.25545	B_cac10	1584	713	Normal	12	Epithelial
B_cac10_TAGAGCTCAGTTAACC	-2.22165	10.9612	B_cac10	1093	479	Normal	12	Epithelial
B_cac10_TCAACGAGTTCACGGC	-2.44364	11.3998	B_cac10	2874	1052	Normal	12	Epithelial
B_cac10_TCAGATGCAGACGCTC	-1.05809	9.35322	B_cac10	1140	597	Normal	12	Epithelial
B_cac10_TCGCGAGAGGTGGGTT	-1.06881	10.6757	B_cac10	2466	946	Normal	12	Epithelial
B_cac10_TGACAACTCTCTAAGG	-0.700137	10.2593	B_cac10	1419	726	Normal	12	Epithelial
B_cac10_TGACGGCTCGTGGTCG	-1.04533	9.87325	B_cac10	2621	1121	Normal	12	Epithelial
B_cac10_TGACTTTCAATGTAAG	-1.42772	9.1457	B_cac10	2551	1058	Normal	12	Epithelial
B_cac10_TGCGTGGTCGCAGGCT	-1.54419	8.83573	B_cac10	1974	753	Normal	12	Epithelial
B_cac10_TGGACGCTCAGCGATT	-1.85093	9.12869	B_cac10	2496	957	Normal	12	Epithelial
B_cac10_TGGCCAGGTGCTGTAT	-1.84559	8.06374	B_cac10	1102	561	Normal	12	Epithelial
B_cac10_TGTCCCAAGCTAAACA	-1.28096	10.5687	B_cac10	5283	1318	Normal	12	Epithelial
B_cac10_TTAACTCAGTCAAGCG	-1.45509	8.89769	B_cac10	1412	672	Normal	12	Epithelial
B_cac10_TTAACTCGTTACCAGT	-1.69049	8.59038	B_cac10	1654	735	Normal	12	Epithelial
B_cac10_TTCGGTCGTACTTAGC	-1.35318	9.60757	B_cac10	1366	669	Normal	12	Epithelial
B_cac10_TTCGGTCTCGATGAGG	-0.64685	10.1325	B_cac10	1877	783	Normal	12	Epithelial
B_cac10_TTGAACGAGACATAAC	-1.73595	8.85657	B_cac10	1357	631	Normal	12	Epithelial
B_cac10_TTTATGCTCCAAACAC	-0.798173	9.73098	B_cac10	1001	616	Normal	12	Epithelial
B_cac10_ACGATGTGTCGACTAT	-1.83279	10.6796	B_cac10	2528	802	Normal	12	Epithelial
B_cac10_CTGGTCTGTTCATGGT	-2.39331	7.34042	B_cac10	2749	953	Normal	6	Epithelial
B_cac10_GTGCATAGTCCAGTTA	-1.81115	10.55	B_cac10	1929	684	Normal	12	Epithelial
B_cac10_GACAGAGTCCACTCCA	-2.41349	11.3658	B_cac10	1205	505	Normal	12	Epithelial
B_cac10_TGATTTCTCCATGAAC	-2.35508	11.3866	B_cac10	1834	523	Normal	12	Epithelial
B_cac10_AATCGGTTCTGCAAGT	-1.02624	10.4013	B_cac10	781	468	Normal	12	Epithelial
B_cac10_CCATGTCCAGATTGCT	-6.69066	9.10482	B_cac10	1367	497	Normal	11	Epithelial
B_cac10_CACACTCAGAGCTGGT	-2.51741	11.3475	B_cac10	1826	711	Normal	12	Epithelial
B_cac10_CTTACCGTCAACTCTT	-2.98226	10.8705	B_cac10	1443	593	Normal	8	Epithelial
B_cac10_TCGGTAATCTGCGTAA	-3.67319	11.339	B_cac10	2423	957	Normal	8	Epithelial
B_cac10_TTTGGTTAGCTAAGAT	-4.48669	10.5766	B_cac10	1981	790	Normal	8	Epithelial
B_cac10_AACTCCCTCCTGCTTG	-4.6136	12.2955	B_cac10	3454	1213	Normal	8	Epithelial
B_cac10_ACGGAGAGTAGCTAAA	-4.63471	12.4392	B_cac10	1839	518	Normal	8	Epithelial
B_cac10_ACTGAGTTCGAACTGT	-4.5598	10.9503	B_cac10	2315	1054	Normal	8	Epithelial
B_cac10_ATCTGCCCACAGGTTT	-4.98585	12.1695	B_cac10	3288	1162	Normal	8	Epithelial
B_cac10_CACACAACATACGCCG	-5.24552	12.2257	B_cac10	3360	1059	Normal	8	Epithelial
B_cac10_CACCAGGGTCAGTGGA	-3.41905	11.5943	B_cac10	1874	830	Normal	8	Epithelial
B_cac10_CAGTCCTAGTCCATAC	-4.6533	12.5474	B_cac10	716	361	Normal	8	Epithelial
B_cac10_CCACTACAGGCCCGTT	-4.5783	12.5581	B_cac10	2740	929	Normal	8	Epithelial
B_cac10_CGCCAAGGTTGGTGGA	-4.32375	11.6661	B_cac10	1412	679	Normal	8	Epithelial
B_cac10_CTCGAGGAGAGCTTCT	-4.97906	11.9422	B_cac10	1803	694	Normal	8	Epithelial
B_cac10_CTCGTCAAGACGCTTT	-4.06076	12.1952	B_cac10	1859	668	Normal	8	Epithelial
B_cac10_CTGAAACAGCTGGAAC	-4.57407	12.5773	B_cac10	1233	522	Normal	8	Epithelial
B_cac10_CTGCCTATCTTACCTA	-3.54415	12.0101	B_cac10	2050	757	Normal	8	Epithelial
B_cac10_CTTCTCTCAGCTATTG	-4.07344	12.2383	B_cac10	2201	677	Normal	8	Epithelial
B_cac10_GCCTCTAGTGTAACGG	-5.96135	11.4018	B_cac10	1436	449	Normal	8	Epithelial
B_cac10_GCTCCTATCTAACTTC	-4.4172	11.733	B_cac10	2063	803	Normal	8	Epithelial
B_cac10_GGACAAGTCAGGATCT	-5.45808	11.6824	B_cac10	1472	616	Normal	8	Epithelial
B_cac10_GTAACTGCACTGTTAG	-4.59816	12.1862	B_cac10	2162	893	Normal	8	Epithelial
B_cac10_GTACTTTCAACGATCT	-4.38898	12.4755	B_cac10	1772	593	Normal	8	Epithelial
B_cac10_GTCAAGTTCTGCGACG	-3.91254	12.4333	B_cac10	2240	699	Normal	8	Epithelial
B_cac10_GTCACAAAGCTTCGCG	-3.87587	11.9755	B_cac10	2386	732	Normal	8	Epithelial
B_cac10_TAGCCGGTCATAACCG	-3.65883	12.1839	B_cac10	3243	919	Normal	8	Epithelial
B_cac10_TCACAAGGTACCTACA	-4.61263	12.6061	B_cac10	3744	950	Normal	8	Epithelial
B_cac10_TCACGAAAGCATGGCA	-4.30627	12.5044	B_cac10	1418	522	Normal	8	Epithelial
B_cac10_TCTCTAACACATCCAA	-5.39617	11.4102	B_cac10	1534	678	Normal	8	Epithelial
B_cac10_TGCGCAGTCAAGCCTA	-4.79503	12.5048	B_cac10	1118	445	Normal	8	Epithelial
B_cac10_TGCTACCGTACATGTC	-5.07759	12.2514	B_cac10	5659	1434	Normal	8	Epithelial
B_cac10_TGGTTCCCAGGCAGTA	-5.08834	10.9599	B_cac10	2649	977	Normal	8	Epithelial
B_cac10_TGTGTTTTCTTCTGGC	-6.10011	10.6718	B_cac10	7223	1891	Normal	8	Epithelial
B_cac10_TTTCCTCGTGCCTTGG	-4.30879	12.1715	B_cac10	6215	1584	Normal	8	Epithelial
B_cac10_AGATTGCTCCTGTACC	-2.80686	9.6499	B_cac10	820	467	Normal	8	Epithelial
B_cac10_ATTGGACCACTGTCGG	-2.77263	9.28537	B_cac10	643	403	Normal	6	Epithelial
B_cac10_CAGCATAAGCCCTAAT	-2.7823	10.5827	B_cac10	617	269	Normal	8	Epithelial
B_cac10_CGCGGTAAGCGGATCA	-3.00149	9.34287	B_cac10	968	578	Normal	6	Epithelial
B_cac10_CTCTGGTAGACCTAGG	-3.18789	10.5944	B_cac10	1351	808	Normal	8	Epithelial
B_cac10_CTGTGCTTCAATAAGG	-3.1417	10.1656	B_cac10	1853	986	Normal	8	Epithelial
B_cac10_GAACCTAAGACTACAA	-2.75779	8.4654	B_cac10	1016	687	Normal	6	Epithelial
B_cac10_GATCGCGTCAGCGACC	-3.11193	9.26726	B_cac10	905	480	Normal	6	Epithelial
B_cac10_GATTCAGTCACGACTA	-2.55641	8.34574	B_cac10	928	503	Normal	6	Epithelial
B_cac10_GGCTGGTGTCTCATCC	-3.60675	10.2516	B_cac10	2002	918	Normal	8	Epithelial
B_cac10_GTCTTCGAGGAATGGA	-3.0623	10.927	B_cac10	807	482	Normal	8	Epithelial
B_cac10_TAAGCGTCAAGGACAC	-3.26192	11.2022	B_cac10	1228	650	Normal	8	Epithelial
B_cac10_TGTCCCAAGAAGAAGC	-3.13064	9.7765	B_cac10	553	237	Normal	6	Epithelial
B_cac10_TTGACTTTCTCTGTCG	-3.02706	10.7344	B_cac10	1062	599	Normal	8	Epithelial
B_cac10_ACTGTCCCAAGCCGTC	-1.6327	10.0438	B_cac10	2545	1020	Normal	12	Epithelial
B_cac10_AACTCTTCATTTGCCC	-7.37944	9.26954	B_cac10	6770	1454	Normal	8	Epithelial
B_cac10_AAGTCTGAGCCAGAAC	-7.45546	9.11315	B_cac10	5531	1559	Normal	8	Epithelial
B_cac10_CTACCCAGTAAAGGAG	-7.38957	9.12891	B_cac10	4814	1212	Normal	8	Epithelial
B_cac10_GTCGGGTAGCCTTGAT	-7.19044	9.37042	B_cac10	2635	945	Normal	8	Epithelial
B_cac10_TGAGGGAGTGCGAAAC	-7.49653	9.239	B_cac10	2141	665	Normal	8	Epithelial
B_cac10_GCATGTAAGATGTAAC	-5.63569	10.7603	B_cac10	3648	1235	Normal	8	Epithelial
B_cac10_CAACCTCTCGCGGATC	-3.05935	7.33569	B_cac10	778	502	Normal	6	Epithelial
B_cac10_GACACGCAGTGTCCCG	-7.03726	8.82637	B_cac10	2981	1052	Normal	11	Epithelial
B_cac10_TACGGGCCAATAGAGT	-7.05803	8.60492	B_cac10	2253	948	Normal	8	Epithelial
B_cac10_TACTCGCCATCCTAGA	-7.39148	8.76229	B_cac10	1953	831	Normal	8	Epithelial
B_cac10_TCAACGACAGCCTTTC	-5.8504	9.06319	B_cac10	747	447	Normal	11	Epithelial
B_cac10_AAAGCAAGTGCTAGCC	-2.78193	10.9429	B_cac10	674	341	Normal	8	Epithelial
B_cac10_CGAACATGTGTGAAAT	-3.00642	11.2482	B_cac10	1343	557	Normal	8	Epithelial
B_cac10_CGAGAAGAGAAGGCCT	-6.43939	11.179	B_cac10	2980	865	Normal	8	Epithelial
B_cac10_CGCTTCAGTATAGGTA	-5.4701	11.1119	B_cac10	5782	1873	Normal	8	Epithelial
B_cac10_CTCTACGGTAGTACCT	-5.49403	10.9294	B_cac10	6377	1737	Normal	8	Epithelial
B_cac10_GACACGCTCACCACCT	-4.18583	12.1475	B_cac10	714	367	Normal	8	Epithelial
B_cac10_GCGCCAAAGCCCGAAA	-5.14367	10.6822	B_cac10	3809	1357	Normal	8	Epithelial
B_cac10_GTCTCGTTCGGTTCGG	-5.49605	10.8796	B_cac10	4164	1303	Normal	8	Epithelial
B_cac10_TCAGATGTCATAACCG	-5.2782	11.0929	B_cac10	1681	704	Normal	8	Epithelial
B_cac10_TCGCGAGAGATGTGTA	-5.07849	11.44	B_cac10	1790	906	Normal	8	Epithelial
B_cac10_TCTATTGTCGTTACGA	-4.4612	12.4551	B_cac10	1152	470	Normal	8	Epithelial
B_cac10_TGCACCTTCCAGAGGA	-5.41491	11.0768	B_cac10	4536	1534	Normal	8	Epithelial
B_cac10_TGGACGCAGTGGGCTA	-4.35868	11.9889	B_cac10	3724	1137	Normal	8	Epithelial
B_cac10_TTCCCAGCAGACGCCT	-4.11246	12.0189	B_cac10	3944	1281	Normal	8	Epithelial
B_cac10_ATCCACCCACAGACTT	-4.37256	10.9545	B_cac10	2275	908	Normal	8	Epithelial
B_cac10_CAGTCCTTCAGTTAGC	-3.1727	10.5705	B_cac10	1373	732	Normal	8	Epithelial
B_cac10_CCAGCGATCCTACAGA	-2.7428	10.2242	B_cac10	569	347	Normal	8	Epithelial
B_cac10_CTCGAAAGTAGGACAC	-2.86365	9.93962	B_cac10	520	344	Normal	8	Epithelial
B_cac10_GCAAACTTCCGCAGTG	-2.85374	10.0378	B_cac10	893	374	Normal	8	Epithelial
B_cac10_GCTGCGAAGCCTTGAT	-2.89943	9.49437	B_cac10	1299	742	Normal	8	Epithelial
B_cac10_GTCCTCATCGCACTCT	-2.83443	10.19	B_cac10	1637	927	Normal	8	Epithelial
B_cac10_ACATGGTTCCCGGATG	-0.727955	-11.4275	B_cac10	1580	700	Normal	15	Fibroblasts
B_cac10_GGGAATGTCTTTACGT	-1.08266	-10.6143	B_cac10	979	524	Normal	15	Fibroblasts
B_cac10_TCGAGGCCATGCGCAC	-0.869175	-11.4949	B_cac10	3380	1356	Normal	15	Fibroblasts
B_cac10_TGTGTTTGTTCCTCCA	-1.19041	-10.7492	B_cac10	1991	893	Normal	15	Fibroblasts
B_cac10_TTCTCCTAGCCACCTG	-0.823026	-11.3944	B_cac10	6700	2328	Normal	15	Fibroblasts
B_cac10_AGATTGCAGCGGATCA	-0.343644	-11.2979	B_cac10	3619	1474	Normal	15	Fibroblasts
B_cac10_AGTGAGGGTAACGACG	-0.343898	-11.3617	B_cac10	4693	1699	Normal	15	Fibroblasts
B_cac10_CGCTTCAAGCAAATCA	-0.412003	-11.4674	B_cac10	6610	2052	Normal	15	Fibroblasts
B_cac10_GAACCTAAGTCGTACT	-0.46331	-11.4238	B_cac10	5653	2086	Normal	15	Fibroblasts
B_cac10_CTCGAAAGTCTAGCGC	-1.07863	-10.9553	B_cac10	1283	649	Normal	15	Fibroblasts
B_cac10_TAGGCATCAGTTAACC	-1.01821	-11.1313	B_cac10	808	473	Normal	15	Fibroblasts
B_cac10_TGATTTCGTTAAGAAC	-1.13089	-11.3593	B_cac10	1134	661	Normal	15	Fibroblasts
B_cac10_TGCACCTCAAACAACA	-1.12702	-10.9341	B_cac10	661	351	Normal	15	Fibroblasts
B_cac10_GCGAGAACACTTGGAT	-1.1497	-10.57	B_cac10	1348	621	Normal	15	Fibroblasts
B_cac10_TCGAGGCGTGGTTTCA	-1.35426	-9.78929	B_cac10	1111	592	Normal	15	Fibroblasts
B_cac10_AGGTCCGCAATGCCAT	-5.96712	-5.98913	B_cac10	1401	617	Normal	19	Myeloid
B_cac10_ATCCACCAGGCGCTCT	-5.2926	-6.46129	B_cac10	2092	883	Normal	19	Myeloid
B_cac10_GACAGAGGTGAGGGAG	-5.91902	-5.99682	B_cac10	677	398	Normal	19	Myeloid
B_cac10_TACTTACCACCCATGG	-5.51554	-6.38345	B_cac10	5731	1653	Normal	19	Myeloid
B_cac10_CGTGTAATCGGAGCAA	-5.94182	-6.24376	B_cac10	2174	655	Normal	19	Myeloid
B_cac10_TTGCCGTAGCCATCGC	-5.18623	-6.34692	B_cac10	5962	1637	Normal	19	Myeloid
B_cac10_AAACCTGCACAGCCCA	5.49034	2.49505	B_cac10	1318	492	Normal	0	NK/T
B_cac10_AAACGGGTCAGGCAAG	5.44074	0.712054	B_cac10	1361	506	Normal	0	NK/T
B_cac10_AACCGCGGTGAGTATA	4.42352	1.48563	B_cac10	2533	808	Normal	0	NK/T
B_cac10_AACGTTGTCATATCGG	4.82722	2.15507	B_cac10	2120	731	Normal	0	NK/T
B_cac10_ACACCGGTCACAAACC	3.58116	0.811902	B_cac10	2112	666	Normal	7	NK/T
B_cac10_ACACTGAGTGCAACGA	4.9376	-0.442751	B_cac10	1108	483	Normal	7	NK/T
B_cac10_ACCCACTAGATGTGTA	3.8464	0.619928	B_cac10	2108	653	Normal	0	NK/T
B_cac10_ACGAGCCTCCTTGCCA	5.34507	0.306739	B_cac10	1362	517	Normal	7	NK/T
B_cac10_ACTATCTAGAGATGAG	4.30401	-1.19803	B_cac10	1498	559	Normal	7	NK/T
B_cac10_ACTATCTTCGCACTCT	4.6847	2.48609	B_cac10	2108	621	Normal	0	NK/T
B_cac10_ACTGAGTGTCATATGC	5.81474	-0.537756	B_cac10	2156	731	Normal	7	NK/T
B_cac10_ACTGAGTGTTGCCTCT	4.27215	3.94592	B_cac10	3430	711	Normal	1	NK/T
B_cac10_ACTGTCCTCTTGCAAG	6.90289	0.638852	B_cac10	3912	1092	Normal	4	NK/T
B_cac10_ACTTACTTCCGTACAA	4.39123	-1.29494	B_cac10	2677	759	Normal	7	NK/T
B_cac10_ACTTTCATCTAACCGA	4.14581	0.106705	B_cac10	3222	872	Normal	7	NK/T
B_cac10_AGATTGCCAAACGCGA	4.23879	0.608917	B_cac10	4028	864	Normal	0	NK/T
B_cac10_AGCGGTCGTCGAGTTT	4.74316	1.41611	B_cac10	1624	488	Normal	0	NK/T
B_cac10_AGGTCCGGTGACAAAT	7.42137	-0.434078	B_cac10	1674	568	Normal	4	NK/T
B_cac10_AGTCTTTTCGCCAAAT	4.65951	0.887061	B_cac10	2608	598	Normal	0	NK/T
B_cac10_ATAGACCAGAACTCGG	4.66712	0.223132	B_cac10	1888	660	Normal	0	NK/T
B_cac10_ATAGACCCATACAGCT	4.49832	2.295	B_cac10	4032	905	Normal	0	NK/T
B_cac10_CATGACATCTTGAGAC	5.45135	0.579263	B_cac10	1869	638	Normal	4	NK/T
B_cac10_CATGGCGAGTGTACCT	4.44265	-1.42957	B_cac10	1150	514	Normal	7	NK/T
B_cac10_CATTCGCAGTGTTGAA	5.46924	1.40282	B_cac10	2110	636	Normal	0	NK/T
B_cac10_CCACTACAGAGTAATC	5.53993	-0.185488	B_cac10	3393	1039	Normal	7	NK/T
B_cac10_CCATTCGCAATGTAAG	4.24726	1.54099	B_cac10	3534	950	Normal	0	NK/T
B_cac10_CCTAAAGAGCCTTGAT	5.19928	0.566939	B_cac10	802	359	Normal	0	NK/T
B_cac10_CGCGGTATCCGAACGC	4.65649	1.39678	B_cac10	2893	860	Normal	0	NK/T
B_cac10_CGCTGGACATTGTGCA	4.46797	-0.962199	B_cac10	1585	584	Normal	7	NK/T
B_cac10_CGGACACTCACTTACT	4.44782	1.42889	B_cac10	3147	758	Normal	0	NK/T
B_cac10_CGGACTGAGTGAACGC	4.85907	-1.27062	B_cac10	1220	444	Normal	7	NK/T
B_cac10_CGGACTGCACAGAGGT	6.03608	0.425203	B_cac10	1196	439	Normal	0	NK/T
B_cac10_CGTCAGGGTAAACCTC	4.58118	-0.703512	B_cac10	2664	747	Normal	7	NK/T
B_cac10_CGTTCTGGTTCCGTCT	5.51238	1.1909	B_cac10	2410	684	Normal	0	NK/T
B_cac10_CTACCCATCGAGCCCA	4.93462	-0.437737	B_cac10	2622	843	Normal	7	NK/T
B_cac10_CTAGAGTGTATAATGG	5.14683	1.16341	B_cac10	954	420	Normal	0	NK/T
B_cac10_CTCTAATTCTTGCATT	4.07888	-0.0649363	B_cac10	3646	902	Normal	7	NK/T
B_cac10_CTTGGCTCATTAGGCT	4.6843	2.63347	B_cac10	2657	920	Normal	1	NK/T
B_cac10_GAACCTAGTGAGTGAC	6.51323	0.303873	B_cac10	2414	647	Normal	4	NK/T
B_cac10_GAACGGAGTCAGTGGA	5.60203	0.429175	B_cac10	1892	630	Normal	0	NK/T
B_cac10_GATCGTAGTGATGATA	4.60938	-2.22322	B_cac10	1311	524	Normal	7	NK/T
B_cac10_GATGAGGGTTCCATGA	4.45433	-0.0711122	B_cac10	4244	1015	Normal	7	NK/T
B_cac10_GCGAGAACACATGTGT	4.42826	0.0920493	B_cac10	3301	835	Normal	0	NK/T
B_cac10_GCGCAACCACTCGACG	4.08348	1.18199	B_cac10	3222	725	Normal	0	NK/T
B_cac10_GCTCTGTAGCGATATA	4.70316	-1.09175	B_cac10	2492	892	Normal	7	NK/T
B_cac10_GGAATAATCGTCCAGG	4.79135	-0.85812	B_cac10	2305	722	Normal	7	NK/T
B_cac10_GGACATTTCTTGCCGT	5.67267	-0.0515904	B_cac10	2094	710	Normal	0	NK/T
B_cac10_GGACGTCGTGATGTCT	4.74516	1.94177	B_cac10	1603	478	Normal	0	NK/T
B_cac10_GTACTCCCACACTGCG	5.41048	-0.063361	B_cac10	2718	785	Normal	7	NK/T
B_cac10_GTCATTTCAGATCTGT	4.02315	0.830859	B_cac10	3632	809	Normal	0	NK/T
B_cac10_GTCCTCATCGTAGGTT	4.82754	0.656773	B_cac10	1586	447	Normal	0	NK/T
B_cac10_TCTTCGGAGCGTTGCC	4.02526	3.39647	B_cac10	1647	558	Normal	1	NK/T
B_cac10_TGACAACAGTCCATAC	6.50476	1.67255	B_cac10	2177	562	Normal	4	NK/T
B_cac10_TGAGGGAAGTCTCGGC	4.65092	1.4025	B_cac10	2226	658	Normal	0	NK/T
B_cac10_TGCTGCTCATGCTAGT	4.84779	1.75406	B_cac10	3409	900	Normal	0	NK/T
B_cac10_TGTTCCGCACCAGCAC	5.66148	0.53449	B_cac10	2852	813	Normal	0	NK/T
B_cac10_TTCCCAGAGGCTCATT	7.86951	-0.320922	B_cac10	2114	841	Normal	4	NK/T
B_cac10_TTCGAAGAGGCAATTA	4.38565	2.20784	B_cac10	3537	817	Normal	0	NK/T
B_cac10_TTCTCCTCACTACAGT	5.22325	1.46407	B_cac10	3234	972	Normal	0	NK/T
B_cac10_TTGGAACAGCTGCCCA	7.21798	1.07174	B_cac10	2823	729	Normal	10	NK/T
B_cac10_TTGGCAATCGTACGGC	5.29963	-0.907216	B_cac10	1936	711	Normal	7	NK/T
B_cac10_ACGAGCCAGCGCCTCA	4.82712	1.80956	B_cac10	2702	730	Normal	0	NK/T
B_cac10_ACGGCCACATCACAAC	3.69061	2.09504	B_cac10	2575	749	Normal	0	NK/T
B_cac10_ACGTCAATCTGGGCCA	3.11337	2.11967	B_cac10	2711	777	Normal	1	NK/T
B_cac10_ACTGAGTGTTCCCGAG	5.75141	2.3749	B_cac10	1976	635	Normal	0	NK/T
B_cac10_AGACGTTCACGCGAAA	4.3696	2.56108	B_cac10	3552	886	Normal	0	NK/T
B_cac10_AGAGTGGAGACAGAGA	6.23426	0.391929	B_cac10	1883	735	Normal	0	NK/T
B_cac10_AGCATACAGACTGGGT	3.77633	2.3444	B_cac10	2270	625	Normal	0	NK/T
B_cac10_AGCGTATTCCTAGAAC	3.20764	2.57728	B_cac10	3893	1003	Normal	1	NK/T
B_cac10_AGGGATGCAGACGCAA	3.50269	1.24032	B_cac10	2067	640	Normal	0	NK/T
B_cac10_ATTGGACTCATCTGTT	3.30048	2.23669	B_cac10	2427	702	Normal	0	NK/T
B_cac10_CACAGGCTCCGTCATC	5.0305	0.292931	B_cac10	2638	859	Normal	0	NK/T
B_cac10_CATGCCTAGGAGTTGC	4.10338	3.49181	B_cac10	2339	647	Normal	1	NK/T
B_cac10_CCCATACTCATATCGG	4.93745	1.47193	B_cac10	1346	472	Normal	0	NK/T
B_cac10_CGAATGTTCGTACCGG	4.13919	2.42243	B_cac10	2579	792	Normal	0	NK/T
B_cac10_CTACACCTCACCAGGC	4.06678	2.98383	B_cac10	3233	876	Normal	1	NK/T
B_cac10_CTCGTCATCGAGCCCA	5.89152	1.70629	B_cac10	2405	802	Normal	0	NK/T
B_cac10_CTCTAATGTCCAACTA	5.46775	1.72425	B_cac10	1904	702	Normal	0	NK/T
B_cac10_CTCTAATTCCGTTGTC	4.48485	2.63326	B_cac10	3772	892	Normal	0	NK/T
B_cac10_CTGAAGTAGTAAGTAC	3.64221	0.458369	B_cac10	2644	737	Normal	7	NK/T
B_cac10_CTGCTGTCATAAAGGT	3.41026	1.52299	B_cac10	3583	1001	Normal	0	NK/T
B_cac10_CTGTTTAGTAGGAGTC	6.07288	0.600568	B_cac10	2017	727	Normal	0	NK/T
B_cac10_GACCTGGGTCATCCCT	6.09304	1.65727	B_cac10	2428	844	Normal	0	NK/T
B_cac10_GCATGTATCACCCTCA	5.64576	1.55069	B_cac10	2514	710	Normal	0	NK/T
B_cac10_GGGTTGCAGTAATCCC	3.82354	1.83281	B_cac10	2541	736	Normal	0	NK/T
B_cac10_GGTGAAGAGACTCGGA	7.06081	0.286908	B_cac10	1616	566	Normal	4	NK/T
B_cac10_GGTGAAGCATGGTCTA	3.76895	2.37361	B_cac10	3258	983	Normal	0	NK/T
B_cac10_GGTGAAGGTACCTACA	4.45777	1.05214	B_cac10	3770	929	Normal	0	NK/T
B_cac10_GTAACGTAGTTGTCGT	4.06409	1.39682	B_cac10	3201	804	Normal	0	NK/T
B_cac10_TACAGTGAGATGTAAC	6.52001	-0.0491462	B_cac10	2002	560	Normal	7	NK/T
B_cac10_TCACAAGAGAGTTGGC	3.72516	2.70387	B_cac10	2338	723	Normal	1	NK/T
B_cac10_TCTTCGGTCGGTCTAA	4.18806	1.28581	B_cac10	2874	825	Normal	0	NK/T
B_cac10_TGCCCTACACCTTGTC	4.11562	1.7125	B_cac10	3539	865	Normal	0	NK/T
B_cac10_TGGCGCACAGTATGCT	3.52574	2.95241	B_cac10	3754	880	Normal	1	NK/T
B_cac10_TTAACTCCAAGACGTG	3.88304	2.06316	B_cac10	4178	929	Normal	0	NK/T
B_cac10_TTCTCAAGTGAGCGAT	5.65882	1.74226	B_cac10	2931	802	Normal	0	NK/T
B_cac10_AAACCTGGTACGAAAT	4.97633	-1.18936	B_cac10	2217	630	Normal	7	NK/T
B_cac10_AACACGTCAGCTGTTA	5.33837	-1.70704	B_cac10	2649	916	Normal	7	NK/T
B_cac10_AATCGGTGTTCGTGAT	5.77689	-0.608793	B_cac10	2163	572	Normal	7	NK/T
B_cac10_ACATGGTCATTGGCGC	5.11163	-0.444685	B_cac10	1842	652	Normal	7	NK/T
B_cac10_ACGATACGTAGAAGGA	5.23783	-1.33711	B_cac10	1512	558	Normal	7	NK/T
B_cac10_ACGCCAGAGACACGAC	6.44246	-0.0940683	B_cac10	2075	765	Normal	7	NK/T
B_cac10_AGGCCGTTCGCAAACT	5.43133	-0.524671	B_cac10	1022	453	Normal	7	NK/T
B_cac10_AGTTGGTGTCCGTGAC	5.41214	1.08606	B_cac10	2196	604	Normal	0	NK/T
B_cac10_ATCACGAGTCGGGTCT	4.7529	-0.887424	B_cac10	3201	785	Normal	7	NK/T
B_cac10_ATCGAGTCAGTTCCCT	4.57894	-0.0952799	B_cac10	2003	568	Normal	15	Fibroblasts
B_cac10_ATGGGAGCACGCATCG	5.3024	-1.49371	B_cac10	2029	657	Normal	7	NK/T
B_cac10_CAAGAAAGTCGAGTTT	6.38247	-0.27886	B_cac10	1468	525	Normal	7	NK/T
B_cac10_CATATTCAGCGTTGCC	4.80424	-2.71312	B_cac10	2045	661	Normal	7	NK/T
B_cac10_CCGGTAGCAGCTGCAC	4.87202	-1.65153	B_cac10	2203	806	Normal	7	NK/T
B_cac10_CCTCTGAAGATCTGAA	4.31397	-1.35869	B_cac10	2461	721	Normal	7	NK/T
B_cac10_CGTCTACTCGACGGAA	5.07964	-0.932836	B_cac10	1721	598	Normal	7	NK/T
B_cac10_CTACATTAGGTGTTAA	4.77637	-0.467571	B_cac10	2778	765	Normal	7	NK/T
B_cac10_CTGATCCCAACTTGAC	5.90236	0.434312	B_cac10	3115	858	Normal	0	NK/T
B_cac10_CTTGGCTGTCTCTTTA	4.56731	-1.14371	B_cac10	3498	876	Normal	7	NK/T
B_cac10_GTACTTTTCGACCAGC	5.26829	-1.30777	B_cac10	1654	692	Normal	7	NK/T
B_cac10_GTAGGCCTCACGCGGT	4.37661	-1.75114	B_cac10	2760	920	Normal	7	NK/T
B_cac10_GTTAAGCAGATATACG	4.65765	-0.871741	B_cac10	2606	790	Normal	7	NK/T
B_cac10_TGCGCAGTCCCTTGTG	4.61376	-1.37215	B_cac10	2696	844	Normal	7	NK/T
B_cac10_AAACGGGTCAACACTG	6.60387	0.788199	B_cac10	837	357	Normal	0	NK/T
B_cac10_AACACGTAGCATCATC	3.94568	1.67073	B_cac10	565	275	Normal	9	NK/T
B_cac10_AACCATGCAATGAATG	9.79131	-0.559373	B_cac10	607	343	Normal	4	NK/T
B_cac10_ACCCACTGTTTGCATG	6.70525	0.380576	B_cac10	606	329	Normal	4	NK/T
B_cac10_ACGAGCCAGTTCGCGC	4.42553	0.473069	B_cac10	617	353	Normal	7	NK/T
B_cac10_ACGGCCAAGCAATATG	4.47099	1.2131	B_cac10	689	317	Normal	0	NK/T
B_cac10_ACGGGCTAGCGTAATA	5.61569	-2.23708	B_cac10	788	351	Normal	2	NK/T
B_cac10_ACTATCTAGCTATGCT	5.2258	1.4894	B_cac10	1973	631	Normal	0	NK/T
B_cac10_ACTGCTCAGCAATCTC	2.89693	3.12579	B_cac10	1284	506	Normal	1	NK/T
B_cac10_ACTTACTCAACTGCGC	2.77197	3.68236	B_cac10	1370	533	Normal	1	NK/T
B_cac10_ACTTTCAGTGAAAGAG	2.97838	1.73413	B_cac10	2655	686	Normal	1	NK/T
B_cac10_AGCGTATAGCGTGAAC	5.07373	0.870092	B_cac10	692	314	Normal	0	NK/T
B_cac10_AGGGAGTAGACAGACC	4.00107	1.81264	B_cac10	3255	981	Normal	0	NK/T
B_cac10_AGGTCCGTCAGCTTAG	5.25213	-3.55637	B_cac10	526	262	Normal	6	Epithelial
B_cac10_AGTGGGATCAGGTAAA	6.1843	1.55248	B_cac10	639	284	Normal	4	NK/T
B_cac10_ATCACGAGTTCGAATC	3.72007	2.89571	B_cac10	2367	605	Normal	1	NK/T
B_cac10_ATCTACTGTAGGGTAC	3.99785	0.333303	B_cac10	670	317	Normal	7	NK/T
B_cac10_ATGTGTGGTGTTTGTG	4.87044	2.1083	B_cac10	662	342	Normal	0	NK/T
B_cac10_ATTACTCCATGGATGG	5.18531	0.341352	B_cac10	629	312	Normal	7	NK/T
B_cac10_ATTATCCGTCTCTTTA	5.68537	-3.62908	B_cac10	553	256	Normal	2	NK/T
B_cac10_ATTCTACCAAGTACCT	6.72798	-0.141777	B_cac10	501	262	Normal	4	NK/T
B_cac10_ATTTCTGAGCTCCTTC	6.07151	0.296677	B_cac10	626	352	Normal	0	NK/T
B_cac10_CAACCTCGTCCTGCTT	7.49396	0.699731	B_cac10	945	415	Normal	4	NK/T
B_cac10_CAACTAGCATATGGTC	5.04006	-2.69086	B_cac10	766	405	Normal	2	NK/T
B_cac10_CAACTAGTCTGCTTGC	5.22998	3.04421	B_cac10	522	280	Normal	0	NK/T
B_cac10_CACAGGCTCAATCACG	6.86744	0.311189	B_cac10	643	325	Normal	4	NK/T
B_cac10_CACAGTAGTAAACCTC	7.76268	-4.23302	B_cac10	730	353	Normal	9	NK/T
B_cac10_CACCAGGAGCTGGAAC	5.55397	1.77115	B_cac10	969	414	Normal	0	NK/T
B_cac10_CAGCTGGTCACAGGCC	5.05882	0.512205	B_cac10	556	279	Normal	0	NK/T
B_cac10_CATATTCCAACTTGAC	4.32488	-1.27032	B_cac10	600	296	Normal	7	NK/T
B_cac10_CATGACATCAGCAACT	4.6839	1.15031	B_cac10	762	337	Normal	0	NK/T
B_cac10_CCATGTCAGTGTACTC	3.23161	1.72833	B_cac10	2194	698	Normal	1	NK/T
B_cac10_CCATGTCTCGTCTGAA	4.26573	-0.0304192	B_cac10	696	328	Normal	7	NK/T
B_cac10_CCTAAAGCAACGATGG	5.08051	0.811901	B_cac10	540	281	Normal	0	NK/T
B_cac10_CCTAGCTCAGGCGATA	4.47916	2.02082	B_cac10	991	402	Normal	0	NK/T
B_cac10_CCTTACGCAGTGAGTG	5.08037	0.675411	B_cac10	623	349	Normal	0	NK/T
B_cac10_CCTTCCCTCCGTAGTA	5.49092	2.54277	B_cac10	507	271	Normal	0	NK/T
B_cac10_CCTTCGATCGCCATAA	5.93607	0.489764	B_cac10	644	357	Normal	0	NK/T
B_cac10_CGAGCCAAGGTGCACA	5.87809	1.30385	B_cac10	581	301	Normal	0	NK/T
B_cac10_CGAGCCATCATGGTCA	5.77623	1.90937	B_cac10	660	282	Normal	0	NK/T
B_cac10_CGATTGAGTAGTAGTA	5.73336	0.589433	B_cac10	618	297	Normal	0	NK/T
B_cac10_CGATTGAGTGCCTTGG	5.17726	1.41989	B_cac10	588	288	Normal	0	NK/T
B_cac10_CGCCAAGAGTACCGGA	6.56969	-3.43778	B_cac10	508	285	Normal	2	NK/T
B_cac10_CGCCAAGCAAAGGTGC	4.55302	0.137098	B_cac10	986	419	Normal	7	NK/T
B_cac10_CGCTGGAGTAACGTTC	6.63113	0.98971	B_cac10	730	343	Normal	4	NK/T
B_cac10_CGCTTCATCACCAGGC	5.07465	-4.33478	B_cac10	821	354	Normal	2	NK/T
B_cac10_CGTCCATCAAGGCTCC	5.19385	-0.331792	B_cac10	1236	516	Normal	7	NK/T
B_cac10_CTACACCAGGTTACCT	4.67908	1.09937	B_cac10	894	489	Normal	0	NK/T
B_cac10_CTACGTCCACGAAATA	4.19608	-4.6887	B_cac10	782	368	Normal	2	NK/T
B_cac10_CTAGAGTAGACCTAGG	5.95185	1.51588	B_cac10	881	326	Normal	15	Fibroblasts
B_cac10_CTAGTGATCACCAGGC	5.54273	-3.86766	B_cac10	521	318	Normal	2	NK/T
B_cac10_CTCCTAGAGATCCTGT	7.82596	-4.47928	B_cac10	546	283	Normal	9	NK/T
B_cac10_CTCCTAGTCATAGCAC	7.7546	-4.32387	B_cac10	1617	602	Normal	9	NK/T
B_cac10_CTCGGAGCACGGTTTA	5.26882	2.50272	B_cac10	584	284	Normal	15	Fibroblasts
B_cac10_CTGAAACGTGTATGGG	8.12923	-5.86993	B_cac10	584	297	Normal	9	NK/T
B_cac10_CTGATAGAGCTGCGAA	5.32763	0.60747	B_cac10	719	338	Normal	0	NK/T
B_cac10_CTGGTCTCACGCCAGT	4.95806	2.11555	B_cac10	1006	401	Normal	0	NK/T
B_cac10_CTTAGGAAGTCTCGGC	3.92898	1.16937	B_cac10	2012	653	Normal	0	NK/T
B_cac10_CTTCTCTGTCTCCACT	8.57095	-0.320786	B_cac10	915	465	Normal	4	NK/T
B_cac10_CTTTGCGTCCAGGGCT	3.81316	0.496799	B_cac10	823	374	Normal	7	NK/T
B_cac10_GAATGAACAGACAAGC	4.97465	3.27647	B_cac10	529	266	Normal	1	NK/T
B_cac10_GACGGCTCAAGTCTGT	4.84636	-0.265926	B_cac10	698	366	Normal	7	NK/T
B_cac10_GACTGCGGTCTAGCCG	7.68639	-5.04906	B_cac10	573	328	Normal	9	NK/T
B_cac10_GAGTCCGGTAGCACGA	7.20168	-4.23199	B_cac10	665	308	Normal	9	NK/T
B_cac10_GATCAGTAGACTGGGT	4.28195	2.59903	B_cac10	1358	498	Normal	0	NK/T
B_cac10_GATCAGTCATCGACGC	5.17941	3.37412	B_cac10	592	323	Normal	1	NK/T
B_cac10_GCACATATCAAACAAG	6.19288	0.52386	B_cac10	560	315	Normal	0	NK/T
B_cac10_GCCTCTAGTTAAGAAC	4.02078	0.0692418	B_cac10	1106	409	Normal	0	NK/T
B_cac10_GCTTCCAAGGCATTGG	7.30059	0.41615	B_cac10	974	425	Normal	4	NK/T
B_cac10_GCTTCCATCACTTCAT	5.33235	2.23276	B_cac10	843	430	Normal	0	NK/T
B_cac10_GCTTGAATCCACGAAT	5.70243	-1.92824	B_cac10	567	294	Normal	7	NK/T
B_cac10_GGACAAGAGCACAGGT	6.76812	-3.37181	B_cac10	670	315	Normal	9	NK/T
B_cac10_GGACAGACACAACGTT	3.70601	2.5718	B_cac10	840	513	Normal	1	NK/T
B_cac10_GGATGTTAGTTTGCGT	3.24567	3.33257	B_cac10	2987	765	Normal	1	NK/T
B_cac10_GGCCGATCACTTCGAA	7.4577	-4.52945	B_cac10	514	272	Normal	9	NK/T
B_cac10_GGCTCGACAATCGGTT	4.73833	1.41023	B_cac10	700	344	Normal	0	NK/T
B_cac10_GGCTCGATCCATGAGT	6.91948	0.221483	B_cac10	587	293	Normal	4	NK/T
B_cac10_GGGAATGCAAATTGCC	4.8903	-0.790627	B_cac10	909	420	Normal	7	NK/T
B_cac10_GGGCATCCACAGACAG	7.57825	-0.269885	B_cac10	1315	580	Normal	4	NK/T
B_cac10_GGGTCTGCAGGTCGTC	6.69458	0.253679	B_cac10	2370	790	Normal	4	NK/T
B_cac10_GGGTCTGGTTCAGGCC	5.9215	1.67463	B_cac10	578	258	Normal	15	Fibroblasts
B_cac10_GTAGGCCAGTGCAAGC	4.83967	-0.763287	B_cac10	701	315	Normal	7	NK/T
B_cac10_GTCAAGTAGTACGATA	5.88234	1.80383	B_cac10	600	342	Normal	0	NK/T
B_cac10_GTGGGTCGTCAGAATA	5.48801	1.66495	B_cac10	883	407	Normal	0	NK/T
B_cac10_GTTACAGTCACGCATA	5.1757	3.40339	B_cac10	502	275	Normal	1	NK/T
B_cac10_TAAGAGATCACGAAGG	3.78589	1.46378	B_cac10	828	361	Normal	0	NK/T
B_cac10_TAAGTGCCAAGACGTG	7.26217	1.52576	B_cac10	609	360	Normal	4	NK/T
B_cac10_TACAGTGCAATGGTCT	5.31263	1.94481	B_cac10	987	393	Normal	0	NK/T
B_cac10_TACCTTAGTATAGGTA	4.25864	-0.966551	B_cac10	845	397	Normal	7	NK/T
B_cac10_TACGGTACAAACAACA	5.754	1.27693	B_cac10	1723	575	Normal	4	NK/T
B_cac10_TACGGTATCACGGTTA	5.60103	2.46081	B_cac10	597	286	Normal	0	NK/T
B_cac10_TAGACCATCCCTCAGT	6.21668	0.159308	B_cac10	1573	639	Normal	7	NK/T
B_cac10_TAGAGCTGTTGTCGCG	2.94833	3.65433	B_cac10	1890	461	Normal	1	NK/T
B_cac10_TAGTGGTTCTCCAGGG	4.74355	2.01467	B_cac10	2179	519	Normal	0	NK/T
B_cac10_TAGTTGGCATTGCGGC	5.15528	-3.41722	B_cac10	808	318	Normal	2	NK/T
B_cac10_TAGTTGGTCTGTCTAT	4.72992	-1.03901	B_cac10	1450	415	Normal	7	NK/T
B_cac10_TATGCCCTCCCAGGTG	6.80045	0.534656	B_cac10	2057	686	Normal	4	NK/T
B_cac10_TCACAAGCAAACGCGA	6.59893	1.40759	B_cac10	1017	402	Normal	4	NK/T
B_cac10_TCAGCTCAGCCACTAT	5.0607	1.06235	B_cac10	524	324	Normal	0	NK/T
B_cac10_TCGCGTTAGGCCCTCA	4.05678	0.29778	B_cac10	1092	498	Normal	7	NK/T
B_cac10_TCTCTAAAGTCAAGGC	5.8048	1.44316	B_cac10	628	305	Normal	0	NK/T
B_cac10_TCTGAGAGTCCGAGTC	4.02012	1.38053	B_cac10	933	404	Normal	0	NK/T
B_cac10_TGACTAGAGGGCTTGA	5.03994	1.18118	B_cac10	844	387	Normal	0	NK/T
B_cac10_TGCGTGGTCGCAAACT	5.91439	2.3952	B_cac10	581	318	Normal	0	NK/T
B_cac10_TGTGTTTGTCAGTGGA	8.06281	-4.50498	B_cac10	763	379	Normal	9	NK/T
B_cac10_TTAGTTCGTGAAAGAG	5.4514	2.25601	B_cac10	560	331	Normal	15	Fibroblasts
B_cac10_TTCGGTCCAGCCTTTC	4.55963	2.26182	B_cac10	561	285	Normal	0	NK/T
B_cac10_TTCGGTCGTACCGTAT	7.9041	-4.11131	B_cac10	548	263	Normal	9	NK/T
B_cac10_TTGAACGCATCGGTTA	5.29685	0.124913	B_cac10	850	378	Normal	7	NK/T
B_cac10_TTGCCGTGTTATCCGA	4.20564	-0.0888495	B_cac10	954	431	Normal	7	NK/T
B_cac10_TTTGGTTGTACTTGAC	4.65179	3.34051	B_cac10	574	326	Normal	1	NK/T
B_cac10_AAGTCTGAGGTGCTAG	2.98963	2.17109	B_cac10	3412	818	Normal	1	NK/T
B_cac10_AATCGGTGTCGCATCG	4.40834	3.47006	B_cac10	2305	716	Normal	0	NK/T
B_cac10_ACCCACTCAGTCGATT	3.18938	2.30845	B_cac10	1192	499	Normal	0	NK/T
B_cac10_ACGAGGAGTACCGAGA	2.9562	2.97116	B_cac10	3180	862	Normal	1	NK/T
B_cac10_ACTTGTTCAATTCCTT	3.00723	2.9963	B_cac10	3283	827	Normal	1	NK/T
B_cac10_AGAGCTTGTCATATGC	3.48845	3.17336	B_cac10	2649	606	Normal	1	NK/T
B_cac10_AGTCTTTTCCGTACAA	2.9542	3.98943	B_cac10	3385	878	Normal	1	NK/T
B_cac10_ATCATGGAGGAGTTTA	3.29997	3.20777	B_cac10	834	399	Normal	1	NK/T
B_cac10_ATCGAGTCAGATCTGT	3.24936	3.1479	B_cac10	4024	974	Normal	1	NK/T
B_cac10_CAACCTCTCTGGTGTA	3.92183	3.23218	B_cac10	3309	964	Normal	1	NK/T
B_cac10_CACACAAAGAGTAAGG	4.95203	3.21528	B_cac10	2872	819	Normal	1	NK/T
B_cac10_CCCAATCCAGATCGGA	4.07075	2.74538	B_cac10	1999	541	Normal	1	NK/T
B_cac10_CCTACACTCAGAAATG	3.56737	3.104	B_cac10	2394	677	Normal	1	NK/T
B_cac10_CGCGGTACACGCTTTC	4.30686	2.92186	B_cac10	2066	649	Normal	1	NK/T
B_cac10_CTAACTTTCAGGCAAG	4.03373	2.67729	B_cac10	2507	602	Normal	0	NK/T
B_cac10_CTAGAGTTCAATCACG	2.77878	3.08218	B_cac10	2533	698	Normal	1	NK/T
B_cac10_CTGGTCTTCCGTTGCT	2.52616	2.96595	B_cac10	3432	1001	Normal	1	NK/T
B_cac10_CTTAGGATCCTAGTGA	4.69591	3.02898	B_cac10	2412	675	Normal	1	NK/T
B_cac10_GACCAATTCACATGCA	4.8432	1.04475	B_cac10	3059	892	Normal	0	NK/T
B_cac10_GACGCGTCAGGGAGAG	3.8545	1.93808	B_cac10	997	409	Normal	0	NK/T
B_cac10_GACGTGCAGGCAAAGA	4.93349	2.96013	B_cac10	2634	647	Normal	1	NK/T
B_cac10_GATCAGTCAGGAATCG	4.14445	3.42269	B_cac10	3296	924	Normal	1	NK/T
B_cac10_GCGCCAAAGCTACCTA	3.19696	1.76879	B_cac10	3291	856	Normal	0	NK/T
B_cac10_GCTGCGAGTCCCTACT	2.86751	3.38561	B_cac10	3009	655	Normal	1	NK/T
B_cac10_GCTGCTTGTGGTAACG	4.07077	2.02345	B_cac10	1831	467	Normal	0	NK/T
B_cac10_GGGTTGCCAGCATACT	2.96874	3.62283	B_cac10	2676	752	Normal	1	NK/T
B_cac10_GTACTCCCAGCTGTAT	3.82174	3.19249	B_cac10	2937	778	Normal	1	NK/T
B_cac10_GTTCGGGAGTTACCCA	4.57828	1.77763	B_cac10	532	267	Normal	0	NK/T
B_cac10_TCTTCGGCAACACCCG	3.60976	4.06096	B_cac10	2914	801	Normal	1	NK/T
B_cac10_TGACTTTAGATGTGGC	3.84755	3.10069	B_cac10	1234	497	Normal	1	NK/T
B_cac10_TGAGCCGCACTAGTAC	4.00942	2.73959	B_cac10	886	371	Normal	0	NK/T
B_cac10_TGGACGCCAGACTCGC	2.8614	3.24145	B_cac10	2352	669	Normal	1	NK/T
B_cac10_TGTCCCACAATCTGCA	3.88756	2.48134	B_cac10	2085	625	Normal	0	NK/T
B_cac10_AAGACCTGTCGCGGTT	5.60011	1.46001	B_cac10	2878	900	Normal	4	NK/T
B_cac10_AAGGTTCAGTGTCCCG	3.45575	3.17312	B_cac10	4886	1101	Normal	1	NK/T
B_cac10_ACGAGCCTCAGTCAGT	6.61681	1.63478	B_cac10	5022	1255	Normal	10	NK/T
B_cac10_ACTGTCCAGCATCATC	6.339	1.53385	B_cac10	1710	496	Normal	15	Fibroblasts
B_cac10_CAGCATAAGAACTCGG	7.00879	0.849729	B_cac10	2622	954	Normal	10	NK/T
B_cac10_CATGACACAACTTGAC	6.72384	1.52686	B_cac10	2019	727	Normal	10	NK/T
B_cac10_CCTCTGAAGGATGGAA	4.31685	1.2015	B_cac10	2771	773	Normal	0	NK/T
B_cac10_CTACGTCGTACCGCTG	4.70343	3.09466	B_cac10	2930	742	Normal	0	NK/T
B_cac10_CTCACACAGACTGGGT	6.23745	0.552028	B_cac10	2187	696	Normal	0	NK/T
B_cac10_GACACGCTCGGAAACG	5.18372	3.0335	B_cac10	3587	897	Normal	0	NK/T
B_cac10_GCAAACTGTACTCGCG	4.40846	1.21285	B_cac10	1808	543	Normal	0	NK/T
B_cac10_GCACTCTTCGTGGACC	5.33244	0.956167	B_cac10	3324	803	Normal	0	NK/T
B_cac10_GGATTACGTAAATACG	6.74115	2.07546	B_cac10	749	364	Normal	10	NK/T
B_cac10_GGATTACGTATGGTTC	7.26237	1.41489	B_cac10	1716	648	Normal	10	NK/T
B_cac10_GGCTCGACAATAGCGG	6.04036	2.87234	B_cac10	2013	883	Normal	0	NK/T
B_cac10_GGTGCGTGTATAATGG	4.01531	0.747648	B_cac10	1636	578	Normal	0	NK/T
B_cac10_GTTCATTGTTTGCATG	6.43236	0.628202	B_cac10	3083	835	Normal	10	NK/T
B_cac10_GTTCTCGAGCAATCTC	5.04959	1.57432	B_cac10	3190	898	Normal	0	NK/T
B_cac10_TAAGCGTGTGTCAATC	4.87389	3.46527	B_cac10	1564	399	Normal	1	NK/T
B_cac10_TAGTGGTAGACAAGCC	6.45312	1.56773	B_cac10	2459	727	Normal	0	NK/T
B_cac10_TCATTACGTCAAACTC	4.33147	2.97568	B_cac10	1835	606	Normal	1	NK/T
B_cac10_TGACAACGTGATGTGG	5.336	1.45526	B_cac10	3214	863	Normal	0	NK/T
B_cac10_TTCCCAGGTGGCTCCA	4.29871	3.03984	B_cac10	1743	563	Normal	1	NK/T
B_cac10_AAAGTAGTCTGCCAGG	8.43475	-5.87081	B_cac10	629	309	Normal	9	NK/T
B_cac10_ACACCCTTCTGACCTC	7.92062	-5.89127	B_cac10	638	313	Normal	9	NK/T
B_cac10_ACAGCTACAGACGCAA	8.70032	-5.53758	B_cac10	499	283	Normal	9	NK/T
B_cac10_ACGAGGAGTAATCGTC	9.18537	-5.72461	B_cac10	527	278	Normal	9	NK/T
B_cac10_ACTGATGGTTAGATGA	8.95705	-5.19631	B_cac10	554	314	Normal	9	NK/T
B_cac10_ATGGGAGTCTTGCAAG	8.81485	-5.27049	B_cac10	1704	566	Normal	9	NK/T
B_cac10_ATTTCTGCAATGGAGC	7.8011	-4.76151	B_cac10	659	321	Normal	9	NK/T
B_cac10_CAACCTCAGGACATTA	7.56694	-4.04111	B_cac10	759	384	Normal	9	NK/T
B_cac10_CAGCCGATCGATAGAA	8.52665	-5.74776	B_cac10	502	261	Normal	9	NK/T
B_cac10_CAGTCCTAGCCACGCT	6.92389	-4.87105	B_cac10	605	267	Normal	9	NK/T
B_cac10_CGACTTCCATTCGACA	7.18823	-5.73276	B_cac10	782	342	Normal	9	NK/T
B_cac10_CGCCAAGTCATGTCTT	9.06076	-5.56502	B_cac10	537	267	Normal	9	NK/T
B_cac10_GACCTGGGTGCCTGGT	8.98623	-5.60249	B_cac10	577	324	Normal	9	NK/T
B_cac10_GACGTGCGTCCTGCTT	8.38361	-6.20524	B_cac10	976	448	Normal	9	NK/T
B_cac10_GCTGCAGAGGCTCTTA	6.47582	-4.2258	B_cac10	559	320	Normal	9	NK/T
B_cac10_GGCGACTCACACCGCA	8.68959	-5.98991	B_cac10	559	298	Normal	9	NK/T
B_cac10_GGTGAAGAGTTAGGTA	8.66661	-5.96918	B_cac10	732	331	Normal	9	NK/T
B_cac10_GTCACAACAACTGGCC	9.12516	-5.80086	B_cac10	584	292	Normal	9	NK/T
B_cac10_GTCTTCGAGTATCTCG	8.83484	-5.31118	B_cac10	636	343	Normal	9	NK/T
B_cac10_GTGCTTCGTTACGCGC	7.32953	-4.77003	B_cac10	597	358	Normal	9	NK/T
B_cac10_GTTCTCGGTCGAGATG	7.94422	-5.27581	B_cac10	649	346	Normal	9	NK/T
B_cac10_TACACGACACGACGAA	8.8102	-5.67092	B_cac10	1577	478	Normal	9	NK/T
B_cac10_TCTCATAAGCCACTAT	8.61226	-5.34892	B_cac10	943	404	Normal	9	NK/T
B_cac10_TGAGGGAAGCTGTTCA	8.21223	-5.72625	B_cac10	765	356	Normal	9	NK/T
B_cac10_TGTATTCTCGGAATCT	9.05582	-5.97686	B_cac10	1628	547	Normal	9	NK/T
B_cac10_TTAACTCGTATGAATG	7.87509	-5.47138	B_cac10	525	259	Normal	9	NK/T
B_cac10_TTAGGCAGTCGCCATG	7.14891	-5.43415	B_cac10	519	272	Normal	9	NK/T
B_cac10_AACACGTTCTAGAGTC	7.18954	0.134214	B_cac10	1946	701	Normal	4	NK/T
B_cac10_ACGATGTGTGGGTATG	8.71961	-0.41612	B_cac10	579	322	Normal	4	NK/T
B_cac10_ACTGATGAGGCCCTCA	6.14872	1.22901	B_cac10	863	442	Normal	0	NK/T
B_cac10_ATGCGATCAGATCCAT	4.90103	-1.48028	B_cac10	2913	835	Normal	7	NK/T
B_cac10_ATGCGATTCGTTTATC	8.41122	-0.676916	B_cac10	2171	676	Normal	4	NK/T
B_cac10_ATTTCTGGTGTGACGA	8.0521	-0.0810917	B_cac10	1573	544	Normal	4	NK/T
B_cac10_CAACCAACACCAACCG	5.73291	-0.737679	B_cac10	3034	911	Normal	7	NK/T
B_cac10_CACATTTCATATGAGA	6.13169	1.67717	B_cac10	2228	672	Normal	15	Fibroblasts
B_cac10_CAGCATACACACATGT	7.42571	-0.387796	B_cac10	1624	542	Normal	4	NK/T
B_cac10_CAGCTAATCTGACCTC	8.61324	-0.579555	B_cac10	2898	961	Normal	4	NK/T
B_cac10_CAGCTGGAGACTAGGC	6.65502	1.92194	B_cac10	1645	741	Normal	10	NK/T
B_cac10_CCACCTATCGCGCCAA	7.48253	0.806207	B_cac10	1896	582	Normal	4	NK/T
B_cac10_CCGGTAGTCACCGTAA	7.68032	0.497712	B_cac10	2556	831	Normal	4	NK/T
B_cac10_CCTACACAGGCAAAGA	7.68418	0.578055	B_cac10	2080	626	Normal	4	NK/T
B_cac10_CGGACTGGTTCGTGAT	7.1548	0.562042	B_cac10	2573	729	Normal	4	NK/T
B_cac10_CTACCCAAGTGAAGTT	7.5991	-0.00962085	B_cac10	1380	592	Normal	4	NK/T
B_cac10_CTCGAAAGTCCGAAGA	7.11604	0.879024	B_cac10	2216	730	Normal	10	NK/T
B_cac10_GAAACTCTCAAACGGG	7.59051	-0.173327	B_cac10	2395	775	Normal	4	NK/T
B_cac10_GCAAACTCATTATCTC	6.87644	2.03841	B_cac10	1711	522	Normal	4	NK/T
B_cac10_GCCAAATCAGGCTGAA	4.40513	1.09971	B_cac10	3476	975	Normal	0	NK/T
B_cac10_GCGCAGTGTCTCCACT	7.93752	1.07321	B_cac10	1793	521	Normal	10	NK/T
B_cac10_GGAAAGCCACCTTGTC	7.69491	0.535498	B_cac10	1884	644	Normal	4	NK/T
B_cac10_GGACAAGAGTGACATA	4.58403	2.95044	B_cac10	1189	510	Normal	1	NK/T
B_cac10_GGTGCGTGTGACAAAT	7.65969	-0.177524	B_cac10	2485	724	Normal	4	NK/T
B_cac10_GTAGGCCTCTCCCTGA	8.55753	-0.147866	B_cac10	2442	739	Normal	4	NK/T
B_cac10_GTTCGGGTCTCGAGTA	8.47173	-0.335127	B_cac10	568	294	Normal	4	NK/T
B_cac10_TGCGCAGGTCAGAGGT	6.41535	-0.27043	B_cac10	1707	598	Normal	7	NK/T
B_cac10_TTTGTCACACAACTGT	7.17911	0.850233	B_cac10	2386	794	Normal	4	NK/T
B_cac10_ACGATACTCTTCAACT	3.6267	-8.25023	B_cac10	809	372	Normal	18	NK/T
B_cac10_AAGTCTGTCTGGCGTG	1.87931	3.84052	B_cac10	2143	726	Normal	1	NK/T
B_cac10_CGTAGGCCAGACGCTC	2.71249	3.08511	B_cac10	2554	685	Normal	1	NK/T
B_cac10_CGTTGGGTCACTATTC	1.9766	4.18147	B_cac10	3309	785	Normal	1	NK/T
B_cac10_CTGCTGTTCGCTGATA	5.24162	-1.72997	B_cac10	1884	772	Normal	7	NK/T
B_cac10_GACGTTAAGCGATTCT	2.19163	4.15597	B_cac10	2022	559	Normal	1	NK/T
B_cac10_GAGTCCGCAGATCTGT	6.42062	1.19081	B_cac10	898	414	Normal	0	NK/T
B_cac10_GGCGACTGTTTGTTGG	6.53145	-3.47251	B_cac10	766	359	Normal	2	NK/T
B_cac10_GTCATTTTCACCACCT	6.93413	1.08275	B_cac10	2642	817	Normal	4	NK/T
B_cac10_TCTATTGGTAGAAGGA	2.25452	4.15094	B_cac10	2809	744	Normal	1	NK/T
B_cac10_TCTCTAAGTCGACTAT	2.38036	3.76777	B_cac10	3407	886	Normal	1	NK/T
B_cac10_AACCGCGAGCCCTAAT	6.54914	-4.2509	B_cac10	2405	726	Normal	2	NK/T
B_cac10_ACGCAGCAGGATGCGT	4.62347	-2.90319	B_cac10	1718	670	Normal	2	NK/T
B_cac10_ATCTGCCGTGAGGCTA	4.48807	-2.03596	B_cac10	2284	812	Normal	7	NK/T
B_cac10_CACTCCAGTCTGATTG	4.64615	-0.945305	B_cac10	3402	826	Normal	7	NK/T
B_cac10_CCTCTGAAGGAATTAC	6.26821	-5.35895	B_cac10	600	375	Normal	2	NK/T
B_cac10_CCTCTGATCCTTTCGG	7.52854	-4.59921	B_cac10	656	371	Normal	9	NK/T
B_cac10_CTCGTCAAGCGTTGCC	4.48294	-1.36636	B_cac10	1528	575	Normal	7	NK/T
B_cac10_GATCGATTCACTTCAT	4.08451	-0.122894	B_cac10	502	266	Normal	7	NK/T
B_cac10_GGAACTTCAGCAGTTT	5.98504	-4.05946	B_cac10	533	286	Normal	2	NK/T
B_cac10_GGAATAACAGCTGGCT	5.37332	-1.96498	B_cac10	1685	551	Normal	7	NK/T
B_cac10_GGCGACTGTAATAGCA	4.8454	-4.17619	B_cac10	537	319	Normal	2	NK/T
B_cac10_GTAGTCACAAAGGAAG	4.86318	-3.4343	B_cac10	1358	576	Normal	2	NK/T
B_cac10_GTCAAGTCAAGAAGAG	4.94084	-3.43755	B_cac10	1601	615	Normal	2	NK/T
B_cac10_TAGTTGGCACCATCCT	6.1444	-5.09105	B_cac10	584	291	Normal	2	NK/T
B_cac10_TCGCGTTCATTTCAGG	7.0454	-3.59173	B_cac10	1634	581	Normal	2	NK/T
B_cac10_TTAGGCAAGACGACGT	3.91157	2.44177	B_cac10	1873	600	Normal	0	NK/T
B_cac10_AAGACCTAGGTTCCTA	4.08701	3.3705	B_cac10	3482	1073	Normal	1	NK/T
B_cac10_AGCGGTCTCTCGCTTG	3.76563	3.03206	B_cac10	3240	857	Normal	1	NK/T
B_cac10_AGCTCTCCACCTCGTT	4.05886	3.14327	B_cac10	2781	675	Normal	1	NK/T
B_cac10_AGTGGGAAGGAGCGAG	4.86426	3.37507	B_cac10	2602	596	Normal	1	NK/T
B_cac10_CACACTCTCGGATGGA	4.76499	2.90452	B_cac10	1982	537	Normal	4	NK/T
B_cac10_CATGGCGCATCCCATC	5.36892	-0.439055	B_cac10	1875	554	Normal	7	NK/T
B_cac10_CATTCGCAGTCCAGGA	5.10484	1.80111	B_cac10	2975	759	Normal	0	NK/T
B_cac10_CCTTACGCAGTTCCCT	4.31148	0.409018	B_cac10	3544	996	Normal	0	NK/T
B_cac10_CGGACACTCACTATTC	4.66757	3.08239	B_cac10	1346	472	Normal	1	NK/T
B_cac10_CGGGTCATCGTAGGAG	5.09687	3.14765	B_cac10	2083	686	Normal	1	NK/T
B_cac10_CGGTTAAAGCTGAACG	5.4858	2.10623	B_cac10	857	365	Normal	0	NK/T
B_cac10_CTTAGGACACATGTGT	3.48274	3.21767	B_cac10	2488	676	Normal	1	NK/T
B_cac10_GACTACAAGTGGACGT	3.52018	4.16435	B_cac10	2880	822	Normal	1	NK/T
B_cac10_GGCTCGAAGTGTGAAT	3.86307	1.63604	B_cac10	3086	845	Normal	0	NK/T
B_cac10_TAAGTGCGTCCGAATT	4.2686	2.59787	B_cac10	3165	853	Normal	0	NK/T
B_cac10_TAGCCGGGTGAAGGCT	5.77218	-0.576914	B_cac10	1242	472	Normal	7	NK/T
B_cac10_TAGTTGGTCTATCCCG	6.30489	-0.0705484	B_cac10	2338	710	Normal	7	NK/T
B_cac10_TCAACGAAGGGAGTAA	4.05722	2.67364	B_cac10	3009	813	Normal	0	NK/T
B_cac10_TCAATCTCAGGGCATA	4.75321	2.16665	B_cac10	3668	817	Normal	0	NK/T
B_cac10_TGACTTTTCAAGATCC	3.57482	3.78814	B_cac10	728	317	Normal	1	NK/T
B_cac10_TGGCGCAGTATAGGGC	4.98658	3.08472	B_cac10	884	343	Normal	1	NK/T
B_cac10_ACATGGTTCACCCTCA	9.03274	-0.657758	B_cac10	2047	662	Normal	4	NK/T
B_cac10_AGCAGCCAGGTGATAT	6.67683	0.941626	B_cac10	3414	925	Normal	4	NK/T
B_cac10_ATGCGATCACTCGACG	8.70094	-0.0101717	B_cac10	2793	936	Normal	4	NK/T
B_cac10_CAAGGCCGTCTAGAGG	8.5584	-0.018792	B_cac10	2440	797	Normal	4	NK/T
B_cac10_CATGGCGCATCCTAGA	7.35458	-4.81529	B_cac10	1600	639	Normal	9	NK/T
B_cac10_CGATCGGTCCAGAAGG	9.07749	-0.735967	B_cac10	2715	805	Normal	4	NK/T
B_cac10_CGCGTTTCAAGGTTCT	8.8638	-0.471171	B_cac10	689	314	Normal	4	NK/T
B_cac10_CTTAGGAAGGATGTAT	9.23306	-0.757254	B_cac10	2352	703	Normal	4	NK/T
B_cac10_GTGTGCGCAAACGTGG	9.39197	-0.34537	B_cac10	2044	646	Normal	4	NK/T
B_cac10_TGCACCTAGGCTAGCA	9.24492	-0.540238	B_cac10	2628	832	Normal	4	NK/T
B_cac10_TTCTTAGCATGCAATC	8.68459	-0.0720233	B_cac10	2465	929	Normal	4	NK/T
B_cac10_TAAGAGAAGACGCTTT	7.42356	1.40749	B_cac10	1066	456	Normal	10	NK/T
B_cac10_TTTGTCAAGTTTAGGA	6.83505	1.86345	B_cac10	2231	728	Normal	10	NK/T
B_cac10_ATCCACCCAACTGCTA	4.64468	-4.05669	B_cac10	1803	660	Normal	2	NK/T
B_cac10_GGACAGAGTGTGCCTG	5.10966	-3.49621	B_cac10	2229	986	Normal	2	NK/T
B_cac10_ACGGCCAAGAGCTTCT	7.11269	-5.56044	B_cac10	598	294	Normal	9	NK/T
B_cac10_ACTGTCCAGCGTGTCC	5.63666	-3.52652	B_cac10	1875	715	Normal	2	NK/T
B_cac10_AGCGTATTCTTATCTG	6.56183	-5.64779	B_cac10	587	279	Normal	2	NK/T
B_cac10_ATAGACCGTGGTCTCG	5.69057	-4.92504	B_cac10	754	347	Normal	2	NK/T
B_cac10_ATTACTCCAGGATCGA	6.64806	-5.51543	B_cac10	533	256	Normal	2	NK/T
B_cac10_CAGAATCCAAGCCCAC	6.17603	-6.32827	B_cac10	3046	839	Normal	18	NK/T
B_cac10_CGAATGTCAATTCCTT	6.54156	-5.68595	B_cac10	811	393	Normal	2	NK/T
B_cac10_CGTCAGGCAGTCGTGC	6.96809	-4.8423	B_cac10	1519	601	Normal	9	NK/T
B_cac10_CTGCTGTTCTTTACGT	8.38776	-5.87902	B_cac10	871	506	Normal	9	NK/T
B_cac10_GCATGCGTCAACGCTA	8.32171	-5.79373	B_cac10	551	286	Normal	9	NK/T
B_cac10_GGATTACCAAGGTGTG	6.5785	-5.875	B_cac10	821	337	Normal	2	NK/T
B_cac10_TAAGAGACATGCAACT	7.79337	-5.38177	B_cac10	727	332	Normal	9	NK/T
B_cac10_TAAGTGCTCAGGTAAA	7.51803	-4.5273	B_cac10	2548	808	Normal	9	NK/T
B_cac10_TCAGGATTCTCTGCTG	5.23417	-4.04294	B_cac10	591	280	Normal	2	NK/T
B_cac10_TCTGAGAAGCGCCTCA	8.73731	-5.90937	B_cac10	990	429	Normal	9	NK/T
B_cac10_TGAGCCGAGTCATGCT	7.23443	-5.67039	B_cac10	670	301	Normal	9	NK/T
B_cac10_TGTCCCAAGGCTAGCA	5.82801	-6.69367	B_cac10	892	417	Normal	18	NK/T
B_cac10_CAGCTAAAGCCTATGT	6.75078	-6.27084	B_cac10	877	359	Normal	9	NK/T
B_cac10_AACTCTTAGTACGTTC	4.35716	0.304191	B_cac10	3273	920	Normal	0	NK/T
B_cac10_AAGCCGCTCAGTCCCT	4.78119	-0.299225	B_cac10	2401	799	Normal	7	NK/T
B_cac10_GGGCACTAGAAGCCCA	4.14817	0.961528	B_cac10	4668	1189	Normal	0	NK/T
B_cac10_CTAATGGCATGGTAGG	8.54731	-0.549022	B_cac10	2263	846	Normal	4	NK/T
B_cac10_TATCTCACACGCTTTC	9.19353	-0.736724	B_cac10	3257	991	Normal	4	NK/T
B_cac10_CTCCTAGGTCTAGCCG	5.34857	-0.708999	B_cac10	1463	644	Normal	7	NK/T
B_cac10_TTCTCCTTCTGCGTAA	4.33619	0.827776	B_cac10	3447	952	Normal	0	NK/T
B_cac10_CACAGTAGTACACCGC	5.38621	0.179281	B_cac10	3274	887	Normal	7	NK/T
B_cac10_CCTCAGTCAGCGATCC	4.327	-0.221752	B_cac10	2060	674	Normal	0	NK/T
B_cac10_CGAGCCACAAGCCATT	5.20397	-1.28276	B_cac10	2822	889	Normal	7	NK/T
B_cac10_CTCGTCAAGTGCCATT	4.50617	-1.78533	B_cac10	2290	722	Normal	7	NK/T
B_cac10_GGAACTTAGGTTCCTA	5.10213	-1.56098	B_cac10	1771	716	Normal	7	NK/T
B_cac10_TACGGGCAGAATTGTG	5.03447	-1.44273	B_cac10	3138	976	Normal	7	NK/T
B_cac10_TCTTCGGCACACAGAG	4.59557	-0.146278	B_cac10	3373	796	Normal	7	NK/T
B_cac10_ACTTGTTCATTGGCGC	4.67779	-1.9391	B_cac10	2136	697	Normal	7	NK/T
B_cac10_ATCTACTAGTAATCCC	5.1868	-4.76915	B_cac10	2032	729	Normal	2	NK/T
B_cac10_CGAGCCACACATCCGG	10.0981	-0.581105	B_cac10	581	374	Normal	4	NK/T
B_cac10_TAAGAGACAAGCCATT	5.26199	1.32783	B_cac10	4008	935	Normal	0	NK/T
B_cac10_CTCGAAACATTATCTC	8.35005	0.188589	B_cac10	5106	1530	Normal	4	NK/T
B_cac10_TTGGAACCACGCGAAA	9.17539	0.224416	B_cac10	2891	879	Normal	4	NK/T
B_cac10_TCAATCTAGGTCGGAT	6.15027	-5.18487	B_cac10	1872	632	Normal	2	NK/T
B_cac10_AGATTGCTCAGCTCTC	9.05967	-6.02891	B_cac10	744	324	Normal	9	NK/T
B_cac10_GTCGGGTCATCACCCT	8.68064	-5.83805	B_cac10	1944	479	Normal	9	NK/T
B_cac10_GCTGGGTAGGAGCGAG	7.49975	-4.66251	B_cac10	3261	1026	Normal	9	NK/T
B_cac10_CGCTTCACAAGCGAGT	8.75334	-6.27423	B_cac10	1675	578	Normal	9	NK/T
B_cac10_CTCACACAGCATGGCA	8.61184	-5.94742	B_cac10	1011	443	Normal	9	NK/T
B_cac10_CTTTGCGAGCGTAGTG	7.43564	-6.01847	B_cac10	637	298	Normal	9	NK/T
B_cac10_GCGACCAGTTCGGCAC	6.99585	-6.1445	B_cac10	1378	536	Normal	9	NK/T
B_cac10_GTCACGGTCAGCTCTC	8.23727	-5.41825	B_cac10	798	384	Normal	9	NK/T
B_cac10_ACATCAGAGGGCATGT	4.58258	1.57456	B_cac10	3623	939	Normal	0	NK/T
B_cac10_CACCAGGGTCGCGTGT	4.31343	1.87249	B_cac10	2616	688	Normal	0	NK/T
B_cac10_CACCAGGGTTGTACAC	6.22198	0.894449	B_cac10	2910	912	Normal	0	NK/T
B_cac10_CAGATCATCATCACCC	3.8738	0.875824	B_cac10	2768	800	Normal	0	NK/T
B_cac10_CATATGGGTACCAGTT	6.03322	1.25315	B_cac10	1649	563	Normal	15	Fibroblasts
B_cac10_CGTGTAAGTACGCACC	6.36307	0.664734	B_cac10	1971	675	Normal	0	NK/T
B_cac10_CTCGAGGTCATCACCC	6.99133	0.821282	B_cac10	2150	739	Normal	10	NK/T
B_cac10_CTGCGGAAGACGCAAC	4.08944	0.572952	B_cac10	1619	545	Normal	0	NK/T
B_cac10_GAAACTCGTTGTGGCC	5.96022	0.891041	B_cac10	2661	857	Normal	0	NK/T
B_cac10_GCAATCATCCTAGGGC	3.75978	1.22204	B_cac10	2698	815	Normal	0	NK/T
B_cac10_GGCGACTGTGAGTATA	5.49067	0.498647	B_cac10	2443	772	Normal	0	NK/T
B_cac10_GGGATGACAACGATGG	3.48229	1.32331	B_cac10	3223	817	Normal	0	NK/T
B_cac10_TCAGCAAGTATATCCG	5.95108	0.253289	B_cac10	2358	779	Normal	0	NK/T
B_cac10_TGGCTGGAGGATGTAT	5.39995	0.350055	B_cac10	2110	751	Normal	0	NK/T
B_cac10_TGTGGTACATTCGACA	4.75794	1.35866	B_cac10	3498	1011	Normal	0	NK/T
B_cac10_AAACCTGGTAATTGGA	6.24788	0.861147	B_cac10	2041	741	Normal	0	NK/T
B_cac10_AAAGCAAAGTAGATGT	4.2253	1.14498	B_cac10	2806	788	Normal	0	NK/T
B_cac10_AAAGTAGGTAGCTCCG	5.52818	0.134287	B_cac10	2865	802	Normal	0	NK/T
B_cac10_AAAGTAGGTTGTTTGG	3.83453	1.29189	B_cac10	1916	611	Normal	0	NK/T
B_cac10_AAGCCGCGTCGCGGTT	4.26142	2.19051	B_cac10	1975	659	Normal	0	NK/T
B_cac10_ACACCCTCAAGTTCTG	6.9457	0.957292	B_cac10	1954	704	Normal	10	NK/T
B_cac10_ACAGCCGTCTATCCTA	3.30239	2.54662	B_cac10	2578	806	Normal	1	NK/T
B_cac10_ACAGCTAGTTCTGGTA	4.94581	0.877025	B_cac10	2670	790	Normal	0	NK/T
B_cac10_ACCAGTACAGGGAGAG	3.48623	2.02708	B_cac10	1866	682	Normal	0	NK/T
B_cac10_ACGGAGAGTCATATGC	5.22914	1.18864	B_cac10	2318	731	Normal	0	NK/T
B_cac10_ACGGGCTTCCACGACG	6.09207	0.734817	B_cac10	2647	783	Normal	0	NK/T
B_cac10_AGAGCTTGTCGGCTCA	4.84176	1.92784	B_cac10	2900	745	Normal	0	NK/T
B_cac10_AGATTGCAGGCAAAGA	3.28958	1.73732	B_cac10	2853	878	Normal	0	NK/T
B_cac10_AGCGTATGTCATCGGC	7.52771	0.447676	B_cac10	3134	970	Normal	4	NK/T
B_cac10_AGTGGGACAACGATGG	5.67553	0.574137	B_cac10	2105	721	Normal	0	NK/T
B_cac10_ATAGACCCATGAGCGA	4.42495	2.85092	B_cac10	2460	663	Normal	0	NK/T
B_cac10_ATCCACCCACGGTAAG	3.20635	2.77738	B_cac10	2518	817	Normal	1	NK/T
B_cac10_ATCTACTCACCATGTA	4.58076	0.370746	B_cac10	1805	701	Normal	0	NK/T
B_cac10_ATTCTACAGTGGTCCC	4.6875	1.37225	B_cac10	2311	722	Normal	0	NK/T
B_cac10_CACAAACAGAATCTCC	4.49617	1.81499	B_cac10	2034	735	Normal	0	NK/T
B_cac10_CAGCCGAAGGAGCGTT	5.45944	0.996903	B_cac10	1836	698	Normal	0	NK/T
B_cac10_CAGCCGACAGGTGCCT	4.92436	1.86605	B_cac10	2564	811	Normal	0	NK/T
B_cac10_CAGCTGGGTCATACTG	6.07038	1.23914	B_cac10	1939	712	Normal	0	NK/T
B_cac10_CATCAAGAGAGGTAGA	4.06306	1.5604	B_cac10	3007	926	Normal	0	NK/T
B_cac10_CCCAGTTAGCGTTCCG	5.43618	0.670283	B_cac10	2157	766	Normal	0	NK/T
B_cac10_CCTACACTCCGAACGC	3.37299	2.28043	B_cac10	2523	779	Normal	1	NK/T
B_cac10_CCTTACGAGCAGGCTA	5.64052	1.16801	B_cac10	2960	941	Normal	0	NK/T
B_cac10_CCTTACGGTAGAGTGC	4.96549	1.73255	B_cac10	3125	872	Normal	0	NK/T
B_cac10_CGAATGTTCATCTGTT	4.6444	1.65092	B_cac10	2887	940	Normal	0	NK/T
B_cac10_CGCTGGACATCGGGTC	4.54319	0.568123	B_cac10	2784	884	Normal	0	NK/T
B_cac10_CTAAGACAGTGGTAAT	5.36395	-0.0354059	B_cac10	2573	858	Normal	0	NK/T
B_cac10_CTAAGACGTCAGAGGT	4.89128	0.139651	B_cac10	2508	807	Normal	7	NK/T
B_cac10_CTACATTTCGCAAACT	3.92103	2.14477	B_cac10	4551	1157	Normal	0	NK/T
B_cac10_CTAGCCTTCCAATGGT	5.12731	1.47598	B_cac10	2032	701	Normal	0	NK/T
B_cac10_CTCGAAACAGACAGGT	3.44766	2.70432	B_cac10	2605	868	Normal	1	NK/T
B_cac10_CTCGGGACACCCATTC	3.50552	2.48505	B_cac10	1680	591	Normal	1	NK/T
B_cac10_CTCGTACAGGCCGAAT	4.34801	0.648402	B_cac10	3821	942	Normal	0	NK/T
B_cac10_CTCGTACGTCTACCTC	5.60962	1.36672	B_cac10	2687	881	Normal	0	NK/T
B_cac10_CTCTGGTAGATCTGCT	7.46782	0.211556	B_cac10	2681	1030	Normal	4	NK/T
B_cac10_CTGAAGTTCCAGGGCT	3.93064	1.80453	B_cac10	4342	991	Normal	0	NK/T
B_cac10_CTTTGCGGTGTGAAAT	3.88019	0.850344	B_cac10	2408	702	Normal	0	NK/T
B_cac10_GAAATGATCTTGAGGT	4.37203	0.818764	B_cac10	2502	779	Normal	0	NK/T
B_cac10_GAACATCTCAACGGGA	4.29974	0.752344	B_cac10	2293	739	Normal	0	NK/T
B_cac10_GATGCTAAGATGTGGC	4.32478	1.36472	B_cac10	2975	918	Normal	0	NK/T
B_cac10_GCAATCAAGTGCAAGC	6.60155	1.77036	B_cac10	2804	914	Normal	10	NK/T
B_cac10_GCAATCATCCGTACAA	4.65971	1.93916	B_cac10	1860	710	Normal	0	NK/T
B_cac10_GCGAGAACATTGCGGC	5.95386	0.539395	B_cac10	2430	776	Normal	0	NK/T
B_cac10_GCGCCAAGTCGGCATC	5.23667	1.08462	B_cac10	2597	758	Normal	0	NK/T
B_cac10_GCTCCTATCTAAGCCA	6.07574	0.681911	B_cac10	2375	753	Normal	0	NK/T
B_cac10_GGACAGAAGGTGCTAG	4.97001	1.08411	B_cac10	2185	738	Normal	0	NK/T
B_cac10_GGATTACAGGAGCGAG	6.35901	1.48872	B_cac10	2869	816	Normal	0	NK/T
B_cac10_GGCGACTCAGATCGGA	5.29951	1.09136	B_cac10	1603	548	Normal	0	NK/T
B_cac10_GTAACTGGTCGCTTCT	4.04131	3.228	B_cac10	2056	649	Normal	1	NK/T
B_cac10_GTAGGCCCACGGTTTA	5.90301	0.980414	B_cac10	2185	758	Normal	0	NK/T
B_cac10_GTCAAGTCAAGTACCT	3.87338	1.85763	B_cac10	2892	810	Normal	0	NK/T
B_cac10_GTCAAGTTCTAACTCT	4.62081	1.13417	B_cac10	3642	974	Normal	0	NK/T
B_cac10_GTGCATACAGCGAACA	5.91285	2.06551	B_cac10	3904	890	Normal	0	NK/T
B_cac10_GTGCATACAGTCTTCC	4.76369	1.84076	B_cac10	2245	700	Normal	0	NK/T
B_cac10_GTGTTAGAGTTAACGA	3.63191	2.41586	B_cac10	2119	690	Normal	0	NK/T
B_cac10_GTTACAGTCTTGACGA	6.10326	0.891388	B_cac10	2509	906	Normal	0	NK/T
B_cac10_GTTCGGGTCTTGTCAT	5.96712	0.664834	B_cac10	3166	944	Normal	0	NK/T
B_cac10_TAAGAGACAACGATGG	4.01133	1.98609	B_cac10	2406	793	Normal	0	NK/T
B_cac10_TACTCATCACGTCAGC	5.8726	0.604683	B_cac10	2602	891	Normal	0	NK/T
B_cac10_TACTCGCGTGAAGGCT	5.68368	0.504434	B_cac10	1579	567	Normal	0	NK/T
B_cac10_TAGACCACATGCCTTC	4.75781	0.615307	B_cac10	2267	831	Normal	0	NK/T
B_cac10_TCAGCAACATGCCCGA	4.56508	0.964328	B_cac10	2836	946	Normal	0	NK/T
B_cac10_TCATTTGGTGACCAAG	4.72229	0.255814	B_cac10	2355	799	Normal	0	NK/T
B_cac10_TCGGTAATCGGTCCGA	4.48751	0.907987	B_cac10	2463	825	Normal	0	NK/T
B_cac10_TCGTACCAGAGTAAGG	4.16614	2.16075	B_cac10	2339	682	Normal	0	NK/T
B_cac10_TCTTTCCGTCCAGTTA	4.8513	1.36655	B_cac10	2743	846	Normal	0	NK/T
B_cac10_TGAAAGACATTCGACA	5.23696	1.49308	B_cac10	1681	614	Normal	0	NK/T
B_cac10_TGCACCTCATCCTAGA	6.17585	0.678274	B_cac10	2498	813	Normal	0	NK/T
B_cac10_TGGTTCCAGTCATGCT	3.53739	2.04436	B_cac10	3482	947	Normal	1	NK/T
B_cac10_TGTCCCAGTCTAAAGA	5.98274	0.365911	B_cac10	3033	927	Normal	0	NK/T
B_cac10_TTAACTCAGCCCTAAT	4.09506	1.44501	B_cac10	1803	619	Normal	0	NK/T
B_cac10_TTAGTTCAGAGACTTA	4.73031	0.0467325	B_cac10	2015	834	Normal	0	NK/T
B_cac10_TTTATGCCAAGTACCT	6.21663	1.35957	B_cac10	2539	827	Normal	0	NK/T
B_cac10_AGGGAGTCACCTCGGA	4.89936	-2.04814	B_cac10	2168	770	Normal	7	NK/T
[truncated: 40,698 more rows]

## Sheet: Supplementary Table2
Supplementary Table2. The identification of major cell types for datasets from GSE166555
cellid	UMAP_1	UMAP_2	sample_id	nCount_RNA	nFeature_RNA	Group	Cluster	Celltype
p007n.AACCCAACAGTTGCGC	-7.39525	-6.87516	p007n	981	510	Normal	5	Epithelial
p007n.AACAACCGTGTTCAGT	6.05317	-11.3471	p007n	2638	1005	Normal	2	Epithelial
p007n.AACGTCACAACCAACT	-1.21716	-9.39581	p007n	1869	886	Normal	1	Epithelial
p007n.AAACGCTAGACCAAGC	-0.56725	-7.44977	p007n	5366	1969	Normal	1	Epithelial
p007n.AACGAAACACGATAGG	1.33795	-11.7516	p007n	1126	570	Normal	2	Epithelial
p007n.AACCTGATCGGCTGGT	5.07439	-11.2985	p007n	2763	1126	Normal	2	Epithelial
p007n.AAAGGTAGTGTTGAGG	-5.12115	-6.30703	p007n	13554	3872	Normal	5	Epithelial
p007n.AACAAGAGTAGTTCCA	-11.8734	-3.36477	p007n	1296	826	Normal	17	Epithelial
p007n.AAACGCTTCGTAGGAG	3.43412	-10.9469	p007n	2900	1319	Normal	2	Epithelial
p007n.AAAGAACGTGTGTGTT	0.304712	-8.86208	p007n	1768	1077	Normal	1	Epithelial
p007n.AAAGGGCCAATCTAGC	-0.869271	-10.5835	p007n	2329	1181	Normal	1	Epithelial
p007n.AACAAAGAGTGATTCC	-1.12772	-10.032	p007n	845	535	Normal	1	Epithelial
p007n.AACAGGGTCCTCTGCA	4.96113	-11.264	p007n	2336	1080	Normal	2	Epithelial
p007n.AACCAACGTAGTAAGT	-0.395002	-10.9785	p007n	1550	913	Normal	1	Epithelial
p007n.AAAGTCCCATTAGGCT	-0.296896	-10.6631	p007n	863	537	Normal	1	Epithelial
p007n.AATCGACAGGACAAGA	-2.93667	-11.7721	p007n	5588	1739	Normal	11	Epithelial
p007n.AAGTGAACACAAGCAG	-0.85164	-5.49129	p007n	1507	848	Normal	13	Epithelial
p007n.AATGACCTCAGCTTCC	3.43166	-11.6187	p007n	10371	2742	Normal	2	Epithelial
p007n.AATCACGCAAATGCGG	0.054186	-11.1314	p007n	1105	625	Normal	1	Epithelial
p007n.AAGCATCTCTATTGTC	-6.79159	-9.09369	p007n	6003	1570	Normal	14	Epithelial
p007n.AACGTCATCCATAAGC	0.0457347	-8.646	p007n	6135	2340	Normal	1	Epithelial
p007n.AACGTCATCGTTCATT	0.11169	-11.0741	p007n	1569	826	Normal	1	Epithelial
p007n.AACTTCTCACGAAAGC	-1.69696	-9.12165	p007n	1083	710	Normal	1	Epithelial
p007n.AAGCGAGTCCCAAGTA	1.63968	-11.6135	p007n	3097	1255	Normal	2	Epithelial
p007n.AAGCGTTTCGATACTG	-1.8366	-8.36535	p007n	718	497	Normal	1	Epithelial
p007n.AATCGTGTCATCGACA	2.94352	-11.634	p007n	4748	1668	Normal	2	Epithelial
p007n.AATGGAAGTCCTATAG	-1.01731	-11.0111	p007n	12013	3149	Normal	11	Epithelial
p007n.AAGCATCCAACTCATG	-4.51634	-5.41845	p007n	7218	3237	Normal	13	Epithelial
p007n.AAGCATCCATGCAGGA	-6.79233	-9.56068	p007n	1215	661	Normal	14	Epithelial
p007n.AATGACCAGACCCGCT	0.192154	-11.0181	p007n	2577	1247	Normal	1	Epithelial
p007n.AAGTACCTCAAATAGG	-0.24809	-10.4425	p007n	5184	1744	Normal	1	Epithelial
p007n.AAGTGAAGTTAACCTG	2.23741	-11.942	p007n	2185	930	Normal	2	Epithelial
p007n.AATGACCGTAGTTACC	0.321319	-9.09931	p007n	9241	2853	Normal	1	Epithelial
p007n.AAGTGAAAGGAATCGC	-6.85319	-8.30093	p007n	3929	1295	Normal	14	Epithelial
p007n.AATCACGAGTACCCTA	0.350181	-10.7425	p007n	1266	685	Normal	1	Epithelial
p007n.AATGGCTTCACGACTA	3.25215	-11.5064	p007n	4954	1631	Normal	2	Epithelial
p007n.AAGTCGTAGTAGGATT	2.64205	-11.8776	p007n	4996	1430	Normal	2	Epithelial
p007n.AAGATAGAGAATCGTA	0.423925	-10.0428	p007n	3454	1459	Normal	1	Epithelial
p007n.AATTTCCGTCAGGAGT	0.56854	-5.00541	p007n	10283	2658	Normal	13	Epithelial
p007n.AATTCCTAGTTGTAGA	1.97262	-11.642	p007n	4296	1608	Normal	2	Epithelial
p007n.AAGACTCAGCGTGAGT	-1.02064	-5.69944	p007n	983	669	Normal	13	Epithelial
p007n.AAGGTAAGTGTTTGCA	0.887381	-11.4893	p007n	801	507	Normal	2	Epithelial
p007n.ACAAAGAGTGTCCGTG	-2.04589	-6.80105	p007n	1018	617	Normal	1	Epithelial
p007n.ACAAAGAAGCTTCGTA	-5.47169	-6.92005	p007n	16177	4228	Normal	5	Epithelial
p007n.ACCCTCAAGCGTTCAT	-1.48869	-9.81672	p007n	1828	898	Normal	1	Epithelial
p007n.ACCTGAAGTTTCGTGA	5.68092	-10.4568	p007n	1704	910	Normal	2	Epithelial
p007n.ACCATTTAGGCCCGTT	-11.8935	-3.92703	p007n	1156	797	Normal	17	Epithelial
p007n.ACATCCCTCTGGTTGA	-1.08959	-9.86284	p007n	2444	1256	Normal	1	Epithelial
p007n.ACATTTCTCCGAGTGC	-6.52235	-7.27098	p007n	6779	1918	Normal	5	Epithelial
p007n.ACCAACAGTCCTGTCT	1.42807	-11.5327	p007n	2301	1254	Normal	2	Epithelial
p007n.ACACAGTTCTTCTGTA	-1.21011	-10.3218	p007n	1141	634	Normal	1	Epithelial
p007n.ACACGCGAGGCTGGAT	-1.52854	-9.28707	p007n	1357	633	Normal	1	Epithelial
p007n.ACCCAAAAGTAGGCCA	3.81919	-11.1416	p007n	4043	1572	Normal	2	Epithelial
p007n.ACACCAAAGCCAGACA	2.55163	-11.7934	p007n	3143	1309	Normal	2	Epithelial
p007n.ACATTTCTCGAGCCTG	5.23729	-10.465	p007n	7338	2205	Normal	2	Epithelial
p007n.ACCGTTCTCTCTGACC	-1.73896	-9.67986	p007n	2152	1104	Normal	1	Epithelial
p007n.ACAAGCTCAGAGTGAC	-6.43075	-5.73774	p007n	1567	929	Normal	5	Epithelial
p007n.ACAGAAAGTAGGACTG	0.567832	-11.3726	p007n	1158	728	Normal	1	Epithelial
p007n.ACACTGATCTCTCTTC	-0.262844	-7.90973	p007n	15418	3931	Normal	1	Epithelial
p007n.ACCTGAAGTGTTAGCT	-11.8971	-3.69321	p007n	779	583	Normal	17	Epithelial
p007n.ACATTTCCACGGTGCT	-4.69468	-7.04092	p007n	8331	2614	Normal	5	Epithelial
p007n.ACCCAAAAGACCATAA	0.942236	-10.366	p007n	5912	2129	Normal	1	Epithelial
p007n.ACAGCCGCAGTTCTAG	-1.65054	-9.69033	p007n	4467	1572	Normal	1	Epithelial
p007n.ACACTGAGTAACGCGA	-5.92496	-9.49391	p007n	2051	961	Normal	14	Epithelial
p007n.ACCCTCAAGATGTTAG	-2.02468	-9.02045	p007n	1498	787	Normal	1	Epithelial
p007n.ACCTACCAGTAGTCTC	-0.51178	-10.7689	p007n	2434	1282	Normal	1	Epithelial
p007n.ACACAGTAGTTGGGAC	-5.51021	-5.52585	p007n	2142	955	Normal	5	Epithelial
p007n.ACAGCCGGTTCCTACC	-0.690293	-10.7588	p007n	1142	605	Normal	1	Epithelial
p007n.ACTTAGGCATAGAAAC	-5.94824	-5.30677	p007n	1483	742	Normal	5	Epithelial
p007n.ACTACGATCCCTTCCC	0.13648	-7.89334	p007n	8789	3449	Normal	1	Epithelial
p007n.ACGTTCCTCCGTGTAA	-1.42328	-8.54567	p007n	1375	824	Normal	1	Epithelial
p007n.ACGGGTCTCTTTGATC	-4.81449	-5.0329	p007n	2986	1330	Normal	13	Epithelial
p007n.ACGCACGTCCGTCACT	-1.64708	-8.59868	p007n	1065	690	Normal	1	Epithelial
p007n.ACGGTCGTCATATGGC	5.04441	-10.6942	p007n	2382	1044	Normal	2	Epithelial
p007n.ACTTTGTTCGCGTTTC	1.64239	-11.6887	p007n	1497	819	Normal	2	Epithelial
p007n.AGAAGTACAAAGTATG	-5.99333	-4.80757	p007n	4842	1499	Normal	5	Epithelial
p007n.ACGTTCCTCTCCCAAC	3.83543	-11.7279	p007n	1089	678	Normal	2	Epithelial
p007n.ACTATGGTCCGATAGT	-7.02485	-9.47055	p007n	1400	796	Normal	14	Epithelial
p007n.ACTTCGCAGCTTCTAG	-1.57605	-7.32201	p007n	1702	956	Normal	1	Epithelial
p007n.ACTATGGCACACCGAC	2.99366	-11.9591	p007n	3913	1591	Normal	2	Epithelial
p007n.ACTTCGCTCGCATGAT	0.683636	-9.69368	p007n	10361	2643	Normal	1	Epithelial
p007n.ACGGTTACATCCTAAG	3.77073	-11.4366	p007n	5019	1582	Normal	2	Epithelial
p007n.ACTTCCGCATCCAACA	-0.181824	-10.9128	p007n	3136	1474	Normal	1	Epithelial
p007n.ACGATGTGTGTCCACG	-0.136284	-8.55932	p007n	3939	1326	Normal	1	Epithelial
p007n.ACTACGATCGCACGGT	-1.65603	-9.52611	p007n	2045	996	Normal	1	Epithelial
p007n.ACGTTCCTCAACCTTT	-0.0784008	-4.89835	p007n	756	531	Normal	13	Epithelial
p007n.AGAAGCGGTGGAATGC	0.726876	-4.5605	p007n	1460	988	Normal	13	Epithelial
p007n.ACGGGTCGTCCGTTTC	0.0951901	-8.1863	p007n	5632	1681	Normal	1	Epithelial
p007n.ACTGATGCAACACAGG	-2.06079	-7.37131	p007n	1521	934	Normal	1	Epithelial
p007n.ACTATGGTCGGTTGTA	-5.91972	-7.5594	p007n	10974	2403	Normal	5	Epithelial
p007n.ACTTCGCGTACGACTT	-1.86268	-7.08726	p007n	2406	1013	Normal	1	Epithelial
p007n.AGACAAATCCTCACGT	-1.04911	-9.10072	p007n	751	523	Normal	1	Epithelial
p007n.ACGATGTGTACGTACT	-2.41338	-6.28421	p007n	5641	2304	Normal	1	Epithelial
p007n.AGAGCCCCAGCATCTA	-0.170042	-8.33908	p007n	8358	2313	Normal	1	Epithelial
p007n.AGACACTTCGTCAACA	-11.7084	-3.30711	p007n	671	500	Normal	17	Epithelial
p007n.AGCTACACAACCACAT	-2.03994	-7.80166	p007n	1122	775	Normal	1	Epithelial
p007n.AGCGCTGGTCGACTTA	-0.897994	-9.04112	p007n	3877	1558	Normal	1	Epithelial
p007n.AGAGAATAGTGTTGTC	-0.565492	-8.4859	p007n	4642	1649	Normal	1	Epithelial
p007n.AGATCGTCAGTTGTCA	-1.72058	-6.68783	p007n	1465	597	Normal	1	Epithelial
p007n.AGATGAAAGTCATGGG	-2.07815	-8.86251	p007n	741	547	Normal	1	Epithelial
p007n.AGATCCATCGAGTCTA	-3.3252	-11.9573	p007n	1672	867	Normal	11	Epithelial
p007n.AGCGCTGAGTAGCTCT	-1.31418	-9.60155	p007n	2292	1037	Normal	1	Epithelial
p007n.AGATCGTGTGCGGTAA	0.571577	-4.92845	p007n	5887	2333	Normal	13	Epithelial
p007n.AGACTCACAATCGAAA	-6.91343	-7.34875	p007n	1256	647	Normal	5	Epithelial
p007n.AGATGCTCATGAATCC	-1.97574	-8.40503	p007n	944	610	Normal	1	Epithelial
p007n.AGATCGTCAAACCACT	-7.03671	-5.37458	p007n	1073	634	Normal	5	Epithelial
p007n.AGGACGAAGCTAGCCC	-0.820841	-9.45334	p007n	1124	660	Normal	1	Epithelial
p007n.AGACCCGCAAGGCTTT	-0.408569	-5.24821	p007n	1580	967	Normal	13	Epithelial
p007n.AGACCCGGTGCGCTCA	-2.05461	-8.65188	p007n	1280	766	Normal	1	Epithelial
p007n.AGCGATTGTCTACAAC	-1.87284	-6.66877	p007n	4431	1658	Normal	1	Epithelial
p007n.AGCGATTCACAACATC	2.62964	-11.8936	p007n	1909	941	Normal	2	Epithelial
p007n.AGATGCTTCACCCATC	-2.68795	-10.9937	p007n	5260	1957	Normal	11	Epithelial
p007n.AGCGCCAAGAACCGCA	-0.686271	-9.42936	p007n	1402	822	Normal	1	Epithelial
p007n.AGCTCAAAGCCTGTCG	-6.69706	-6.67464	p007n	5063	1850	Normal	5	Epithelial
p007n.AGCGCCAGTCATTGCA	-0.734738	-10.652	p007n	1417	810	Normal	1	Epithelial
p007n.AGGACGACAGAACATA	-3.15413	-10.7395	p007n	1884	1087	Normal	11	Epithelial
p007n.AGATAGACAGTAGTGG	0.67695	-4.7081	p007n	1594	802	Normal	13	Epithelial
p007n.AGCTCAAGTGTCGATT	-0.831938	-5.71142	p007n	7384	2299	Normal	13	Epithelial
p007n.AGACAGGAGCACTAAA	0.875955	-11.4426	p007n	1444	826	Normal	2	Epithelial
p007n.AGCGCCAGTGGAAATT	-6.24432	-5.90878	p007n	3883	1323	Normal	5	Epithelial
p007n.AGACAGGTCTTCCAGC	-5.19623	-6.70103	p007n	12483	3600	Normal	5	Epithelial
p007n.AGTACTGTCGCACTCT	-1.01358	-10.1958	p007n	2507	1224	Normal	1	Epithelial
p007n.AGGATAACAAGGTCGA	-6.93174	-4.97901	p007n	1019	636	Normal	5	Epithelial
p007n.AGTCTCCCATATGCGT	-0.57553	-10.0903	p007n	4448	1898	Normal	1	Epithelial
p007n.AGTGATCTCTTTCCGG	-1.48284	-9.96413	p007n	1377	770	Normal	1	Epithelial
p007n.AGTCACAGTTCGGCTG	-1.33383	-9.77247	p007n	1295	792	Normal	1	Epithelial
p007n.AGTAACCCAAGGTACG	-7.22397	-7.77787	p007n	1084	577	Normal	5	Epithelial
p007n.AGTCATGTCGCAGAGA	-0.471385	-9.26305	p007n	2983	1509	Normal	1	Epithelial
p007n.AGTAGTCCATTCCTCG	-0.739176	-9.81185	p007n	1027	635	Normal	1	Epithelial
p007n.AGGTGTTGTTGGGAAC	-5.47395	-6.83418	p007n	17728	4031	Normal	5	Epithelial
p007n.AGGTTACCAGCCATTA	-6.63723	-7.1221	p007n	5053	1427	Normal	5	Epithelial
p007n.AGTCATGGTCCTGGGT	-6.06927	-7.25439	p007n	5114	1834	Normal	5	Epithelial
p007n.AGGGTCCCATGGAACG	-5.34097	-5.64542	p007n	7843	2724	Normal	5	Epithelial
p007n.AGGCCACTCCACGTCT	-4.07249	-5.06611	p007n	3975	1940	Normal	13	Epithelial
p007n.AGGACTTGTTGCGGAA	-5.72022	-6.96784	p007n	9413	2722	Normal	5	Epithelial
p007n.AGGCTGCCAAGTTGGG	-6.77628	-7.17457	p007n	3557	1026	Normal	5	Epithelial
p007n.AGGCATTCACCATATG	-1.19231	-11.0196	p007n	5906	2074	Normal	11	Epithelial
p007n.AGGGAGTAGAGCCGTA	-10.4773	-0.470302	p007n	832	524	Normal	22	Mast
p007n.AGGGTTTTCGCTTTAT	5.5651	-9.89319	p007n	1263	672	Normal	2	Epithelial
p007n.AGGTAGGAGTCCCTAA	0.926392	-11.2176	p007n	4326	1512	Normal	1	Epithelial
p007n.AGTCTCCTCGATACTG	-7.18102	-7.31835	p007n	1903	828	Normal	5	Epithelial
p007n.AGGAGGTAGGCTTTCA	-1.1914	-9.53431	p007n	1940	1204	Normal	1	Epithelial
p007n.AGTCATGCACGCTGAC	5.88479	-11.22	p007n	1717	853	Normal	2	Epithelial
p007n.AGGCATTTCTTGATTC	0.598308	-4.61451	p007n	1725	1102	Normal	13	Epithelial
p007n.AGGTAGGTCTACTATC	0.369573	-5.60545	p007n	11878	3287	Normal	13	Epithelial
p007n.ATACCGAGTCTTTCAT	-6.70931	-4.92591	p007n	1141	716	Normal	5	Epithelial
p007n.ATCACAGGTTAGCGGA	5.3096	-11.1679	p007n	7588	2023	Normal	2	Epithelial
p007n.ATCCCTGAGTACGTCT	0.475686	-10.636	p007n	4236	1639	Normal	1	Epithelial
p007n.ATCACTTCAGACAAGC	-0.629168	-5.30175	p007n	1580	1014	Normal	13	Epithelial
p007n.ATCCACCTCTCGTGGG	-0.952182	-10.5469	p007n	1450	831	Normal	1	Epithelial
p007n.ATCGATGTCACCGGGT	-1.19252	-7.94018	p007n	4015	1524	Normal	1	Epithelial
p007n.AGTTAGCGTAAGGAGA	1.27902	-11.585	p007n	1787	969	Normal	2	Epithelial
p007n.AGTGTTGGTGGTCTAT	-6.78453	-5.45145	p007n	3472	1192	Normal	5	Epithelial
p007n.ATCCATTTCATCGCCT	-0.150799	-8.97975	p007n	3193	1707	Normal	1	Epithelial
p007n.ATCAGGTTCAGGAAGC	1.89862	-10.625	p007n	6320	2035	Normal	14	Epithelial
p007n.ATCCGTCAGCGCCGTT	-11.946	-3.4656	p007n	758	536	Normal	17	Epithelial
p007n.ATCCACCTCGTCGGGT	-0.694292	-10.4725	p007n	2404	1053	Normal	1	Epithelial
p007n.AGTGCCGTCTCCCATG	-0.101601	-9.33255	p007n	5357	1520	Normal	1	Epithelial
p007n.AGTGTTGAGCAACTTC	-4.86734	-6.21565	p007n	10214	3293	Normal	5	Epithelial
p007n.ATCGCCTAGCCTCCAG	4.94695	-10.988	p007n	5065	1622	Normal	2	Epithelial
p007n.AGTTCCCCAGAGGTAC	-1.22057	-10.2594	p007n	2263	987	Normal	1	Epithelial
p007n.ATCCGTCAGGAAGTAG	-1.54817	-9.34989	p007n	1875	984	Normal	1	Epithelial
p007n.ATCACTTAGGAATGTT	-6.92038	-9.45828	p007n	1860	871	Normal	14	Epithelial
p007n.ATCCCTGGTACAGTAA	-0.956856	-10.2644	p007n	2871	1392	Normal	1	Epithelial
p007n.ATCCACCGTACAGGTG	-6.35503	-5.15594	p007n	5076	2211	Normal	5	Epithelial
p007n.ATCGGCGGTGGCAACA	-7.01779	-7.15873	p007n	3020	1204	Normal	5	Epithelial
p007n.ATAGACCCAGCCTACG	0.724841	-11.1973	p007n	2724	1177	Normal	1	Epithelial
p007n.ATAGACCAGTGCACAG	-6.84446	-6.64031	p007n	2231	958	Normal	5	Epithelial
p007n.ATCCACCAGGTACAGC	-6.17888	-5.82004	p007n	5035	1884	Normal	5	Epithelial
p007n.ATATCCTCATCCCACT	1.67669	-11.3532	p007n	2270	1330	Normal	2	Epithelial
p007n.ATACCTTAGTGAGGTC	3.27555	-11.2781	p007n	9344	2543	Normal	2	Epithelial
p007n.ATCACAGAGTCACGAG	2.55345	-10.8202	p007n	8398	2151	Normal	14	Epithelial
p007n.ATCCGTCGTGTGCTTA	-0.906061	-9.079	p007n	1928	896	Normal	1	Epithelial
p007n.ATCTTCAAGGTTCTTG	-1.06788	-7.75755	p007n	1590	966	Normal	1	Epithelial
p007n.ATTCACTAGCTGTGCC	-7.04859	-7.43834	p007n	2846	1153	Normal	5	Epithelial
p007n.ATGTCCCCAGTCTGGC	-1.73244	-7.79996	p007n	1141	703	Normal	1	Epithelial
p007n.ATGTCTTAGACAAGCC	-1.45809	-8.5638	p007n	2862	1227	Normal	1	Epithelial
p007n.ATTCCCGTCCTGGGTG	-6.86974	-5.43237	p007n	2132	984	Normal	5	Epithelial
p007n.ATTCAGGGTAGGTTTC	-2.45187	-8.43661	p007n	894	593	Normal	1	Epithelial
p007n.ATCGTGATCCGACAGC	2.75897	-11.5872	p007n	4805	1645	Normal	2	Epithelial
p007n.ATGGGTTCAGGCCCTA	0.150019	-9.22788	p007n	2265	1067	Normal	1	Epithelial
p007n.ATGGTTGGTGAGGATC	-0.013136	-12.6924	p007n	4621	1568	Normal	11	Epithelial
p007n.ATTCCTATCTGCGTCT	-0.0368737	-10.557	p007n	1123	662	Normal	1	Epithelial
p007n.ATGATCGAGTCATAGA	-5.02413	-5.58317	p007n	17608	4316	Normal	5	Epithelial
p007n.ATGAAAGCAGGGTTGA	-0.95451	-7.35908	p007n	1802	947	Normal	1	Epithelial
p007n.ATCGTGACATCCGTGG	3.62692	-11.793	p007n	2419	1071	Normal	2	Epithelial
p007n.ATGAGTCCATTCCTCG	-7.16383	-6.81216	p007n	1512	729	Normal	5	Epithelial
p007n.ATCTTCAGTGTGTACT	-1.73479	-9.49278	p007n	2053	872	Normal	1	Epithelial
p007n.CAACCAACACTTGTGA	-7.0811	-7.62589	p007n	1183	658	Normal	5	Epithelial
p007n.CAACCTCGTTCCCAAA	-6.59725	-7.56438	p007n	6657	1969	Normal	5	Epithelial
p007n.ATTCTACCATCGAGCC	0.024613	-11.1855	p007n	2096	1080	Normal	1	Epithelial
p007n.CAATACGAGTGGACGT	-1.32806	-9.91432	p007n	1365	890	Normal	1	Epithelial
p007n.CAACAGTGTAGACTGG	0.408722	-9.19526	p007n	5206	1693	Normal	1	Epithelial
p007n.CAAGGGAAGGCAGCTA	-3.0521	-12.3109	p007n	4481	1506	Normal	11	Epithelial
p007n.ATTTCACTCCAACACA	-0.776624	-10.4669	p007n	2358	1230	Normal	1	Epithelial
p007n.CACAGGCAGGTTGCCC	-0.667192	-5.87466	p007n	4406	1694	Normal	13	Epithelial
p007n.CAACGGCGTTCTAAGC	-6.77496	-7.58101	p007n	3651	1323	Normal	5	Epithelial
p007n.CACAGATGTTGGGCCT	0.655594	-5.12013	p007n	10913	3051	Normal	13	Epithelial
p007n.CAACCAACAGTCTACA	4.87882	-11.5271	p007n	2621	1008	Normal	2	Epithelial
p007n.CAACCTCGTGCCTTCT	3.09615	-11.4335	p007n	2355	1169	Normal	2	Epithelial
p007n.CAATGACCAATTTCTC	-0.700772	-13.1961	p007n	3082	1233	Normal	11	Epithelial
p007n.ATTGGGTTCGCCATAA	-11.8459	-3.2795	p007n	942	603	Normal	17	Epithelial
p007n.CAATGACCAAACTAAG	-12.0273	-3.51054	p007n	818	597	Normal	17	Epithelial
p007n.CAAGCTATCCAGTGTA	-7.16975	-9.27516	p007n	1768	654	Normal	14	Epithelial
p007n.CAAGGGACAAGTGGCA	2.326	-11.6654	p007n	21683	3702	Normal	2	Epithelial
p007n.CACACAAGTCAGATTC	-5.7536	-7.56533	p007n	5737	1856	Normal	5	Epithelial
p007n.CAACCAAGTCGCAGTC	-0.949536	-8.33972	p007n	1592	973	Normal	1	Epithelial
p007n.CAATTTCAGCAACAGC	0.770952	-11.1335	p007n	1795	964	Normal	1	Epithelial
p007n.CAATACGCACACTTAG	0.907844	-11.353	p007n	4039	1652	Normal	1	Epithelial
p007n.CAACAACCAGACCCGT	2.73094	-11.9542	p007n	1704	816	Normal	2	Epithelial
p007n.ATTGGGTGTTCTCCCA	0.855259	-10.2206	p007n	3685	1521	Normal	1	Epithelial
p007n.CACAGGCCACCGTGAC	-0.0873017	-7.94695	p007n	4198	1641	Normal	1	Epithelial
p007n.ATTTCACCAAGCTCTA	0.796462	-10.1453	p007n	3577	1661	Normal	1	Epithelial
p007n.CAGAGCCAGAAACCAT	-1.94473	-8.30637	p007n	2003	1057	Normal	1	Epithelial
p007n.CATACAGAGTTGCATC	-1.67796	-9.60551	p007n	974	627	Normal	1	Epithelial
p007n.CACTGAACAGGTGAGT	0.327755	-9.75595	p007n	4051	1839	Normal	1	Epithelial
p007n.CATAAGCTCACCCTCA	-0.704432	-9.89067	p007n	4023	1889	Normal	1	Epithelial
p007n.CAGCAATTCATAGACC	2.05553	-11.7084	p007n	2688	1315	Normal	2	Epithelial
p007n.CACGGGTAGAACTTCC	0.400995	-10.0812	p007n	3941	1813	Normal	1	Epithelial
p007n.CAGTTAGAGACCAACG	4.81171	-11.2558	p007n	5497	1669	Normal	2	Epithelial
p007n.CAGATACTCAGCTTCC	-0.774606	-7.24033	p007n	4005	1625	Normal	1	Epithelial
p007n.CACGGGTAGGCTAACG	-7.05066	-7.62069	p007n	2726	982	Normal	5	Epithelial
p007n.CAGCAGCAGGGATCGT	-7.01803	-9.35055	p007n	1274	609	Normal	14	Epithelial
p007n.CAGCGTGTCCTAACAG	-7.38148	-6.50971	p007n	1680	787	Normal	5	Epithelial
p007n.CAGGTATAGTTGCATC	-1.40603	-9.19663	p007n	1789	837	Normal	1	Epithelial
p007n.CAGATCAGTACGAGCA	-3.05734	-12.439	p007n	1162	600	Normal	11	Epithelial
p007n.CAGTGCGGTTCTCCTG	0.313001	-10.1816	p007n	4420	1850	Normal	1	Epithelial
p007n.CACGTTCTCTCGTCGT	2.183	-11.2293	p007n	1734	874	Normal	2	Epithelial
p007n.CACTGGGGTGTAAATG	-1.98133	-6.65409	p007n	3440	1504	Normal	1	Epithelial
p007n.CACCGTTAGGGTACAC	-0.233804	-10.4239	p007n	1168	773	Normal	1	Epithelial
p007n.CACGTGGAGGCATTTC	-1.53972	-9.79511	p007n	1216	756	Normal	1	Epithelial
p007n.CACCGTTAGGGCCAAT	0.188317	-8.16827	p007n	15492	4137	Normal	1	Epithelial
p007n.CAGCGTGTCGTCCATC	-3.08018	-12.8947	p007n	1371	750	Normal	11	Epithelial
p007n.CAGATACTCTCCATAT	-11.8421	-3.40485	p007n	1056	714	Normal	17	Epithelial
p007n.CACTGTCGTCTGCGCA	4.84714	-10.8051	p007n	4069	1378	Normal	2	Epithelial
p007n.CATAAGCAGCGCCCAT	-7.17523	-6.56215	p007n	3163	1231	Normal	5	Epithelial
p007n.CATCGGGTCCAAATGC	-7.33041	-5.8758	p007n	864	525	Normal	5	Epithelial
p007n.CATCCACTCCATTCGC	0.274413	-8.80267	p007n	16610	4131	Normal	1	Epithelial
p007n.CATCCCAAGCTCCACG	0.488218	-11.3731	p007n	1754	967	Normal	2	Epithelial
p007n.CATAGACAGTTGTCGT	-3.19534	-11.6855	p007n	2728	1156	Normal	11	Epithelial
p007n.CATTTCATCGCATTGA	-7.28749	-5.34166	p007n	844	535	Normal	5	Epithelial
p007n.CATTCCGGTGCATGTT	-2.08534	-13.2447	p007n	1155	524	Normal	11	Epithelial
p007n.CATGGATCACCGGCTA	-2.13231	-8.45183	p007n	911	560	Normal	1	Epithelial
p007n.CATGGATAGACAAGCC	-2.73018	-9.7124	p007n	2593	1129	Normal	11	Epithelial
p007n.CATGCCTAGTCTCGTA	-0.196188	-10.8035	p007n	1758	1023	Normal	1	Epithelial
p007n.CATTTCATCAGTGTCA	0.317017	-4.87817	p007n	2447	1406	Normal	13	Epithelial
p007n.CATGGTAGTTTGAACC	5.02803	-11.0499	p007n	8233	2111	Normal	2	Epithelial
p007n.CATGCGGGTGATACTC	-0.744182	-9.51767	p007n	2555	1039	Normal	24	plasma Bcell
p007n.CATCGGGCAATTCTCT	-7.06106	-5.8893	p007n	1001	590	Normal	5	Epithelial
p007n.CATACAGCATAAGATG	1.71799	-11.6739	p007n	8675	2241	Normal	2	Epithelial
p007n.CATGCTCGTTTCCATT	3.71551	-10.3145	p007n	2380	1014	Normal	14	Epithelial
p007n.CATGGATAGAGGCCAT	0.164987	-7.86872	p007n	7529	2970	Normal	1	Epithelial
p007n.CATCGGGAGCTGAAGC	0.641184	-4.76661	p007n	6137	2076	Normal	13	Epithelial
p007n.CATGCCTAGAGATGCC	3.01152	-11.751	p007n	8028	1948	Normal	2	Epithelial
p007n.CATTCATAGATTGCGG	3.30896	-11.5132	p007n	9869	2661	Normal	2	Epithelial
p007n.CATTCCGCATCCAATG	-6.12266	-4.76905	p007n	2898	1157	Normal	5	Epithelial
p007n.CATGGTAGTCTCGGAC	3.02884	-11.7839	p007n	6783	1951	Normal	2	Epithelial
p007n.CATACAGGTCTGCCTT	-0.813095	-10.0628	p007n	2839	1464	Normal	1	Epithelial
p007n.CATGGTACATGAAAGT	3.93992	-11.8334	p007n	6852	2189	Normal	11	Epithelial
p007n.CATAGACGTTTGATCG	-7.30884	-5.94246	p007n	1228	676	Normal	5	Epithelial
p007n.CATAGACCATCCTAAG	0.425052	-10.6775	p007n	2339	1089	Normal	1	Epithelial
p007n.CATACTTAGCGGTATG	-6.44628	-4.93152	p007n	1648	724	Normal	5	Epithelial
p007n.CATCCCATCTCAATCT	0.162058	-9.74616	p007n	1371	770	Normal	1	Epithelial
p007n.CATGCTCGTTTCTTAC	0.678421	-10.976	p007n	2945	1460	Normal	1	Epithelial
p007n.CCACACTCAATCCAGT	1.60312	-11.3577	p007n	11734	2826	Normal	2	Epithelial
p007n.CCACAAACAACGATTC	0.122212	-11.05	p007n	2595	1207	Normal	1	Epithelial
p007n.CCCAACTGTTCGAGCC	-7.23688	-7.25327	p007n	1568	834	Normal	5	Epithelial
p007n.CCCTCAACAGCTACTA	0.775811	-11.2766	p007n	1429	719	Normal	1	Epithelial
p007n.CCACCATTCAAGCCAT	-7.19311	-6.38482	p007n	1942	934	Normal	5	Epithelial
p007n.CCGCAAGAGACAGCTG	-0.814145	-9.90361	p007n	2223	1268	Normal	1	Epithelial
p007n.CCAAGCGAGGGCAGAG	0.046175	-6.40533	p007n	3331	1272	Normal	13	Epithelial
p007n.CCACGAGTCCGCCTAT	-7.38943	-6.07148	p007n	1366	875	Normal	5	Epithelial
p007n.CCCTTAGTCCATTGCC	-6.60603	-6.11886	p007n	2809	1268	Normal	5	Epithelial
p007n.CCCGAAGAGGCTTCCG	-6.05545	-5.86	p007n	4647	1523	Normal	5	Epithelial
p007n.CCGGTAGCATCCGAAT	2.55889	-11.807	p007n	5593	1856	Normal	2	Epithelial
p007n.CCCTGATGTCACAGAG	0.893266	-10.7791	p007n	4327	1760	Normal	1	Epithelial
p007n.CCCAACTTCTATTTCG	-6.79702	-7.24276	p007n	5400	1558	Normal	5	Epithelial
p007n.CCGAACGGTCTCTCTG	-7.25035	-6.15696	p007n	1705	859	Normal	5	Epithelial
p007n.CCGCAAGAGTAACCTC	-1.54267	-11.1968	p007n	2897	1318	Normal	11	Epithelial
p007n.CCCATTGCAGAGTCAG	5.43303	-10.3363	p007n	3115	1227	Normal	2	Epithelial
p007n.CCACTTGCAGGTTTAC	-1.89635	-8.86263	p007n	1405	839	Normal	1	Epithelial
p007n.CCCTCTCCATTGTAGC	-2.12183	-8.8414	p007n	1637	967	Normal	1	Epithelial
p007n.CCACGAGAGCATCAAA	1.90987	-11.5826	p007n	1324	579	Normal	2	Epithelial
p007n.CCGCAAGTCCAAGCCG	0.265609	-4.85716	p007n	1115	628	Normal	13	Epithelial
p007n.CCGATGGGTCATACCA	-1.30909	-9.42176	p007n	4150	1856	Normal	1	Epithelial
p007n.CCTTGTGCAGTAGAAT	-2.31378	-9.37338	p007n	1559	704	Normal	1	Epithelial
p007n.CCGTAGGCAGGGAATC	-7.16165	-5.89355	p007n	1373	724	Normal	5	Epithelial
p007n.CGAATTGGTGGACCAA	4.43993	-11.1343	p007n	4521	1634	Normal	2	Epithelial
p007n.CCTAAGAGTAACCAGG	3.41311	-9.30854	p007n	1934	822	Normal	14	Epithelial
p007n.CCTAACCCACGTAGAG	3.3018	-11.7402	p007n	6162	1923	Normal	2	Epithelial
p007n.CCTCATGGTATCACGT	-1.52411	-8.52872	p007n	1544	934	Normal	1	Epithelial
p007n.CGAAGGATCGAAGCAG	-7.00016	-5.49415	p007n	1104	710	Normal	5	Epithelial
p007n.CCTCACAGTTAGAGTA	-6.91961	-5.95886	p007n	1732	906	Normal	5	Epithelial
p007n.CCTGTTGTCCAAGCCG	-6.30602	-6.78534	p007n	7604	2335	Normal	5	Epithelial
p007n.CGAAGGACAAACACGG	0.452333	-10.8613	p007n	3599	1519	Normal	1	Epithelial
p007n.CGAATTGGTAGTGGCA	4.77013	-10.4264	p007n	16160	3177	Normal	2	Epithelial
p007n.CCTAAGACATCAGCTA	5.16731	-10.2557	p007n	3693	1412	Normal	2	Epithelial
p007n.CCTCCTCAGAATCTAG	1.81475	-11.9099	p007n	2571	1157	Normal	2	Epithelial
p007n.CCTCAACGTCCGGCAT	-1.56029	-9.26379	p007n	1693	945	Normal	1	Epithelial
p007n.CCTCCAAAGTACAACA	-7.42886	-5.43236	p007n	885	567	Normal	5	Epithelial
p007n.CCTTTGGAGGAAAGTG	-5.72217	-5.17262	p007n	3108	1113	Normal	5	Epithelial
p007n.CCTCCTCTCGCCAATA	-0.953527	-8.67402	p007n	3278	1437	Normal	1	Epithelial
p007n.CCTAAGATCGAGAATA	5.68129	-10.2388	p007n	1992	969	Normal	2	Epithelial
p007n.CCTTCAGTCGCTATTT	0.617229	-9.59072	p007n	6641	2421	Normal	1	Epithelial
p007n.CGAGGAAAGCATCGAG	-0.964802	-5.75442	p007n	1922	1251	Normal	13	Epithelial
p007n.CCTAAGAGTGATACCT	0.748187	-5.61465	p007n	9620	2730	Normal	13	Epithelial
p007n.CCTCATGAGTGGTTCT	0.463766	-4.65456	p007n	4150	1830	Normal	13	Epithelial
p007n.CCTCAGTCATTGACAC	-4.87772	-5.81101	p007n	16087	4096	Normal	5	Epithelial
p007n.CCTCAACAGGATCATA	-0.119559	-10.4583	p007n	7913	2634	Normal	1	Epithelial
p007n.CGACAGCGTGAGCCAA	-6.66181	-4.8932	p007n	1586	850	Normal	5	Epithelial
p007n.CGAGGAAAGGTCATAA	-0.7131	-10.3778	p007n	2555	1177	Normal	1	Epithelial
p007n.CGAGGCTAGAGGCTGT	0.750854	-9.64275	p007n	10386	2509	Normal	1	Epithelial
p007n.CCTCATGTCGAACCAT	-0.549001	-10.7584	p007n	1035	607	Normal	1	Epithelial
p007n.CGAGGCTGTTCCACGG	0.756462	-4.73192	p007n	4520	2185	Normal	13	Epithelial
p007n.CGCATAACATGTGCTA	3.10215	-11.6133	p007n	4781	1654	Normal	2	Epithelial
p007n.CGATGCGCAATGCTCA	0.230212	-10.2219	p007n	4313	1665	Normal	1	Epithelial
p007n.CGGAACCTCCCTCTCC	-2.3924	-13.2703	p007n	2464	1163	Normal	11	Epithelial
p007n.CGGGACTTCGTGCGAC	-2.02574	-6.86291	p007n	1852	988	Normal	1	Epithelial
p007n.CGCGTGATCCATATGG	-0.229147	-7.61883	p007n	11980	3346	Normal	1	Epithelial
p007n.CGGGTGTAGGCACCAA	0.590565	-10.8465	p007n	13089	3200	Normal	1	Epithelial
p007n.CGCAGGTTCGCGGTAC	-1.77267	-8.87683	p007n	1276	736	Normal	1	Epithelial
p007n.CGAGGCTTCGAGTCTA	4.806	-11.2118	p007n	4557	1442	Normal	2	Epithelial
p007n.CGGGTGTCATATGGCT	-5.31176	-6.47121	p007n	15218	4014	Normal	5	Epithelial
p007n.CGGTCAGCATGATAGA	4.71354	-11.1867	p007n	2510	1077	Normal	14	Epithelial
p007n.CGCCATTGTACGCTTA	-1.07784	-10.1089	p007n	2358	1252	Normal	1	Epithelial
p007n.CGGGTCACATGATAGA	-11.9853	-3.39364	p007n	829	623	Normal	17	Epithelial
p007n.CGCCAGACACCCTATC	-2.19241	-8.70768	p007n	1124	742	Normal	1	Epithelial
p007n.CGAGTTAAGACTAAGT	0.306465	-11.2319	p007n	1500	870	Normal	1	Epithelial
p007n.CGGGTCAAGCTGGTGA	-6.10393	-5.79956	p007n	1687	877	Normal	5	Epithelial
p007n.CGCATGGAGGTTCAGG	-0.844668	-5.54416	p007n	3639	1481	Normal	13	Epithelial
p007n.CGCGTGAGTACGGATG	3.66261	-11.2872	p007n	3146	1092	Normal	2	Epithelial
p007n.CGGGTCACAGACCGCT	0.881581	-5.43003	p007n	5144	1758	Normal	13	Epithelial
p007n.CGCATAAAGCGCCTCA	0.11064	-8.42397	p007n	7379	2444	Normal	1	Epithelial
p007n.CGGGACTAGGTACCTT	-6.21663	-9.90383	p007n	3615	1239	Normal	14	Epithelial
p007n.CGCAGGTAGCAAGTCG	-4.93777	-5.95941	p007n	7321	2364	Normal	5	Epithelial
p007n.CGAGGCTTCACCCTCA	-0.162432	-5.00382	p007n	1601	989	Normal	13	Epithelial
p007n.CTAAGTGGTACAGGTG	-5.93491	-7.50393	p007n	8864	2157	Normal	5	Epithelial
p007n.CTATCCGCAAGCAGGT	-0.630989	-7.72555	p007n	8033	2780	Normal	1	Epithelial
p007n.CTAACCCCAACTCCCT	3.24403	-11.6693	p007n	3444	1313	Normal	2	Epithelial
p007n.CTACCCATCTACACAG	-11.9828	-3.59536	p007n	743	548	Normal	17	Epithelial
p007n.CTACATTGTTGCCATA	3.50733	-11.1678	p007n	7901	2436	Normal	2	Epithelial
p007n.CGTCCATGTCAAGGCA	0.611194	-11.304	p007n	1101	684	Normal	1	Epithelial
p007n.CGTTAGACACGAGAAC	-3.22196	-10.8228	p007n	1119	682	Normal	11	Epithelial
p007n.CTACATTTCGAAGCCC	1.74661	-11.3235	p007n	17382	3422	Normal	2	Epithelial
p007n.CGTGTCTTCCATCTGC	1.14566	-4.70389	p007n	7397	2884	Normal	13	Epithelial
p007n.CTACGGGAGATTAGAC	5.16392	-11.0101	p007n	7242	2037	Normal	2	Epithelial
p007n.CTACAGAAGCGAACTG	0.398824	-9.02394	p007n	9358	2586	Normal	1	Epithelial
p007n.CTAACTTTCATCGACA	-1.62065	-9.08196	p007n	1710	907	Normal	1	Epithelial
p007n.CGTGCTTTCCTCTCGA	3.0108	-11.2663	p007n	19818	3761	Normal	2	Epithelial
p007n.CTACTATAGCGACAGT	-5.17153	-6.97218	p007n	20813	4665	Normal	5	Epithelial
p007n.CGTGAATCAAAGCTCT	-1.77358	-9.68418	p007n	1154	764	Normal	1	Epithelial
p007n.CGTCAAACACCCGTAG	5.35707	-9.14935	p007n	1614	673	Normal	2	Epithelial
p007n.CTATAGGAGACATCCT	-0.951857	-7.00815	p007n	2281	1352	Normal	1	Epithelial
p007n.CTATAGGTCAAGCCTA	0.494871	-10.4405	p007n	2230	922	Normal	1	Epithelial
p007n.CGTGAATAGACCAGAC	2.293	-11.6085	p007n	2156	933	Normal	2	Epithelial
p007n.CGTGTCTGTCACTAGT	-3.80258	-4.07849	p007n	1389	813	Normal	13	Epithelial
p007n.CGTCCATGTAAGATTG	-0.783226	-10.0497	p007n	3660	1345	Normal	1	Epithelial
p007n.CTAAGTGCAGAGAGGG	-11.9785	-3.42831	p007n	668	507	Normal	17	Epithelial
p007n.CTATAGGGTAGTATAG	2.97652	-11.8357	p007n	9813	2429	Normal	2	Epithelial
p007n.CTAGGTAAGGTTCTTG	-0.0297415	-8.50093	p007n	4004	1799	Normal	1	Epithelial
p007n.CTAGGTATCTGCGGCA	2.82213	-11.9357	p007n	2599	1166	Normal	2	Epithelial
p007n.CTACGGGTCCGATAGT	0.568855	-10.3728	p007n	2868	1334	Normal	1	Epithelial
p007n.CGTTCTGTCTTACCAT	0.729143	-10.7686	p007n	4381	1723	Normal	1	Epithelial
p007n.CTAGGTACACCAAATC	-0.77678	-9.04835	p007n	1824	1178	Normal	1	Epithelial
p007n.CTACCTGGTGTTTCTT	-6.78993	-5.88792	p007n	3677	1394	Normal	5	Epithelial
p007n.CTCATCGTCCGCAACG	5.25829	-10.4284	p007n	5041	1598	Normal	2	Epithelial
p007n.CTGCAGGAGGTACATA	-0.332806	-8.36652	p007n	2798	1306	Normal	1	Epithelial
p007n.CTCAGAACAGCGGTCT	-2.74175	-13.1488	p007n	2896	1028	Normal	11	Epithelial
p007n.CTCAGTCCAATAGTGA	-6.23696	-4.82157	p007n	2312	877	Normal	5	Epithelial
p007n.CTCCAACTCTAGTCAG	-7.31369	-6.93668	p007n	1917	1026	Normal	5	Epithelial
p007n.CTCCTTTCACAGCATT	-1.01492	-7.91717	p007n	9767	2840	Normal	11	Epithelial
p007n.CTGCAGGTCTGCGAGC	-5.46719	-7.96767	p007n	2283	926	Normal	5	Epithelial
p007n.CTGCAGGCATAATCCG	-4.88902	-5.61858	p007n	12168	3005	Normal	5	Epithelial
p007n.CTCAGGGCATTGCCGG	-6.13051	-5.07832	p007n	2699	1269	Normal	5	Epithelial
p007n.CTCCGATCAGTGGGTA	-1.0716	-9.97109	p007n	3092	1248	Normal	1	Epithelial
p007n.CTGAATGTCTAGACCA	2.04113	-11.7431	p007n	1098	660	Normal	2	Epithelial
p007n.CTCAGGGAGTTGGGAC	3.47539	-9.60036	p007n	9018	2528	Normal	14	Epithelial
p007n.CTGCCATGTCTGGTTA	-1.29049	-9.44154	p007n	2152	1179	Normal	1	Epithelial
p007n.CTCTCGAGTACGAGTG	-6.45633	-4.89103	p007n	1165	717	Normal	5	Epithelial
p007n.CTGCTCAGTACATACC	-2.53267	-11.5881	p007n	3364	1535	Normal	11	Epithelial
p007n.CTCATCGAGCTCCGAC	-0.657567	-7.54506	p007n	3854	1525	Normal	1	Epithelial
p007n.CTCATTAGTGCCTTCT	1.76817	-11.8395	p007n	3313	1413	Normal	2	Epithelial
p007n.CTCATCGGTGTAACGG	-11.752	-3.33263	p007n	914	675	Normal	17	Epithelial
p007n.CTCAGGGAGCCATATC	1.83438	-11.7323	p007n	9532	2806	Normal	2	Epithelial
p007n.CTCCACAGTAAGGTCG	5.00889	-11.3175	p007n	2552	1007	Normal	2	Epithelial
p007n.CTCAACCAGAGGGTAA	-3.04541	-10.0046	p007n	1096	615	Normal	11	Epithelial
p007n.CTCAAGATCCATTGTT	-0.122167	-6.46977	p007n	2768	1446	Normal	13	Epithelial
p007n.CTCAGGGCATGGTGGA	-0.434592	-10.5005	p007n	1214	659	Normal	1	Epithelial
p007n.CTCAGTCGTTTCGCTC	-2.22694	-8.50463	p007n	998	674	Normal	1	Epithelial
p007n.GAAGAATGTTGCTCGG	-1.19082	-10.3996	p007n	1352	745	Normal	1	Epithelial
p007n.CTTTCGGTCCAGTACA	-1.7464	-8.93056	p007n	1122	698	Normal	1	Epithelial
p007n.CTGTGGGGTATGTCTG	-0.130486	-5.3478	p007n	6213	2068	Normal	13	Epithelial
p007n.GAACTGTTCTTTACAC	3.57682	-11.3541	p007n	2326	1137	Normal	2	Epithelial
p007n.CTGTCGTTCGTTCCCA	2.52413	-11.7187	p007n	9820	2567	Normal	2	Epithelial
p007n.CTTGATTAGGCACGAT	1.66846	-11.522	p007n	10420	2836	Normal	2	Epithelial
p007n.GAACTGTTCTGAGCAT	3.21834	-11.7962	p007n	6837	2328	Normal	2	Epithelial
p007n.GAACACTGTATGAAGT	-11.7842	-3.44547	p007n	748	544	Normal	17	Epithelial
p007n.CTTCTCTTCATGCCCT	0.86593	-11.2951	p007n	5600	2059	Normal	1	Epithelial
p007n.CTTGAGAAGGGATCGT	-0.0082071	-9.41745	p007n	3826	1593	Normal	1	Epithelial
p007n.GAACACTGTCTTTATC	0.26015	-11.0399	p007n	2239	1072	Normal	1	Epithelial
p007n.GAAGCCCCACATATGC	-6.2762	-5.35077	p007n	4167	1311	Normal	5	Epithelial
p007n.CTGGCAGGTGTCCATA	-6.25392	-4.82547	p007n	981	632	Normal	5	Epithelial
p007n.GAACTGTGTGGCAGAT	0.125808	-8.48173	p007n	7587	2857	Normal	1	Epithelial
p007n.CTGGACGTCTCGTCAC	-0.725791	-9.80264	p007n	5608	2302	Normal	1	Epithelial
p007n.CTTACCGCACCCTATC	-5.72981	-6.13068	p007n	5514	2063	Normal	5	Epithelial
p007n.GAAGAATGTCGCACAC	-0.471159	-8.13675	p007n	4064	1525	Normal	1	Epithelial
p007n.GAAGCCCCACGGCCAT	0.678472	-9.62015	p007n	4894	2052	Normal	1	Epithelial
p007n.CTGTAGAGTCTCGACG	-5.01153	3.70781	p007n	943	600	Normal	8	Myeloid
p007n.CTTCAATCAGTCTTCC	0.660431	-9.90944	p007n	6543	2453	Normal	1	Epithelial
p007n.CTTCCGATCGCCACTT	-5.88641	-5.09614	p007n	2996	1201	Normal	5	Epithelial
p007n.GAACACTTCGCAGAGA	-7.07553	-6.69432	p007n	1863	927	Normal	5	Epithelial
p007n.CTTACCGTCGCCGAGT	-0.745039	-10.5141	p007n	1559	848	Normal	1	Epithelial
p007n.GAGACCCTCAACGTGT	-0.714588	-9.13369	p007n	2526	1368	Normal	1	Epithelial
p007n.GACCCTTGTCTACAGT	-7.20729	-7.11767	p007n	1704	896	Normal	5	Epithelial
p007n.GAGAAATTCCGATTAG	-0.968026	-6.85103	p007n	2911	1435	Normal	1	Epithelial
p007n.GACCGTGCAGTTAGGG	-0.545949	-8.52667	p007n	2331	1185	Normal	1	Epithelial
p007n.GACCAATCAACCGTGC	2.69133	-11.8281	p007n	4915	1790	Normal	2	Epithelial
p007n.GACGCTGCATTGAAAG	0.686137	-10.404	p007n	2973	1388	Normal	1	Epithelial
p007n.GAGATGGGTACTAACC	1.75358	-11.6837	p007n	1659	791	Normal	2	Epithelial
p007n.GACAGCCTCTTTCCAA	-6.88658	-7.45	p007n	3121	1209	Normal	5	Epithelial
p007n.GAGACTTCAGGGATAC	4.53695	-11.0809	p007n	12268	2853	Normal	2	Epithelial
p007n.GACTCAAAGAGGACTC	-0.530205	-10.5885	p007n	3182	1344	Normal	1	Epithelial
p007n.GAATCGTCAATTGCTG	-11.9696	-3.47436	p007n	684	525	Normal	17	Epithelial
p007n.GAAGGACCAGGCCTGT	-6.66457	-5.81509	p007n	2056	1072	Normal	5	Epithelial
p007n.GACCAATTCACTCACC	-1.38267	-9.75982	p007n	3020	1335	Normal	1	Epithelial
p007n.GACTGATAGCTCCACG	-1.6301	-8.81596	p007n	2799	1204	Normal	1	Epithelial
p007n.GACCTTCCACTCAAGT	0.118148	-8.34826	p007n	7000	2568	Normal	1	Epithelial
p007n.GAAGGGTCAAGCTCTA	0.686814	-10.8994	p007n	4149	1738	Normal	1	Epithelial
p007n.GAGTCATTCTATTGTC	-7.38997	-6.90435	p007n	1493	782	Normal	5	Epithelial
p007n.GAGTTGTGTAAGGTCG	5.30719	-10.359	p007n	3217	1144	Normal	2	Epithelial
p007n.GATAGCTCATCCTGTC	-1.9089	-8.41363	p007n	1574	931	Normal	1	Epithelial
p007n.GAGTTGTAGGCACCAA	-6.8499	-5.73442	p007n	1993	941	Normal	5	Epithelial
p007n.GCACATAGTTCTTCAT	0.543574	-4.83339	p007n	1577	882	Normal	13	Epithelial
p007n.GAGTGAGTCCCATTTA	-3.09482	-6.02551	p007n	830	532	Normal	7	Epithelial
p007n.GCACGGTAGTGCACTT	-1.26635	-7.61297	p007n	1303	668	Normal	1	Epithelial
p007n.GATGATCAGCCTCACG	5.38259	-10.2099	p007n	10249	2774	Normal	2	Epithelial
p007n.GAGTTACGTCTTCATT	0.0707325	-10.7051	p007n	775	493	Normal	1	Epithelial
p007n.GAGTGAGAGAGAGCGG	-6.97619	-6.95001	p007n	2537	1020	Normal	5	Epithelial
p007n.GAGTGTTTCGATACGT	-3.12976	-11.8555	p007n	1857	947	Normal	11	Epithelial
p007n.GATGATCGTGGTCTGC	-1.57831	-9.82679	p007n	1170	693	Normal	1	Epithelial
p007n.GAGTTTGCACATTACG	-0.532127	-7.39012	p007n	3698	1861	Normal	1	Epithelial
p007n.GATAGAATCAGACCGC	0.457266	-11.3537	p007n	1504	886	Normal	1	Epithelial
p007n.GATTCGATCCAACCAA	-6.81647	-5.10783	p007n	1118	651	Normal	5	Epithelial
p007n.GATGTTGCAAGTTCGT	5.08652	-11.1686	p007n	1525	810	Normal	2	Epithelial
p007n.GAGTTACCATGGCCAC	-6.33507	-5.0106	p007n	2701	1025	Normal	5	Epithelial
p007n.GATGAGGCATCCGTTC	-0.166258	-7.46451	p007n	7651	3163	Normal	1	Epithelial
p007n.GATGGAGGTCGCTTGG	-1.28109	-8.18819	p007n	1841	960	Normal	1	Epithelial
p007n.GAGTGAGGTATGAAGT	0.589502	-9.02326	p007n	9745	2501	Normal	1	Epithelial
p007n.GATAGAATCATCTACT	-0.884205	-9.02027	p007n	5778	2509	Normal	1	Epithelial
p007n.GATAGCTTCGAACTCA	-0.11487	-8.81726	p007n	5245	2071	Normal	1	Epithelial
p007n.GAGTGAGCAACGATCT	0.51932	-10.9621	p007n	2477	1188	Normal	1	Epithelial
p007n.GATGGAGTCAGAGCAG	1.98742	-11.5455	p007n	1113	649	Normal	2	Epithelial
p007n.GCCAGTGTCGGCTGGT	0.256693	-10.9342	p007n	1521	777	Normal	1	Epithelial
p007n.GCAGCCACACAGCTTA	-2.03235	-8.52397	p007n	1196	735	Normal	1	Epithelial
p007n.GCAGTTAGTCGAGCAA	1.76363	-11.1611	p007n	9128	2346	Normal	2	Epithelial
p007n.GCACTAATCGCAACAT	-1.77552	-6.13216	p007n	8009	2697	Normal	1	Epithelial
p007n.GCCCAGACAGATCATC	9.85052	-1.07748	p007n	808	573	Normal	30	Fibroblasts
p007n.GCATGATAGCTGAAAT	1.79137	4.0617	p007n	882	542	Normal	4	NK/T
p007n.GCCAGGTCACGGTCTG	-6.19765	-5.91915	p007n	3835	1401	Normal	5	Epithelial
p007n.GCCAGTGGTAACACCT	-6.07085	-7.93644	p007n	4898	1693	Normal	5	Epithelial
p007n.GCCCAGAAGGGCTGAT	-11.8668	-3.39681	p007n	735	522	Normal	17	Epithelial
p007n.GCACTAAAGACGCAGT	0.412703	-11.1362	p007n	1532	836	Normal	1	Epithelial
p007n.GCCAGGTGTCATATGC	3.30235	-11.7746	p007n	3982	1444	Normal	2	Epithelial
p007n.GCATTAGGTAGACGGT	-0.905481	-10.111	p007n	1232	754	Normal	1	Epithelial
p007n.GCAGCTGTCAAGTGGG	0.39224	-9.33622	p007n	4821	1730	Normal	1	Epithelial
p007n.GCCCAGAAGGACAGCT	-0.114577	-9.5157	p007n	5677	2270	Normal	1	Epithelial
p007n.GCCCGAAAGGTAAGGA	-1.65834	-9.73159	p007n	1087	625	Normal	1	Epithelial
p007n.GCCAACGCACATCATG	-1.7374	-8.34026	p007n	803	517	Normal	1	Epithelial
p007n.GCCATTCAGTTGTACC	0.54119	-9.22211	p007n	11243	3066	Normal	1	Epithelial
p007n.GCCAGGTCACGGAAGT	-5.06096	-6.81231	p007n	23289	4884	Normal	5	Epithelial
p007n.GCAGTTATCCATACTT	0.256629	-10.7547	p007n	3608	1725	Normal	1	Epithelial
p007n.GCCAGCAGTATAGGAT	-2.07236	-8.7192	p007n	810	532	Normal	1	Epithelial
p007n.GCGGATCCAAACCATC	-1.03736	-10.3995	p007n	1533	848	Normal	1	Epithelial
p007n.GCCGATGGTGCATTTG	1.10768	-11.5773	p007n	2109	967	Normal	2	Epithelial
p007n.GCCAACGTCAAAGAAC	-0.676903	-10.8356	p007n	959	546	Normal	1	Epithelial
p007n.GGAGGTAAGAACTGAT	-0.996371	-10.3931	p007n	1071	701	Normal	1	Epithelial
p007n.GCTGAATTCGAGCCTG	1.95226	-10.6607	p007n	4735	2107	Normal	14	Epithelial
p007n.GGAGCAACATTGCCGG	-3.24549	-11.0001	p007n	809	567	Normal	11	Epithelial
p007n.GGAGGATCAATTTCGG	-7.04353	-5.91872	p007n	2000	876	Normal	5	Epithelial
p007n.GCTTTCGTCTGCTTAT	0.197374	-8.72478	p007n	5048	1601	Normal	1	Epithelial
p007n.GCTACAAGTCTGCGCA	-7.13915	-5.34678	p007n	1204	692	Normal	5	Epithelial
p007n.GCTTCACGTCATCCGG	-0.535614	-7.43262	p007n	5228	2178	Normal	1	Epithelial
p007n.GGAAGTGAGGGTATAT	1.73627	-10.5679	p007n	4062	1787	Normal	14	Epithelial
p007n.GCTTGGGTCTCTAAGG	-2.14639	-8.42597	p007n	3043	1254	Normal	1	Epithelial
p007n.GCTCAAACAATGAAAC	-1.95197	-8.80302	p007n	966	544	Normal	1	Epithelial
p007n.GCTTTCGAGCTCGACC	-7.00175	-9.05454	p007n	1579	727	Normal	14	Epithelial
p007n.GGAGATGCACAGTACT	-3.15222	-11.3352	p007n	1529	664	Normal	11	Epithelial
p007n.GCTTCACAGCGGGTAT	-6.77497	-7.18056	p007n	4519	1425	Normal	5	Epithelial
p007n.GGATGTTTCGAGAACG	1.37704	-11.502	p007n	1747	923	Normal	2	Epithelial
p007n.GCTTCACAGTTTGTCG	2.50926	-11.9558	p007n	3282	1202	Normal	2	Epithelial
p007n.GGAATGGTCATGGTAC	0.586301	-10.5005	p007n	12002	2813	Normal	1	Epithelial
p007n.GCTGGGTTCTGAATGC	2.43277	-11.8449	p007n	7059	2177	Normal	2	Epithelial
p007n.GGAAGTGGTACGAGTG	-3.46494	-6.80385	p007n	2218	1030	Normal	5	Epithelial
p007n.GGAGAACAGCACGTCC	-0.309974	-8.69891	p007n	8002	2694	Normal	1	Epithelial
p007n.GCGTTTCCAACCAGAG	-6.14774	-4.80199	p007n	3096	1097	Normal	5	Epithelial
p007n.GGAGGTATCGGTTGTA	-5.31518	-6.72427	p007n	19868	4498	Normal	5	Epithelial
p007n.GCTTGGGCAGGTTCAT	-0.0900393	-8.09363	p007n	2275	1165	Normal	1	Epithelial
p007n.GGAGATGTCCGATAAC	0.289426	-10.2091	p007n	2732	1442	Normal	1	Epithelial
p007n.GGAGGTAAGCATGAAT	-1.18688	-9.623	p007n	2451	1275	Normal	1	Epithelial
p007n.GCGTGCATCTCAAAGC	0.940474	-11.2544	p007n	2201	1128	Normal	2	Epithelial
p007n.GCTACAATCAATCTTC	-6.71598	-5.01514	p007n	2037	981	Normal	5	Epithelial
p007n.GCTTCACCATTGCTTT	-6.0273	-5.75874	p007n	3734	1315	Normal	5	Epithelial
p007n.GCTACAACACACCTGG	-11.8658	-3.68649	p007n	941	653	Normal	17	Epithelial
p007n.GGGTGAAAGAGTCTTC	0.0831913	-8.49196	p007n	3343	1640	Normal	1	Epithelial
p007n.GGGCTACCACCGCTAG	5.14024	-10.7129	p007n	2899	1148	Normal	2	Epithelial
p007n.GGGATGAAGTAGATCA	1.02696	-9.66491	p007n	13014	3570	Normal	1	Epithelial
p007n.GGGATCCAGGGTATAT	0.337504	-10.2636	p007n	4605	1764	Normal	1	Epithelial
p007n.GGGCGTTTCAGGAAGC	-2.91162	-6.46226	p007n	6562	2358	Normal	5	Epithelial
p007n.GGGTGTCTCTTCTGGC	-0.704083	-9.95396	p007n	1957	1111	Normal	1	Epithelial
p007n.GGGCGTTTCCTGTAGA	-0.717638	-9.22511	p007n	5375	1984	Normal	1	Epithelial
p007n.GGGTCTGAGCATACTC	-1.646	-6.60017	p007n	2834	1160	Normal	1	Epithelial
p007n.GGGAGTAAGATGTTGA	1.67936	-11.2428	p007n	1473	788	Normal	2	Epithelial
p007n.GGCACGTGTCTGTCAA	4.08151	-11.1509	p007n	3824	1404	Normal	2	Epithelial
p007n.GGGTGAAAGTTTGGCT	0.264197	-10.7443	p007n	6238	2273	Normal	1	Epithelial
p007n.GGGACCTCATGTCGTA	-7.32802	-5.1741	p007n	1005	672	Normal	5	Epithelial
p007n.GGGAAGTGTTTGGAAA	0.171978	-8.74208	p007n	5000	2062	Normal	1	Epithelial
p007n.GGGACAAAGGGATCAC	-6.73934	-5.32805	p007n	3479	1465	Normal	5	Epithelial
p007n.GGGACAACACAGGATG	-0.719932	-5.38464	p007n	1445	883	Normal	13	Epithelial
p007n.GGGACCTAGTATTGCC	-6.79089	-7.02324	p007n	3921	1595	Normal	5	Epithelial
p007n.GGGTATTCATGATCTG	2.4615	-11.8205	p007n	3930	1550	Normal	2	Epithelial
p007n.GGGTCTGAGGTTGCCC	5.00329	-11.11	p007n	6323	2020	Normal	2	Epithelial
p007n.GGGAGTATCCTGTAAG	-0.281823	-10.2659	p007n	2135	1180	Normal	1	Epithelial
p007n.GGGACCTGTCTCTCAC	-1.46887	-8.59003	p007n	3078	1294	Normal	1	Epithelial
p007n.GTAATGCTCATTTGTC	5.29227	-10.0381	p007n	6426	2134	Normal	2	Epithelial
p007n.GGTGTCGTCTGTCGCT	-1.50346	-9.4802	p007n	1650	807	Normal	1	Epithelial
p007n.GTAACACCATTACGGT	0.291772	-10.9199	p007n	4050	1570	Normal	1	Epithelial
p007n.GGTGATTAGCTAATGA	-5.44922	-5.1656	p007n	2349	1271	Normal	5	Epithelial
p007n.GGTAATCTCACCGGGT	-6.00395	-5.80585	p007n	5259	1642	Normal	5	Epithelial
p007n.GTAAGTCAGCGTCGAA	-0.899547	-8.35936	p007n	3664	1532	Normal	1	Epithelial
p007n.GTAAGTCTCTAGTCAG	1.35588	-11.5911	p007n	6743	1896	Normal	2	Epithelial
p007n.GTAGCTATCCGACGGT	-2.68339	-7.68833	p007n	3025	1387	Normal	1	Epithelial
p007n.GGTGTTATCATGGATC	-0.292009	-9.49505	p007n	5360	1987	Normal	1	Epithelial
p007n.GGTCTGGTCCGCGGAT	-11.9797	-3.51516	p007n	683	502	Normal	17	Epithelial
p007n.GTAGATCGTGGTCCGT	-1.93318	-9.10298	p007n	1115	661	Normal	1	Epithelial
p007n.GGTAACTCAGAAACCG	2.39937	-11.4891	p007n	3019	1274	Normal	2	Epithelial
p007n.GTAACACCAGCAATTC	-5.66079	-5.5285	p007n	5076	1615	Normal	5	Epithelial
p007n.GGTGATTTCCCTGTTG	-6.71811	-7.06011	p007n	3211	1266	Normal	5	Epithelial
p007n.GTAACACCAGCGTTGC	0.642264	-11.3434	p007n	1791	962	Normal	1	Epithelial
p007n.GTAGCTACACTCTAGA	-7.17375	-9.54121	p007n	1255	522	Normal	14	Epithelial
p007n.GGTTAACCAGACAAAT	2.35252	-11.6514	p007n	2968	1227	Normal	2	Epithelial
p007n.GGTGATTTCCTACTGC	-7.00429	-5.0198	p007n	837	582	Normal	5	Epithelial
p007n.GTAACACAGTCCTACA	-0.745082	-8.21371	p007n	4818	1596	Normal	1	Epithelial
p007n.GGTAATCGTCCACATA	0.302514	-11.206	p007n	2175	1028	Normal	1	Epithelial
p007n.GGTTCTCAGAGTCTGG	-4.76388	-5.35836	p007n	8266	2673	Normal	5	Epithelial
p007n.GGTAGAGAGCTCGCAC	1.41208	-10.8175	p007n	4102	1702	Normal	1	Epithelial
p007n.GGTGAAGTCGCCTAGG	-2.36285	-13.2788	p007n	1561	770	Normal	11	Epithelial
p007n.GTCATGAGTGTCTAAC	-0.487166	-9.42165	p007n	2373	1229	Normal	1	Epithelial
p007n.GTCCTCAAGACGTCCC	-1.11097	-9.93431	p007n	1667	823	Normal	1	Epithelial
p007n.GTCATTTTCGCTACGG	-6.90726	-6.59333	p007n	2288	939	Normal	5	Epithelial
p007n.GTATTTCCATAGGAGC	-1.81021	-8.39245	p007n	828	532	Normal	1	Epithelial
p007n.GTCCCATTCCATCCGT	-2.08084	-7.86381	p007n	1714	1057	Normal	1	Epithelial
p007n.GTAGGTTAGTCATTGC	-6.32615	-4.97145	p007n	1424	660	Normal	5	Epithelial
p007n.GTATTTCCACTTGAGT	-0.989984	-9.68634	p007n	1867	1024	Normal	1	Epithelial
p007n.GTCTAGATCCGACGGT	-1.01809	-5.65759	p007n	1531	747	Normal	13	Epithelial
p007n.GTCCTCACACTACCGG	-2.22982	-10.8133	p007n	1317	597	Normal	11	Epithelial
p007n.GTCAAACGTCATCGCG	-6.19958	-7.96543	p007n	3270	1337	Normal	5	Epithelial
p007n.GTCATGACAACTGATC	-1.08121	-11.7215	p007n	15236	3323	Normal	11	Epithelial
p007n.GTGCAGCGTACACTCA	2.70161	-11.3955	p007n	9644	2521	Normal	2	Epithelial
p007n.GTAGGAGCAGTTGAAA	-2.4063	-8.08287	p007n	750	551	Normal	1	Epithelial
p007n.GTCGTTCGTAACGTTC	2.75367	-11.8897	p007n	3700	1320	Normal	2	Epithelial
p007n.GTCAAACAGACTCCGC	-6.08561	-9.91012	p007n	2061	786	Normal	14	Epithelial
p007n.GTGAGCCTCCAACTAG	2.27698	-11.7528	p007n	3354	1236	Normal	2	Epithelial
p007n.GTGATGTAGCGATTCT	-0.935037	-9.27893	p007n	3053	1193	Normal	1	Epithelial
p007n.GTCACGGAGTTGCATC	-1.68879	-9.29153	p007n	1254	696	Normal	1	Epithelial
p007n.GTGCACGAGCTCCGAC	-6.2183	-5.65552	p007n	4191	1370	Normal	5	Epithelial
p007n.GTCATTTGTCATCGGC	-3.32294	-11.422	p007n	1014	599	Normal	11	Epithelial
p007n.GTCGTTCAGGCCTAGA	-7.43948	-6.3736	p007n	1276	815	Normal	5	Epithelial
p007n.GTGCACGGTTGGATCT	4.1682	-11.3832	p007n	3419	1379	Normal	2	Epithelial
p007n.GTCACGGCATGACAAA	-0.11867	-8.69996	p007n	5921	2119	Normal	1	Epithelial
p007n.GTATTTCTCACGTAGT	0.821653	-10.7423	p007n	9743	3246	Normal	1	Epithelial
p007n.GTGGCGTTCGGCATTA	0.159252	-8.83719	p007n	3458	1633	Normal	1	Epithelial
p007n.GTGCTTCGTTCGTGCG	1.7086	-11.4544	p007n	12463	2931	Normal	2	Epithelial
p007n.GTTACGATCTCAGTCC	1.91422	-11.6328	p007n	1289	702	Normal	2	Epithelial
p007n.GTGGCGTTCAAACCCA	4.48907	-10.927	p007n	3227	1195	Normal	2	Epithelial
p007n.GTGCGTGGTAACAGTA	2.86139	-11.6191	p007n	4548	1678	Normal	2	Epithelial
p007n.GTGCTGGAGAGGATGA	-6.02975	-8.01741	p007n	9372	2430	Normal	5	Epithelial
p007n.GTGTTCCGTGTCCGTG	-5.99904	-6.42936	p007n	3289	1482	Normal	5	Epithelial
p007n.GTGGAAGTCGCTACAA	0.308658	-11.1358	p007n	851	538	Normal	1	Epithelial
p007n.GTGCTGGAGCCACCGT	2.16304	-11.9027	p007n	927	562	Normal	2	Epithelial
p007n.GTGGTTAAGATTGACA	0.570979	-9.49432	p007n	6142	2009	Normal	1	Epithelial
p007n.GTGGAAGAGTCGAATA	-6.99347	-7.83536	p007n	2980	1048	Normal	5	Epithelial
p007n.GTTGCGGAGGTGATAT	-0.256686	-5.26575	p007n	9990	3001	Normal	13	Epithelial
p007n.GTTCATTTCAAAGAAC	-6.84436	-5.19071	p007n	2281	988	Normal	5	Epithelial
p007n.GTGTCCTTCGCTTACC	-7.22974	-7.5095	p007n	2560	967	Normal	5	Epithelial
p007n.GTGCTTCTCAAGCCCG	0.373028	-11.1451	p007n	1765	998	Normal	1	Epithelial
p007n.GTGCTTCTCCTACTGC	-3.04984	-10.3388	p007n	802	550	Normal	11	Epithelial
p007n.GTTGCGGCAGCACAGA	-0.190582	-5.17586	p007n	3729	1510	Normal	13	Epithelial
p007n.GTTAGTGCACAGTACT	-0.184613	-10.9308	p007n	783	500	Normal	1	Epithelial
p007n.GTTAGTGGTGACTCGC	0.516048	-11.4175	p007n	2060	958	Normal	2	Epithelial
p007n.GTTCCGTTCATCGGGC	1.14781	-11.0987	p007n	2212	1084	Normal	1	Epithelial
p007n.TACATTCCACTCCCTA	0.0438018	-10.7595	p007n	1339	777	Normal	1	Epithelial
p007n.TAAGCGTGTTCTTAGG	0.288603	-10.9281	p007n	3156	1444	Normal	1	Epithelial
p007n.TAACCAGTCTTTCTAG	-1.20587	-10.1456	p007n	1879	1036	Normal	1	Epithelial
p007n.TAACCAGGTAGAAACT	0.582894	-4.69804	p007n	2556	1426	Normal	13	Epithelial
p007n.TACGGTAAGGGAGATA	0.701121	-10.584	p007n	4896	1705	Normal	1	Epithelial
p007n.TAACTTCGTAAGTTGA	0.56538	-11.4465	p007n	2662	1104	Normal	2	Epithelial
p007n.TACGCTCGTCGAGTGA	0.244928	-9.42744	p007n	5353	1956	Normal	1	Epithelial
p007n.TACCGGGCACCCGTAG	-7.28027	-9.00346	p007n	1314	573	Normal	14	Epithelial
p007n.TACACCCGTTACACTG	0.863461	-11.2975	p007n	2174	912	Normal	1	Epithelial
p007n.TAAGCCAGTAATGATG	-3.17711	-12.9107	p007n	1020	578	Normal	11	Epithelial
p007n.TACCTCGGTTGCAACT	-6.32846	-4.83607	p007n	1841	945	Normal	5	Epithelial
p007n.TACGCTCTCGCCACTT	-11.9002	-3.66803	p007n	1141	764	Normal	17	Epithelial
p007n.TACCTCGGTAGGACCA	0.883712	-10.0098	p007n	5337	2111	Normal	1	Epithelial
p007n.TACAACGCAGTGTGCC	3.10924	-11.9022	p007n	3030	1180	Normal	2	Epithelial
p007n.TACGGTAGTGGTCTAT	-6.49919	-6.07877	p007n	2819	1023	Normal	5	Epithelial
p007n.TACATTCTCCACGTAA	0.0112051	-11.0011	p007n	1587	957	Normal	1	Epithelial
p007n.TACAGGTCACACGGTC	-6.43289	-5.38635	p007n	2131	795	Normal	5	Epithelial
p007n.TAAGCGTAGCGATCGA	-6.66462	-4.92697	p007n	1187	711	Normal	5	Epithelial
p007n.TAATTCCGTGTCATCA	3.67033	-11.3093	p007n	5373	1760	Normal	2	Epithelial
p007n.TAACGACTCTCGCTCA	-0.303393	-10.1562	p007n	5121	2281	Normal	1	Epithelial
p007n.TACGGTACATTGGATC	0.35803	-10.1568	p007n	1770	882	Normal	1	Epithelial
p007n.TACCGAACACATTCGA	0.36919	-9.67298	p007n	1603	936	Normal	1	Epithelial
p007n.TACCGGGAGGTGATCG	-0.755842	-10.5182	p007n	1765	945	Normal	1	Epithelial
p007n.TAATTCCCATCAGCTA	-1.64673	-9.17081	p007n	1660	943	Normal	1	Epithelial
p007n.TATCTTGGTCGACTGC	0.31249	-11.1205	p007n	1461	753	Normal	1	Epithelial
p007n.TACTTGTAGATGGTCG	4.69854	-11.1275	p007n	7240	2124	Normal	2	Epithelial
p007n.TAGTGCATCTTCGACC	-1.14576	-9.71494	p007n	2268	1064	Normal	1	Epithelial
p007n.TATCCTACATCTGCGG	-0.0134726	-9.33941	p007n	3514	1706	Normal	1	Epithelial
p007n.TAGCACAAGTAAGGGA	3.58859	-11.6278	p007n	5392	1670	Normal	2	Epithelial
p007n.TACTTACTCGTCCTTG	-1.84673	-6.81654	p007n	4667	1986	Normal	1	Epithelial
p007n.TAGATCGGTCGATTAC	2.52494	-11.3975	p007n	8797	2725	Normal	2	Epithelial
p007n.TAGAGTCTCTCCATAT	-1.54515	-10.0262	p007n	1048	665	Normal	1	Epithelial
p007n.TACTTCAGTTTACACG	1.99032	-11.6755	p007n	5088	1944	Normal	2	Epithelial
p007n.TAGAGTCGTCACGACC	2.15427	-11.7228	p007n	2562	1102	Normal	2	Epithelial
p007n.TATTGCTAGCACTAGG	2.59867	-11.6131	p007n	2442	1064	Normal	2	Epithelial
p007n.TAGGAGGAGCATGTTC	5.04071	-11.1886	p007n	6042	1771	Normal	2	Epithelial
p007n.TAGACCATCCGTGGCA	0.316723	-10.0269	p007n	1489	914	Normal	1	Epithelial
p007n.TATTCCAGTTGTGTTG	-7.14129	-5.48033	p007n	777	557	Normal	5	Epithelial
p007n.TACTGCCTCCCGATCT	-2.10825	-6.48329	p007n	7654	3321	Normal	5	Epithelial
p007n.TACTTGTGTAGGCTCC	-0.464988	-10.2553	p007n	890	539	Normal	1	Epithelial
p007n.TAGAGTCCAGTCGCAC	5.11895	-10.597	p007n	2795	1132	Normal	2	Epithelial
p007n.TCACACCAGCGACTAG	-4.6294	-6.49593	p007n	1483	762	Normal	5	Epithelial
p007n.TCAGCAACAGCAATTC	-6.37108	-9.80621	p007n	4609	1404	Normal	14	Epithelial
p007n.TCACGGGGTCTTACAG	1.45757	-11.1898	p007n	1693	957	Normal	2	Epithelial
p007n.TCATGGACACGCGTGT	-1.02126	-10.3073	p007n	1077	672	Normal	1	Epithelial
p007n.TCAGCAAAGTTGTCAC	-7.21205	-9.01433	p007n	2934	814	Normal	14	Epithelial
p007n.TCAGTCCCAACCGCTG	6.00098	-10.5539	p007n	3259	1277	Normal	2	Epithelial
p007n.TCAAGCAAGCGGTATG	2.09673	-10.5129	p007n	19692	3511	Normal	5	Epithelial
p007n.TCACGCTGTGCGAACA	4.62243	-10.9789	p007n	3056	1204	Normal	2	Epithelial
p007n.TCAAGTGCATCGGAGA	0.0109767	-6.17294	p007n	2071	1020	Normal	13	Epithelial
p007n.TCAAGTGAGACTACCT	2.28754	-11.4308	p007n	2061	1132	Normal	2	Epithelial
p007n.TCATGAGAGCTAAGTA	-5.10306	-7.17474	p007n	9682	3200	Normal	5	Epithelial
p007n.TCATCATGTTGCCGAC	-6.84585	-6.84417	p007n	3828	1393	Normal	5	Epithelial
p007n.TCACACCCACCTTCCA	3.44235	-11.3127	p007n	12541	2815	Normal	2	Epithelial
p007n.TCAGTCCAGGGCCTCT	-0.206845	-10.5596	p007n	762	494	Normal	1	Epithelial
p007n.TCAGCCTGTCTCTCTG	-2.14493	-8.30005	p007n	1971	986	Normal	1	Epithelial
p007n.TCATATCTCGTTAGTG	2.27642	-11.8365	p007n	1608	659	Normal	2	Epithelial
p007n.TCACTCGAGCACTCTA	0.0419804	-7.6431	p007n	3399	1741	Normal	1	Epithelial
p007n.TCAGTTTGTCTGTCCT	-6.71284	-9.33656	p007n	5016	1521	Normal	14	Epithelial
p007n.TCAGGGCCATCCGATA	4.43405	-11.0206	p007n	4242	1621	Normal	2	Epithelial
p007n.TCATACTCACCGTGGT	-0.218175	-9.51259	p007n	9331	2776	Normal	1	Epithelial
p007n.TCATCATCAGCGCGTT	2.50476	-11.5692	p007n	6488	1912	Normal	2	Epithelial
p007n.TCAAGCATCCTTCTGG	-0.359416	-10.9733	p007n	2160	1151	Normal	1	Epithelial
p007n.TCCACGTCAAAGTGTA	-7.1026	-8.96409	p007n	2334	910	Normal	14	Epithelial
p007n.TCCATGCTCAGCTTGA	-6.96154	-9.269	p007n	2984	1148	Normal	14	Epithelial
p007n.TCGAAGTGTCCACTTC	-6.08408	-5.18634	p007n	3047	1118	Normal	5	Epithelial
p007n.TCCATCGCACTCCTTG	-3.19116	-11.6662	p007n	2254	1092	Normal	11	Epithelial
p007n.TCCGTGTCACCCTAAA	-1.4986	-10.0362	p007n	1424	852	Normal	1	Epithelial
p007n.TCCTTTCAGTCTAGCT	2.55833	-11.8952	p007n	4110	1638	Normal	2	Epithelial
p007n.TCCCATGTCTCCGATC	-6.66816	-6.46967	p007n	3497	1145	Normal	5	Epithelial
p007n.TCCACCACAGCTATAC	-1.46887	-9.53109	p007n	2646	1357	Normal	1	Epithelial
p007n.TCCGGGAGTAACATGA	-1.28868	-10.3207	p007n	1314	745	Normal	1	Epithelial
p007n.TCCCAGTCATGGGCAA	-1.49756	-9.90765	p007n	1261	764	Normal	1	Epithelial
p007n.TCCTAATAGGTTTGAA	-6.80781	-6.86747	p007n	4368	1527	Normal	5	Epithelial
p007n.TCCATGCAGCAACAGC	-1.94364	-6.80658	p007n	5613	1605	Normal	1	Epithelial
p007n.TCATTGTGTACCACGC	-0.878221	-10.1286	p007n	2002	880	Normal	1	Epithelial
p007n.TCCCATGCAGCTACAT	3.96787	-11.6687	p007n	7834	1888	Normal	2	Epithelial
p007n.TCATTTGCAGGTTCGC	-2.90469	-12.8423	p007n	1366	713	Normal	11	Epithelial
p007n.TCCCATGAGCTACGTT	-1.80368	-9.34678	p007n	975	577	Normal	1	Epithelial
p007n.TCGACCTCATGACACT	-5.24007	-6.49429	p007n	6043	2244	Normal	5	Epithelial
p007n.TCCTGCATCAAGAGTA	-0.11355	-9.08793	p007n	3728	1685	Normal	1	Epithelial
p007n.TCGAACATCGCAGTGC	-7.11612	-9.34253	p007n	4705	1083	Normal	14	Epithelial
p007n.TCCGATCTCCTTGACC	0.494592	-8.80536	p007n	6054	2211	Normal	1	Epithelial
p007n.TCGAAGTCAAATGATG	2.69041	-11.8029	p007n	11352	2708	Normal	2	Epithelial
p007n.TCCTCTTTCAAGCGTT	-6.14561	-5.21524	p007n	4080	1279	Normal	5	Epithelial
p007n.TCCCATGAGCTCGCAC	-1.05384	-10.4136	p007n	972	574	Normal	1	Epithelial
p007n.TCCACGTCAAGGCTTT	-5.62951	-6.1033	p007n	2581	1203	Normal	5	Epithelial
p007n.TCCTTCTAGAACGCGT	-0.212831	-9.29725	p007n	2470	1006	Normal	1	Epithelial
p007n.TCCTCGAAGGTAGCAC	-6.56564	-6.10567	p007n	1031	590	Normal	5	Epithelial
p007n.TCCGGGATCCTAACAG	-0.915766	-10.5301	p007n	1955	1002	Normal	1	Epithelial
p007n.TCCTAATGTTCTCACC	3.52806	-9.76133	p007n	7582	2326	Normal	14	Epithelial
p007n.TCATTCACAGGTACGA	-0.652858	-5.35279	p007n	734	514	Normal	13	Epithelial
p007n.TCCAGAATCCTACCGT	5.84323	-11.115	p007n	1226	647	Normal	2	Epithelial
p007n.TCGACCTCACAAGGTG	-6.00598	-5.27753	p007n	2387	1224	Normal	5	Epithelial
p007n.TCCGGGAAGAATTTGG	-11.882	-3.39029	p007n	988	707	Normal	17	Epithelial
p007n.TCCGAAAGTGTTATCG	-5.86031	-5.39985	p007n	4191	1349	Normal	5	Epithelial
p007n.TCATTTGTCCCGAAAT	5.6333	-10.9746	p007n	1815	795	Normal	2	Epithelial
p007n.TCGAAGTAGGGTACAC	4.47012	-11.0382	p007n	12700	2744	Normal	2	Epithelial
p007n.TCCTCCCGTCCGGCAT	0.449752	-9.77564	p007n	2960	1646	Normal	1	Epithelial
p007n.TCGCTTGCATGTTTGG	-5.55466	-5.4087	p007n	5271	1750	Normal	5	Epithelial
p007n.TCGACCTTCTTCCCGA	2.49394	-11.4859	p007n	2430	1111	Normal	2	Epithelial
p007n.TCGCTCAAGACTCGAG	5.01346	-11.4207	p007n	7855	2282	Normal	2	Epithelial
p007n.TCTCACGAGTTGTACC	-4.46769	-4.67768	p007n	969	588	Normal	13	Epithelial
p007n.TCGTGCTTCTTCTGGC	5.35567	-10.6197	p007n	3872	1340	Normal	2	Epithelial
p007n.TCTACCGGTCATTGCA	-2.19858	-7.85967	p007n	928	609	Normal	1	Epithelial
p007n.TCTACATTCTACCAGA	1.81538	-10.9746	p007n	1616	966	Normal	2	Epithelial
p007n.TCTGCCAAGCCGTTAT	-6.79425	-7.64085	p007n	4733	1298	Normal	5	Epithelial
p007n.TCGTGGGCACCTGATA	0.917871	-10.2968	p007n	4803	1618	Normal	1	Epithelial
p007n.TCGCTCAGTACAAAGT	-1.07946	-10.4671	p007n	866	548	Normal	1	Epithelial
p007n.TCTATACTCTAGCAAC	2.77263	-11.5813	p007n	7388	2230	Normal	2	Epithelial
p007n.TCTCCGATCATTCCTA	-0.842803	-10.4777	p007n	829	503	Normal	1	Epithelial
p007n.TCGCAGGTCCCATTCG	-2.75816	-9.5272	p007n	1599	890	Normal	11	Epithelial
p007n.TCTGGCTTCTGGCCAG	-2.84367	-13.0919	p007n	1983	965	Normal	11	Epithelial
p007n.TCTACCGTCACTGCTC	3.13601	-11.6699	p007n	7859	2303	Normal	2	Epithelial
p007n.TCTCACGCAGTTGCGC	-1.44591	-10.0269	p007n	2063	1028	Normal	1	Epithelial
p007n.TCTACCGCAGCGTAGA	0.434715	-9.36952	p007n	7552	2010	Normal	1	Epithelial
p007n.TCGTGGGCACCAGTTA	-1.24482	-7.95281	p007n	2740	1095	Normal	1	Epithelial
p007n.TCGTAGACAATATCCG	-1.11698	-10.34	p007n	1249	717	Normal	1	Epithelial
p007n.TCTGTCGCATTCGGGC	-7.06926	-9.40856	p007n	1714	716	Normal	14	Epithelial
p007n.TCGTAGAGTTCTCACC	4.67755	-10.8672	p007n	2593	1135	Normal	2	Epithelial
p007n.TCTACCGAGCTACAAA	0.239757	-11.0879	p007n	1820	953	Normal	1	Epithelial
p007n.TCTAACTAGAAATTGC	-1.14543	-10.2616	p007n	943	594	Normal	1	Epithelial
p007n.TCTAACTCACTGAGTT	-7.02936	-6.68768	p007n	2626	1089	Normal	5	Epithelial
p007n.TCTGGCTAGGCCCGTT	4.86069	-11.2494	p007n	11228	2798	Normal	2	Epithelial
p007n.TCTCACGAGTTGGCTT	-0.822895	-9.04881	p007n	4976	1927	Normal	1	Epithelial
p007n.TCGGATACACGCAGTC	-1.61393	6.84797	p007n	738	498	Normal	25	NK/T
p007n.TCGCAGGTCACATACG	-1.85405	-9.46362	p007n	1517	891	Normal	1	Epithelial
p007n.TGAGCATGTCCGACGT	-7.09095	-8.35914	p007n	2081	789	Normal	14	Epithelial
p007n.TGCATCCTCGCGCTGA	-0.273926	-7.91585	p007n	6680	2148	Normal	1	Epithelial
p007n.TGACAGTGTGAGGATC	-0.0322463	-10.9843	p007n	2938	1416	Normal	1	Epithelial
p007n.TGCACGGCATCCCACT	4.59887	-11.3282	p007n	7715	1952	Normal	2	Epithelial
p007n.TGATCAGTCATGACAC	3.39177	-9.8783	p007n	15470	3218	Normal	14	Epithelial
p007n.TGCACGGGTCGTCTCT	-6.62835	-4.85983	p007n	1809	848	Normal	5	Epithelial
p007n.TGACTCCAGCTGACTT	-7.22216	-5.65473	p007n	1475	806	Normal	5	Epithelial
p007n.TGAGGGAAGCATCCTA	-6.09383	-4.93321	p007n	4732	1360	Normal	5	Epithelial
p007n.TGAGGTTCATAGCTGT	-0.183321	-9.52857	p007n	938	610	Normal	1	Epithelial
p007n.TGAGACTAGAATTGCA	-0.429194	-10.315	p007n	2368	1245	Normal	1	Epithelial
p007n.TGAGTCAAGCTCCCTT	-0.241903	-10.9614	p007n	2413	1162	Normal	1	Epithelial
p007n.TGATCAGTCAAGCTGT	2.4606	-11.417	p007n	1619	862	Normal	2	Epithelial
p007n.TGCACGGGTAGCTAAA	-11.9246	-3.50431	p007n	691	497	Normal	17	Epithelial
p007n.TGAACGTTCGGCTTGG	0.811333	-9.32099	p007n	26667	4631	Normal	1	Epithelial
p007n.TGATCTTGTAATGCTC	0.104052	-10.9586	p007n	1312	719	Normal	1	Epithelial
p007n.TGACCCTTCTACTCAT	0.842355	-10.2063	p007n	3311	1544	Normal	1	Epithelial
p007n.TGAGTCAGTCATCAGT	-5.24468	-5.40262	p007n	14053	3332	Normal	5	Epithelial
p007n.TGAGGGAAGCCATGCC	0.55217	-10.1084	p007n	4972	1797	Normal	1	Epithelial
p007n.TCTTCCTGTACCATAC	0.264557	-8.26528	p007n	7028	2494	Normal	1	Epithelial
p007n.TGCATGACAGCACAAG	-0.747901	-5.85657	p007n	3034	1101	Normal	13	Epithelial
p007n.TGGAACTTCGAGCCAC	-1.25763	-9.67936	p007n	1085	709	Normal	1	Epithelial
p007n.TGCTGAAAGGTCACTT	2.7739	-11.6575	p007n	10004	2420	Normal	2	Epithelial
p007n.TGGGATTTCCCGTGAG	-0.119549	-7.3373	p007n	5228	2668	Normal	1	Epithelial
p007n.TGGGAGAAGGGAGGAC	-0.624368	-7.80336	p007n	3467	1254	Normal	1	Epithelial
p007n.TGGTAGTGTGCGGATA	3.0727	-11.5987	p007n	3464	1266	Normal	2	Epithelial
p007n.TGGGAGATCATTGCCC	0.686066	-9.6203	p007n	3501	1463	Normal	1	Epithelial
p007n.TGCTCCAAGCATACTC	2.24849	-12.0577	p007n	4758	1584	Normal	2	Epithelial
p007n.TGGAGAGTCTAGCATG	-5.80024	-5.4669	p007n	4502	1728	Normal	5	Epithelial
p007n.TGCTCCACAGTTAAAG	0.276178	-9.91379	p007n	2422	1291	Normal	1	Epithelial
p007n.TGGGTTACACGAAGAC	1.53881	-11.357	p007n	3685	1477	Normal	2	Epithelial
p007n.TGCTGAATCATGAGAA	5.56742	-11.5261	p007n	2003	888	Normal	2	Epithelial
p007n.TGGTACATCTGCCTCA	-5.0719	-6.95711	p007n	11336	3612	Normal	5	Epithelial
p007n.TGCTTCGAGTCCTGTA	-6.77009	-6.69065	p007n	4680	1426	Normal	5	Epithelial
p007n.TGCTCGTTCAAATAGG	4.88116	-10.9973	p007n	4151	1455	Normal	2	Epithelial
p007n.TGCTCCACACAGTCCG	-0.512258	-5.1957	p007n	1404	878	Normal	13	Epithelial
p007n.TGCTGAAGTGAAGCGT	1.13378	-4.82194	p007n	1623	829	Normal	13	Epithelial
p007n.TGGAGAGGTCGCTTAA	4.61547	-10.2008	p007n	4804	1966	Normal	2	Epithelial
p007n.TGGATCAAGTAGTCCT	5.28941	-10.7751	p007n	3204	1188	Normal	2	Epithelial
p007n.TGGTGATTCGCTTAAG	-4.35302	-4.89613	p007n	7404	2480	Normal	13	Epithelial
p007n.TGGAACTAGATTGAGT	-1.73927	-6.20966	p007n	8561	3196	Normal	13	Epithelial
p007n.TGGGTTAAGACTTAAG	-0.223619	-10.4648	p007n	3409	1546	Normal	1	Epithelial
p007n.TGGATCACAGAGTGAC	-0.437904	-7.84871	p007n	8625	2602	Normal	1	Epithelial
p007n.TGGGTTAGTTCAAGGG	-5.08075	-5.67395	p007n	16735	3917	Normal	5	Epithelial
p007n.TGCGACGCAGTCTTCC	-1.25268	-6.53996	p007n	5507	2113	Normal	13	Epithelial
p007n.TGCGGCAGTGAGAGGG	-1.4363	-9.4729	p007n	1044	666	Normal	1	Epithelial
p007n.TGTGATGGTACCATAC	-0.528494	-10.7904	p007n	1319	708	Normal	1	Epithelial
p007n.TGTACAGTCCCTCGAT	1.01717	-10.7195	p007n	4432	1607	Normal	1	Epithelial
p007n.TGTTACTGTTTACTGG	-6.77454	-6.79871	p007n	2377	1052	Normal	5	Epithelial
p007n.TTACGCCGTATGACAA	5.54972	-10.5775	p007n	1745	915	Normal	2	Epithelial
p007n.TGTTCCGCAACACGTT	-6.30572	-6.56854	p007n	3270	1334	Normal	5	Epithelial
p007n.TGTGGCGCAATCTAGC	0.022097	-10.7581	p007n	2351	1258	Normal	1	Epithelial
p007n.TGTTCCGCAGACTCTA	-0.255771	-10.2544	p007n	6670	2489	Normal	1	Epithelial
p007n.TGTCCTGTCCTGTTGC	-1.07073	-8.81518	p007n	760	492	Normal	1	Epithelial
p007n.TGTGCGGCATGTTTGG	-2.67386	-13.3089	p007n	1118	572	Normal	11	Epithelial
p007n.TTACAGGAGCCATGCC	-1.885	-6.85461	p007n	5465	1820	Normal	1	Epithelial
p007n.TGTTCTAGTTGACTAC	-6.99182	-8.19039	p007n	2286	637	Normal	14	Epithelial
p007n.TGTGATGAGGCCTAAG	0.627604	-9.7464	p007n	11690	2968	Normal	1	Epithelial
p007n.TGTTTGTGTCAACCTA	-7.09476	-7.88657	p007n	1673	809	Normal	5	Epithelial
p007n.TGTGAGTTCTGAGCAT	-2.63092	-11.2292	p007n	7931	2317	Normal	11	Epithelial
p007n.TGTCCCATCAACTGGT	-0.749389	-5.13836	p007n	1956	1172	Normal	13	Epithelial
p007n.TTACTGTAGCCTTGAT	5.20259	-10.3296	p007n	4647	1643	Normal	2	Epithelial
p007n.TGTTCCGAGGTCTGGA	-3.19082	-10.7109	p007n	1031	691	Normal	11	Epithelial
p007n.TGTCCTGAGGGCTGAT	4.41939	-11.3295	p007n	3865	1342	Normal	2	Epithelial
p007n.TGTGTGACAACAAAGT	-0.340959	-9.85699	p007n	7949	2475	Normal	1	Epithelial
p007n.TGTGTGATCCAGTTCC	-0.847068	-10.5577	p007n	1325	768	Normal	1	Epithelial
p007n.TGTTCCGAGTGTTGAA	1.45275	-11.5329	p007n	3508	1247	Normal	2	Epithelial
p007n.TGTTTGTCACAAATAG	-6.56204	-5.12043	p007n	1069	758	Normal	5	Epithelial
p007n.TTGCATTCAGCAATTC	4.13725	-11.6005	p007n	5362	1512	Normal	2	Epithelial
p007n.TTAGTCTCAAATTGCC	-6.92305	-7.62432	p007n	2210	964	Normal	5	Epithelial
p007n.TTCGCTGCAGCAGTCC	-0.949185	-5.60736	p007n	1360	902	Normal	13	Epithelial
p007n.TTGAACGCATTGGCAT	2.80206	-11.7495	p007n	10856	2811	Normal	2	Epithelial
p007n.TTAGGGTGTATCTTCT	-0.263606	-9.73769	p007n	2297	1391	Normal	1	Epithelial
p007n.TTGCCTGAGGATGCGT	-0.655857	-10.6844	p007n	2807	1299	Normal	1	Epithelial
p007n.TTCTAACAGCAACTCT	-0.656813	-9.55487	p007n	1226	817	Normal	1	Epithelial
p007n.TTCTAGTGTTGCCTAA	0.509213	-11.0991	p007n	2624	1133	Normal	1	Epithelial
p007n.TTGAACGAGCCAGAGT	1.35712	-11.3515	p007n	3973	1523	Normal	2	Epithelial
p007n.TTCATTGAGCTTCGTA	-0.17052	-8.93934	p007n	1502	607	Normal	1	Epithelial
p007n.TTCGGTCGTTGCAAGG	-0.333267	-10.8579	p007n	2360	1130	Normal	1	Epithelial
p007n.TTATTGCTCTATACGG	-7.32278	-5.76456	p007n	844	532	Normal	5	Epithelial
p007n.TTGATGGAGAGCGACT	-5.51796	-5.17639	p007n	4501	1202	Normal	5	Epithelial
p007n.TTCCACGTCCCGTAAA	-1.31905	-10.0552	p007n	2262	1234	Normal	1	Epithelial
p007n.TTGAACGTCCATTCGC	0.33437	-8.43043	p007n	4353	2011	Normal	1	Epithelial
p007n.TTGACCCAGCTCTTCC	-0.0588044	-10.3737	p007n	1463	886	Normal	1	Epithelial
p007n.TTCCTTCTCACTGAAC	-1.47407	-9.73162	p007n	2096	1138	Normal	1	Epithelial
p007n.TTATTGCCATGGGTTT	-0.258626	-7.59662	p007n	3116	1936	Normal	1	Epithelial
p007n.TTGAGTGGTAACAGGC	-0.844081	-7.45235	p007n	2263	916	Normal	1	Epithelial
p007n.TTAGTCTGTGCTAGCC	-5.3288	-8.09475	p007n	4762	1720	Normal	5	Epithelial
p007n.TTCCACGCACCAATTG	-11.9648	-3.41304	p007n	682	503	Normal	17	Epithelial
p007n.TTCAGGAGTGCCGTTG	-2.33773	-8.55878	p007n	840	552	Normal	1	Epithelial
p007n.TTCCTAACACAAGCAG	-6.99355	-5.37262	p007n	1322	773	Normal	5	Epithelial
p007n.TTAGGGTTCGAGAACG	-10.3818	-0.465087	p007n	1778	831	Normal	22	Mast
p007n.TTCAATCCAAGTGCTT	-5.94072	-5.66633	p007n	3394	1453	Normal	5	Epithelial
p007n.TTCCGTGGTGTTAAAG	-2.0298	-8.69983	p007n	1860	940	Normal	1	Epithelial
p007n.TTTGACTGTGCCAAGA	2.3019	-11.7015	p007n	1953	1017	Normal	2	Epithelial
p007n.TTGTGTTGTCTGTCCT	-7.14856	-5.06953	p007n	774	485	Normal	5	Epithelial
p007n.TTTATGCTCGAACCAT	0.0910491	-8.7587	p007n	3024	1463	Normal	1	Epithelial
p007n.TTTATGCCACTTGACA	0.553674	-11.1469	p007n	2302	903	Normal	1	Epithelial
p007n.TTGTGGAAGAACTTCC	-3.86735	-4.12552	p007n	5694	2385	Normal	13	Epithelial
p007n.TTGTGGATCGATTTCT	-1.14463	-7.57565	p007n	3261	1310	Normal	1	Epithelial
p007n.TTGCTGCCACTAACGT	1.19782	-4.81381	p007n	13065	3909	Normal	13	Epithelial
p007n.TTTCCTCGTGTTCCTC	0.835453	-10.0886	p007n	2696	1464	Normal	1	Epithelial
p007n.TTGGATGTCCATTCAT	2.31065	-11.6167	p007n	14236	3459	Normal	2	Epithelial
p007n.TTGCTGCGTCTACACA	2.26649	-11.9422	p007n	2335	1056	Normal	2	Epithelial
p007n.TTTACGTAGTATAGGT	-0.212464	-8.44208	p007n	5657	2136	Normal	1	Epithelial
p007n.TTGGGATGTCATGCAT	-0.193336	-7.60312	p007n	15450	3978	Normal	1	Epithelial
p007n.TTGCTGCGTGGCCACT	-3.04737	-12.7483	p007n	2521	1147	Normal	11	Epithelial
p007n.TTGGGATAGGTTCATC	5.16621	-10.6782	p007n	5394	1756	Normal	2	Epithelial
p007n.TTGCGTCAGGCATCTT	1.61508	-11.7437	p007n	4582	1721	Normal	2	Epithelial
p007n.TTTACGTGTGTTAACC	-0.440626	-9.81165	p007n	5553	1686	Normal	1	Epithelial
p007n.TTGGGATGTTTGTTGG	-6.97434	-7.44785	p007n	5473	1342	Normal	5	Epithelial
p007n.TTTGATCGTCCCGTGA	-1.72676	-9.13102	p007n	1518	851	Normal	1	Epithelial
p007n.TTTAGTCAGTTACGAA	-0.234097	-5.03553	p007n	3594	1657	Normal	13	Epithelial
p007n.TTGGGATTCCATTTCA	-0.0287088	-10.923	p007n	2056	1153	Normal	1	Epithelial
p007n.TTGCGTCTCCGGACGT	-2.26357	-8.05782	p007n	1560	804	Normal	1	Epithelial
p007n.TTTGATCGTGACTCTA	-3.1716	-12.2357	p007n	2724	1124	Normal	11	Epithelial
p007n.TTTCAGTCACACGGTC	-0.345336	-7.76837	p007n	12089	3108	Normal	1	Epithelial
p007n.TTGTGGATCACTCACC	-2.61623	-6.61799	p007n	1011	673	Normal	7	Epithelial
p007n.TTTCAGTAGCATGCAG	-1.84342	-9.44146	p007n	978	640	Normal	1	Epithelial
p007n.TTGCTGCTCACTGTCC	5.68626	-10.298	p007n	2659	1134	Normal	2	Epithelial
p007n.TTGTTTGTCCGAAGGA	3.58175	-11.2595	p007n	5736	1999	Normal	2	Epithelial
p007n.AAATGGAAGTGCTCGC	0.606514	5.66167	p007n	3389	1455	Normal	4	NK/T
p007n.AACAAAGAGTACGTCT	1.76901	12.0885	p007n	3205	802	Normal	6	plasma Bcell
p007n.AAAGGATAGGCTGAAC	2.81615	12.0226	p007n	18746	2614	Normal	6	plasma Bcell
p007n.AAACGAAAGGTCACAG	1.22463	12.0581	p007n	1752	681	Normal	0	plasma Bcell
p007n.AAAGGATGTTCCGCAG	-1.36393	13.0693	p007n	2683	536	Normal	0	plasma Bcell
p007n.AACGTCACATGACGGA	0.875158	11.618	p007n	5017	876	Normal	0	plasma Bcell
p007n.AAAGTCCCAAACCGGA	0.427977	12.741	p007n	3065	651	Normal	0	plasma Bcell
p007n.AAACCCAGTGTTAACC	0.556669	12.2098	p007n	4325	631	Normal	0	plasma Bcell
p007n.AAAGAACGTCTTCGAA	0.273999	12.4345	p007n	24295	1636	Normal	0	plasma Bcell
p007n.AACGGGAGTTTAGACC	3.15832	11.5459	p007n	22195	3336	Normal	6	plasma Bcell
p007n.AAAGTGACATCTTCGC	1.84625	11.0667	p007n	3720	1001	Normal	0	plasma Bcell
p007n.AACTTCTTCCGCATAA	0.533719	11.775	p007n	5428	930	Normal	0	plasma Bcell
p007n.AACTTCTGTCCATAGT	1.43036	11.0708	p007n	2505	811	Normal	0	plasma Bcell
p007n.AATGACCTCTGGCCGA	-13.0385	5.52783	p007n	4522	1329	Normal	9	Bcell
p007n.AAGGAATTCGATTCCC	-0.686887	13.2301	p007n	6358	811	Normal	0	plasma Bcell
p007n.AAGCGTTCAGAGTTCT	-0.164255	5.67834	p007n	4108	1526	Normal	4	NK/T
p007n.AACGTCATCATTGCGA	0.855696	13.1862	p007n	33962	2304	Normal	0	plasma Bcell
p007n.AATGGCTTCTGCGTCT	0.809902	11.6865	p007n	3687	727	Normal	0	plasma Bcell
p007n.AATGGCTAGCTCTATG	1.64311	12.8063	p007n	41164	2527	Normal	6	plasma Bcell
p007n.AATAGAGGTACGATGG	-1.61209	13.8932	p007n	12397	873	Normal	0	plasma Bcell
p007n.AATTCCTAGCTCGACC	0.923675	12.0217	p007n	19074	1602	Normal	0	plasma Bcell
p007n.AAGCGTTGTGTGTGGA	1.15734	12.0205	p007n	13085	1488	Normal	6	plasma Bcell
p007n.AACTTCTAGCGCGTTC	1.94151	12.7557	p007n	23693	2111	Normal	6	plasma Bcell
p007n.AATAGAGCAACTGGTT	-1.29678	13.9649	p007n	2821	637	Normal	0	plasma Bcell
p007n.ACACGCGTCGAATCCA	1.76811	11.3156	p007n	7112	1225	Normal	0	plasma Bcell
p007n.ACCTGAACACACCTAA	1.70482	11.673	p007n	26297	2447	Normal	6	plasma Bcell
p007n.ACAAAGACAACTGAAA	0.362321	11.4829	p007n	15489	1577	Normal	0	plasma Bcell
p007n.ACCCTCAGTGAACTAA	1.49086	11.5564	p007n	5715	1095	Normal	6	plasma Bcell
p007n.ACACGCGGTTCGGTTA	1.2104	11.8827	p007n	4798	891	Normal	0	plasma Bcell
p007n.ACCATTTGTTGTTGCA	-1.73991	13.8756	p007n	1094	523	Normal	0	plasma Bcell
p007n.ACAAAGAGTGAAGCTG	-0.136238	12.6766	p007n	6025	732	Normal	0	plasma Bcell
p007n.ACATGCAGTTGACGGA	-13.5651	5.65515	p007n	870	510	Normal	9	Bcell
p007n.ACCAAACCATGGATCT	-0.369373	13.7442	p007n	3473	596	Normal	0	plasma Bcell
p007n.ACCTGTCGTTAGTCGT	1.15292	12.4931	p007n	6063	901	Normal	6	plasma Bcell
p007n.ACATCGACACTGCGTG	1.16941	12.0914	p007n	9983	1251	Normal	6	plasma Bcell
p007n.ACATCCCAGGTAGCCA	1.68787	11.0772	p007n	5237	1014	Normal	0	plasma Bcell
p007n.ACAGGGATCTGCGGGT	0.559913	13.2048	p007n	13427	1607	Normal	0	plasma Bcell
p007n.ACAGCCGAGAATTGCA	0.657995	12.8175	p007n	5711	793	Normal	0	plasma Bcell
p007n.ACATCCCAGCTACGTT	0.375579	13.6795	p007n	4550	782	Normal	6	plasma Bcell
p007n.ACTTATCCACTTCAAG	1.02111	11.9086	p007n	10068	1137	Normal	6	plasma Bcell
p007n.ACTACGAAGCAAACAT	2.11184	12.0042	p007n	6396	1189	Normal	6	plasma Bcell
p007n.AGAAATGCAGGCATGA	-0.139286	5.1143	p007n	4419	1728	Normal	4	NK/T
p007n.ACTTATCAGGGTGAAA	2.02261	11.2932	p007n	17759	2283	Normal	0	plasma Bcell
p007n.AGAAGTACAGTGAGCA	1.06758	11.5675	p007n	7554	971	Normal	6	plasma Bcell
p007n.ACTGTCCTCCTGTAAG	0.886074	5.1975	p007n	3291	1531	Normal	4	NK/T
p007n.ACGGTTAAGAGAGTTT	1.37539	4.02254	p007n	3110	1174	Normal	4	NK/T
p007n.ACGATGTCAGGTATGG	4.56952	3.87594	p007n	2256	1026	Normal	3	NK/T
p007n.AGAAGTAGTAGCCCTG	1.90677	12.5029	p007n	36598	2775	Normal	6	plasma Bcell
p007n.ACTTTCATCAATGCAC	-12.076	5.57069	p007n	4777	1605	Normal	9	Bcell
p007n.AGGACGATCGTTAGAC	0.320029	12.3357	p007n	4700	667	Normal	0	plasma Bcell
p007n.AGCTCAACAGCATACT	1.1111	12.4881	p007n	15960	1656	Normal	6	plasma Bcell
p007n.AGATAGAGTGGCTTAT	0.641099	12.1843	p007n	3686	646	Normal	0	plasma Bcell
p007n.AGCTACAGTCGAGTTT	0.588235	12.5917	p007n	23660	1931	Normal	0	plasma Bcell
p007n.AGACCCGTCAGGTAAA	-12.1351	5.80557	p007n	1383	702	Normal	9	Bcell
p007n.AGCCAGCGTGCCCAGT	4.46427	2.47585	p007n	831	536	Normal	3	NK/T
p007n.AGCGCTGAGCACTAAA	1.16072	4.40109	p007n	3121	1356	Normal	4	NK/T
p007n.AGGGAGTCATCGATAC	-0.522835	12.2557	p007n	3503	708	Normal	0	plasma Bcell
p007n.AGTAGCTGTATGAAAC	-0.478083	12.425	p007n	3876	628	Normal	0	plasma Bcell
p007n.AGGGTTTCACGGTGCT	0.26695	12.7566	p007n	3572	537	Normal	0	plasma Bcell
p007n.AGGTAGGCAAGTCCAT	-11.693	5.33359	p007n	4196	1577	Normal	9	Bcell
p007n.AGTCATGTCACTGGGC	-0.629689	12.6037	p007n	4415	650	Normal	0	plasma Bcell
p007n.AGTAACCCAATGCTCA	0.407103	12.2015	p007n	4095	764	Normal	0	plasma Bcell
p007n.AGGCTGCTCCAAGCCG	0.277519	12.9588	p007n	9408	1173	Normal	0	plasma Bcell
p007n.AGGGTGACAACAGAGC	4.69865	3.84626	p007n	3927	1395	Normal	3	NK/T
p007n.AGGGTTTAGACCTCAT	0.10459	11.8694	p007n	4044	685	Normal	0	plasma Bcell
p007n.AGGTCTAGTCAAAGTA	-12.7161	5.86815	p007n	3445	1371	Normal	9	Bcell
p007n.AGGTAGGTCTGGTCAA	3.88449	3.5487	p007n	1409	750	Normal	3	NK/T
p007n.AGGATCTTCTAACACG	0.454562	5.12562	p007n	4347	1840	Normal	4	NK/T
p007n.AGGATCTAGAGAATCT	1.85427	12.0729	p007n	6513	1092	Normal	6	plasma Bcell
p007n.AGGCCACGTCACCCTT	-0.337699	13.0874	p007n	1867	528	Normal	0	plasma Bcell
p007n.AGTTAGCAGATTACCC	1.12134	12.1089	p007n	8515	1294	Normal	6	plasma Bcell
p007n.ATACCTTAGGTAGCAC	-12.8785	6.0922	p007n	1572	783	Normal	9	Bcell
p007n.ATCGGATGTCGGCACT	1.33444	11.0255	p007n	2511	680	Normal	0	plasma Bcell
p007n.ATCCATTGTCAGATTC	1.80851	11.3984	p007n	9204	1404	Normal	0	plasma Bcell
p007n.ATCGATGCATTGACCA	-11.7835	5.80367	p007n	4046	1443	Normal	9	Bcell
p007n.ATATCCTCAAATAAGC	-0.0506327	12.8956	p007n	2523	586	Normal	0	plasma Bcell
p007n.ATCAGGTTCTCTGACC	1.28104	11.9913	p007n	6202	897	Normal	6	plasma Bcell
p007n.AGTGCCGGTTCTCCAC	0.0495462	11.668	p007n	4167	683	Normal	0	plasma Bcell
p007n.ATCCATTTCAGATGCT	-12.0795	5.50394	p007n	5000	1587	Normal	9	Bcell
p007n.ATCACTTGTTAGGCTT	1.26811	11.2461	p007n	11258	1414	Normal	0	plasma Bcell
p007n.ATAGGCTAGCACTCTA	-11.5407	5.39447	p007n	5517	1492	Normal	9	Bcell
p007n.ATATCCTTCATCCTGC	-1.83123	7.03214	p007n	2473	1309	Normal	25	NK/T
p007n.ATATCCTCACCGTCGA	1.42662	11.6254	p007n	10465	1415	Normal	6	plasma Bcell
p007n.ATTCGTTGTAATCAGA	2.09834	11.4419	p007n	2101	712	Normal	0	plasma Bcell
p007n.ATGCATGCATTGCTTT	1.51313	11.7224	p007n	21237	2357	Normal	0	plasma Bcell
p007n.ATCTTCAGTGACATCT	0.13439	5.55438	p007n	5547	2049	Normal	4	NK/T
p007n.ATCTTCAAGGTCCGAA	0.286737	11.6513	p007n	2604	499	Normal	0	plasma Bcell
p007n.ATTCCTACAGATCCTA	2.45928	4.21783	p007n	4191	1507	Normal	4	NK/T
p007n.ATTCGTTCAGGTCAGA	2.12813	4.7307	p007n	2381	1170	Normal	4	NK/T
p007n.ATTCGTTCATGACAAA	0.887588	13.1846	p007n	33863	2559	Normal	0	plasma Bcell
p007n.ATTACTCGTTCTCGTC	1.34426	4.74209	p007n	4104	1614	Normal	4	NK/T
p007n.ATTCCATAGATTTGCC	1.44923	11.9397	p007n	23806	2338	Normal	6	plasma Bcell
p007n.ATGTCCCCACTCAGAT	3.88699	3.19439	p007n	948	617	Normal	3	NK/T
p007n.ATTACTCGTAAGTTAG	0.750405	11.9019	p007n	2816	640	Normal	6	plasma Bcell
p007n.ATGTCCCCAACGGTAG	1.99127	12.1664	p007n	27307	2217	Normal	6	plasma Bcell
p007n.ATTCCCGAGTAACGAT	1.88133	12.1085	p007n	6056	1058	Normal	6	plasma Bcell
p007n.CACAACACAGTTCTAG	2.56728	11.5195	p007n	7379	1344	Normal	6	plasma Bcell
p007n.CAAGACTGTTCGGTTA	0.615418	12.0759	p007n	1486	552	Normal	0	plasma Bcell
p007n.CAACCAACAAGAATAC	-1.10128	6.97358	p007n	8615	3034	Normal	25	NK/T
p007n.CAAGGGAAGCCGAACA	0.627262	11.6689	p007n	1905	496	Normal	0	plasma Bcell
p007n.CACAGGCTCGGTCGGT	0.677658	12.8912	p007n	9198	843	Normal	0	plasma Bcell
p007n.ATTTCACTCGCAGTTA	1.2211	11.7903	p007n	4295	965	Normal	0	plasma Bcell
p007n.CACTGAAGTACTTCCC	1.93564	11.4031	p007n	5431	1098	Normal	6	plasma Bcell
p007n.CACGAATGTCAGCTTA	2.8884	12.2426	p007n	9024	1564	Normal	6	plasma Bcell
p007n.CACGAATTCTAACGGT	3.16872	4.57305	p007n	2201	1148	Normal	4	NK/T
p007n.CACGTGGCAGTATACC	0.656953	12.738	p007n	7076	951	Normal	0	plasma Bcell
p007n.CAGGTATGTGTTGAGG	-12.4267	5.38999	p007n	4738	1571	Normal	9	Bcell
p007n.CACGGGTAGCTCCATA	0.199895	12.5519	p007n	2526	492	Normal	0	plasma Bcell
p007n.CAGATTGTCTCAGAAC	1.53823	4.45505	p007n	3871	1504	Normal	4	NK/T
p007n.CACGAATGTTGCCGAC	1.2968	11.6258	p007n	3266	717	Normal	0	plasma Bcell
p007n.CAGGGCTTCACTACTT	1.62918	11.9648	p007n	2647	717	Normal	6	plasma Bcell
p007n.CAGCAGCTCTCGGTAA	0.0703218	6.15332	p007n	6437	2504	Normal	4	NK/T
p007n.CACGTGGAGGTTCCAT	1.47755	11.7527	p007n	22324	1919	Normal	6	plasma Bcell
p007n.CAGTTAGGTTGTCCCT	-12.546	5.21348	p007n	807	488	Normal	9	Bcell
p007n.CAGCAGCAGAAATCCA	-0.118407	11.9917	p007n	7917	957	Normal	0	plasma Bcell
p007n.CATTGAGAGCGAGAAA	0.430522	12.6867	p007n	5295	621	Normal	6	plasma Bcell
p007n.CATTCTATCCAAGCCG	0.470925	5.73602	p007n	4523	1761	Normal	4	NK/T
p007n.CATCCGTCATCGATAC	1.59707	12.7363	p007n	31757	2107	Normal	6	plasma Bcell
p007n.CATCCGTTCTATTTCG	-0.609382	12.6863	p007n	10504	911	Normal	0	plasma Bcell
p007n.CATACTTCAACACGAG	1.27552	4.88318	p007n	4359	1546	Normal	4	NK/T
p007n.CATACTTCAATACAGA	2.31111	11.2378	p007n	5258	1006	Normal	0	plasma Bcell
p007n.CATGCAATCGTTCTAT	-12.5476	5.92559	p007n	3375	1358	Normal	9	Bcell
p007n.CATACTTAGCTGGCTC	1.3192	11.1612	p007n	3541	745	Normal	0	plasma Bcell
p007n.CATTGAGGTACCAATC	1.87877	12.0157	p007n	24820	2503	Normal	6	plasma Bcell
p007n.CCCAACTGTAACACGG	0.0329654	13.8905	p007n	6231	1178	Normal	0	plasma Bcell
p007n.CCGATCTCAAGTACCT	1.53289	12.154	p007n	10552	1276	Normal	6	plasma Bcell
p007n.CCCTCTCTCATAGACC	-0.662061	12.8246	p007n	3120	750	Normal	0	plasma Bcell
p007n.CCGGACACATGTTCGA	0.180625	6.18543	p007n	5464	2042	Normal	4	NK/T
p007n.CATTTCATCTGGTGGC	-0.756451	5.22824	p007n	3311	1675	Normal	4	NK/T
p007n.CCCTCAAAGTTGGAGC	1.67839	11.2258	p007n	4166	1062	Normal	0	plasma Bcell
p007n.CCTCAACTCTGACCCT	2.88747	11.474	p007n	16595	2638	Normal	6	plasma Bcell
p007n.CCTACGTAGCACAAAT	0.463538	12.3633	p007n	38953	2490	Normal	0	plasma Bcell
p007n.CCGTGAGCAGTAGTGG	-0.279714	11.8477	p007n	4387	703	Normal	0	plasma Bcell
p007n.CCTACGTTCCGTGGTG	5.69571	5.04065	p007n	3220	1522	Normal	10	NK/T
p007n.CGAATTGCATGCCGGT	-1.49728	7.18368	p007n	6055	2325	Normal	25	NK/T
p007n.CCTTGTGTCCTACACC	2.07605	13.4648	p007n	10681	1480	Normal	6	plasma Bcell
p007n.CCTGCATAGAGTGAAG	-0.543155	13.3361	p007n	3408	515	Normal	0	plasma Bcell
p007n.CGAGGCTGTGACATCT	-0.289675	6.25355	p007n	5246	2084	Normal	4	NK/T
p007n.CCTCACACAGTTAGGG	1.25426	11.3864	p007n	3571	688	Normal	0	plasma Bcell
p007n.CGATGCGAGACTACGG	0.323493	12.9768	p007n	6889	1015	Normal	0	plasma Bcell
p007n.CGATGGCGTGAGATAT	-11.8978	5.28945	p007n	3400	1215	Normal	9	Bcell
p007n.CGCGTGAGTAGATCCT	1.21643	11.278	p007n	3954	676	Normal	0	plasma Bcell
p007n.CGCATAATCTACTGAG	0.993018	11.7188	p007n	34370	2568	Normal	0	plasma Bcell
p007n.CGAGTGCAGGCACAAC	-12.0446	5.57311	p007n	3630	1357	Normal	9	Bcell
p007n.CGGAATTTCACGGTCG	-0.481074	12.0849	p007n	3556	776	Normal	0	plasma Bcell
p007n.CGGAACCAGGACCCAA	1.48174	11.9373	p007n	25591	2067	Normal	6	plasma Bcell
p007n.CGGACACAGCTACTAC	-11.8642	5.83973	p007n	5150	1883	Normal	9	Bcell
p007n.CGATGGCAGGATGGCT	-10.2372	0.0713412	p007n	6386	1871	Normal	22	Mast
p007n.CTAGGTATCGCAGTCG	2.13963	12.3677	p007n	10834	1241	Normal	6	plasma Bcell
p007n.CGTCCATCACTGGAAG	5.24606	4.76996	p007n	6513	2126	Normal	3	NK/T
p007n.CTATCTACAACCCTAA	2.58877	11.5915	p007n	4961	1180	Normal	6	plasma Bcell
p007n.CGTAGTACAGAGTTGG	0.278026	11.7924	p007n	2418	581	Normal	0	plasma Bcell
p007n.CGTGATAAGCTTTCCC	2.88496	11.4582	p007n	15288	2454	Normal	6	plasma Bcell
p007n.CGTAATGTCTGCTCTG	0.775679	12.8717	p007n	7098	977	Normal	6	plasma Bcell
p007n.CGTAGTATCCTTGAAG	3.23202	11.8635	p007n	12713	2046	Normal	6	plasma Bcell
p007n.CGTCAAAGTATGTGTC	1.81732	12.1481	p007n	15930	1706	Normal	6	plasma Bcell
p007n.CGTAATGCAGGCTATT	0.446858	11.8998	p007n	3873	719	Normal	0	plasma Bcell
p007n.CGTTAGACAACAGCCC	0.815415	11.7528	p007n	2844	673	Normal	0	plasma Bcell
p007n.CTAGGTATCACCCTTG	1.26173	11.4553	p007n	4767	835	Normal	6	plasma Bcell
p007n.CTCAACCCAGGCCTGT	2.1054	12.0601	p007n	5369	826	Normal	6	plasma Bcell
p007n.CTCTCGAAGAACCGCA	1.92779	4.68575	p007n	1919	1030	Normal	4	NK/T
p007n.CTCTGGTAGTTGAAGT	-0.380305	12.0045	p007n	3853	607	Normal	0	plasma Bcell
p007n.CTCCACAGTAAGAACT	1.6221	11.8226	p007n	12447	1559	Normal	6	plasma Bcell
p007n.CTCAGAATCCTTATCA	-0.281411	12.228	p007n	5455	1004	Normal	0	plasma Bcell
p007n.CTGAATGAGTAACAGT	-2.11866	13.4483	p007n	2171	556	Normal	0	plasma Bcell
p007n.CTCCCAACAAGAGAGA	2.47142	12.0587	p007n	15322	1832	Normal	6	plasma Bcell
p007n.CTCAACCTCGGTTCAA	2.07433	4.53162	p007n	1005	652	Normal	4	NK/T
p007n.CTCAGAAAGCCTTTGA	0.902738	12.0334	p007n	2136	591	Normal	0	plasma Bcell
p007n.CTCCTTTTCTAGGAAA	-11.9783	5.55924	p007n	5010	1780	Normal	9	Bcell
p007n.CTCCTCCAGCTACTAC	-0.948261	5.24559	p007n	4680	1677	Normal	4	NK/T
p007n.CTGATCCCAAGACAAT	0.125773	13.2602	p007n	6716	865	Normal	0	plasma Bcell
p007n.CTTGAGATCCTCCACA	0.197045	11.824	p007n	3684	743	Normal	0	plasma Bcell
p007n.CTGTACCTCGTGGACC	2.58317	5.17472	p007n	4274	1624	Normal	4	NK/T
p007n.CTTCCGACAGCCGGTT	1.54425	11.9754	p007n	36278	2472	Normal	6	plasma Bcell
p007n.GAAATGACAGCACAGA	0.97579	11.6345	p007n	6002	989	Normal	0	plasma Bcell
p007n.CTGGACGGTCTGTCAA	0.90131	13.1964	p007n	5329	876	Normal	6	plasma Bcell
p007n.CTTCAATTCTGGCCTT	2.51993	12.398	p007n	24827	2728	Normal	6	plasma Bcell
p007n.GACAGCCAGTTCGCAT	1.7009	12.3729	p007n	5583	888	Normal	6	plasma Bcell
p007n.GACACGCAGCACTCAT	1.33016	10.9328	p007n	2626	644	Normal	0	plasma Bcell
p007n.GACCAATCACTCTAGA	0.471172	11.7722	p007n	5996	866	Normal	0	plasma Bcell
p007n.GACTCTCAGTTAGAAC	1.69722	12.7337	p007n	45324	3190	Normal	6	plasma Bcell
p007n.GACCCAGCAGTCGAGA	-1.22259	12.6758	p007n	2600	500	Normal	0	plasma Bcell
p007n.GACGCTGTCACCCTCA	1.58725	13.3524	p007n	21187	1400	Normal	6	plasma Bcell
p007n.GAGGCAACAGTTCACA	-0.412271	5.82649	p007n	4105	1544	Normal	4	NK/T
p007n.GACTCAAGTGCGACAA	-1.51681	6.93329	p007n	1320	872	Normal	25	NK/T
p007n.GACCCTTTCTAGTGTG	1.09215	13.4119	p007n	8507	1064	Normal	6	plasma Bcell
p007n.GAGAGGTTCCCGTTGT	-11.4808	5.31944	p007n	2954	1131	Normal	9	Bcell
p007n.GACCTTCAGCCTGTCG	-12.0975	5.44516	p007n	4837	1446	Normal	9	Bcell
p007n.GACCCTTAGTAGTCAA	5.33432	2.50832	p007n	5928	1529	Normal	3	NK/T
p007n.GACCAATTCGAACCTA	1.52073	10.9321	p007n	1743	572	Normal	0	plasma Bcell
p007n.GAGAGGTAGCCTTCTC	0.615122	13	p007n	14186	1362	Normal	6	plasma Bcell
p007n.GAGAGGTCATTGTCGA	0.545684	12.1586	p007n	3646	683	Normal	0	plasma Bcell
p007n.GACCTTCAGGCGCTCT	0.59601	5.65281	p007n	3788	1672	Normal	4	NK/T
p007n.GAGTGTTCACAATGCT	0.4267	11.6298	p007n	2756	632	Normal	0	plasma Bcell
p007n.GAGTCTAGTGCCGGTT	2.20955	4.58049	p007n	5085	1700	Normal	4	NK/T
p007n.GATCGTAGTATCGCAT	0.750418	11.6376	p007n	4773	896	Normal	0	plasma Bcell
p007n.GATTTCTGTCACTTAG	2.56462	12.1434	p007n	24948	2686	Normal	6	plasma Bcell
p007n.GAGTTGTTCGACCACG	-11.9818	5.76961	p007n	7261	2020	Normal	9	Bcell
p007n.GATTTCTTCAAGCGTT	0.413417	11.4497	p007n	5001	810	Normal	0	plasma Bcell
p007n.GATCAGTTCCGTGTCT	-0.485281	5.83564	p007n	3804	1695	Normal	4	NK/T
p007n.GATGCTAAGATTCGAA	1.07573	11.8903	p007n	4339	813	Normal	6	plasma Bcell
p007n.GAGTTGTAGCGAAACC	2.64511	11.8461	p007n	19175	2157	Normal	6	plasma Bcell
p007n.GATAGAAAGTTTCTTC	1.08507	11.1952	p007n	3067	678	Normal	0	plasma Bcell
p007n.GATTTCTGTTATAGCC	1.26886	11.1095	p007n	5571	939	Normal	0	plasma Bcell
p007n.GAGTTGTTCGTGGCTG	1.7643	10.9826	p007n	3391	719	Normal	0	plasma Bcell
p007n.GATTCTTTCTCCAAGA	2.16032	10.9573	p007n	5406	1143	Normal	24	plasma Bcell
p007n.GCAACATGTGGGCTCT	2.68495	12.1466	p007n	22852	2657	Normal	6	plasma Bcell
p007n.GATCATGAGTGCTAGG	1.33966	12.3211	p007n	30928	2007	Normal	6	plasma Bcell
p007n.GAGTTTGGTTCGGTCG	-0.106059	6.2386	p007n	7028	2544	Normal	4	NK/T
p007n.GCACGTGAGAGGCGTT	1.84858	11.4941	p007n	29474	2548	Normal	0	plasma Bcell
p007n.GCCATGGGTCCCTAAA	-1.0479	14.3409	p007n	15340	955	Normal	0	plasma Bcell
p007n.GCGGAAACATGACTTG	0.789167	5.54039	p007n	1335	767	Normal	4	NK/T
p007n.GCAGCCAGTTTACTTC	1.05539	12.8513	p007n	8873	1316	Normal	6	plasma Bcell
p007n.GCTTTCGAGTAATTGG	1.26788	12.8636	p007n	29101	2398	Normal	6	plasma Bcell
p007n.GGAGAACAGGACTAAT	2.19853	11.673	p007n	16717	1899	Normal	6	plasma Bcell
p007n.GGAGGTAGTTAAACCC	2.49036	11.9803	p007n	29549	2514	Normal	6	plasma Bcell
p007n.GCTTCACCACCAAATC	-0.0807718	11.9532	p007n	4060	722	Normal	0	plasma Bcell
p007n.GGATCTATCATACGGT	1.37801	11.5736	p007n	13625	1593	Normal	6	plasma Bcell
p007n.GCTCAAATCTTAAGGC	1.8119	11.6768	p007n	5452	1244	Normal	6	plasma Bcell
p007n.GCTACCTTCTTTGATC	2.0844	11.6743	p007n	32624	2906	Normal	6	plasma Bcell
p007n.GCTACCTTCAAGTTGC	0.140445	13.3845	p007n	7828	868	Normal	0	plasma Bcell
p007n.GCTCAAAAGCATTGTC	-11.912	5.58738	p007n	4279	1453	Normal	9	Bcell
p007n.GGGCTCACATAACTCG	1.74275	12.6608	p007n	5569	990	Normal	6	plasma Bcell
p007n.GGGTCTGGTGTCCACG	-0.0113233	5.99501	p007n	4736	1790	Normal	4	NK/T
p007n.GGGTTTACATAGAAAC	-0.230552	6.27139	p007n	7675	2637	Normal	4	NK/T
p007n.GGGAAGTCAGGAACCA	1.03991	12.8937	p007n	3457	701	Normal	0	plasma Bcell
p007n.GGGATCCTCCGAACGC	2.82739	11.456	p007n	12837	2423	Normal	6	plasma Bcell
p007n.GGGTCTGGTGAATTAG	2.2457	11.9155	p007n	5575	1047	Normal	6	plasma Bcell
p007n.GGTCTGGCACCATAAC	-11.8565	5.67115	p007n	5630	1698	Normal	9	Bcell
p007n.GTAGGAGAGCTGGCCT	1.32467	11.4323	p007n	5002	918	Normal	6	plasma Bcell
p007n.GTAGCTAGTGAAAGTT	1.50296	12.4865	p007n	4338	771	Normal	6	plasma Bcell
p007n.GTAACCATCCCATTTA	0.986018	13.3881	p007n	4521	833	Normal	0	plasma Bcell
p007n.GGTGAAGAGATTACCC	1.66182	12.1636	p007n	24273	1855	Normal	6	plasma Bcell
p007n.GTCTGTCTCGACATAC	2.23417	12.3436	p007n	12846	1663	Normal	6	plasma Bcell
p007n.GTAGTACAGTCTGGTT	1.58351	11.7029	p007n	6343	1013	Normal	6	plasma Bcell
p007n.GTGCAGCTCTTAGCAG	1.04325	11.5753	p007n	4469	852	Normal	0	plasma Bcell
p007n.GTGAGCCAGATAGGGA	-11.9063	5.5206	p007n	4972	1526	Normal	9	Bcell
p007n.GTCACGGAGCGATTCT	-0.735442	12.3645	p007n	3284	519	Normal	0	plasma Bcell
p007n.GTCTAGACAAGTCCCG	1.9648	11.8178	p007n	10545	1468	Normal	6	plasma Bcell
p007n.GTAGTACCAGGTGTGA	-12.6601	5.6029	p007n	3637	1420	Normal	9	Bcell
p007n.GTGCGTGGTGGCAACA	0.262422	12.7337	p007n	3795	670	Normal	0	plasma Bcell
p007n.GTGCTTCCATGGAACG	0.719277	11.8008	p007n	26530	2218	Normal	0	plasma Bcell
p007n.GTTCGCTAGCATAGGC	-1.21901	12.5228	p007n	3518	640	Normal	0	plasma Bcell
p007n.GTTACCCAGGCCACTC	-0.302049	6.20238	p007n	5246	2114	Normal	4	NK/T
p007n.GTGGGAAGTAGCTCGC	1.27154	13.528	p007n	14654	1988	Normal	6	plasma Bcell
p007n.GTTACAGTCCTGTTGC	0.621422	12.1996	p007n	5711	1041	Normal	0	plasma Bcell
p007n.GTGTGATTCTCAATCT	-0.998643	12.2408	p007n	2051	579	Normal	0	plasma Bcell
p007n.GTGCTGGAGACATACA	1.50805	11.7738	p007n	30005	2443	Normal	6	plasma Bcell
p007n.GTGTGGCGTTACGATC	0.407919	4.19875	p007n	2760	1141	Normal	4	NK/T
p007n.GTGCTGGTCCTTTGAT	1.54537	11.1868	p007n	5949	1189	Normal	0	plasma Bcell
p007n.GTTGCTCCACCCAATA	-12.0823	5.60305	p007n	5371	1884	Normal	9	Bcell
p007n.GTGGAAGTCCGTGTAA	1.07948	11.5254	p007n	31255	2293	Normal	0	plasma Bcell
p007n.GTTCCGTGTACTGACT	1.52933	12.9129	p007n	2915	494	Normal	6	plasma Bcell
p007n.GTTGTAGAGCTTTGTG	0.230383	13.2365	p007n	10443	1055	Normal	0	plasma Bcell
p007n.TACACCCGTATGGGAC	2.17322	11.9268	p007n	12788	1601	Normal	6	plasma Bcell
p007n.TACAGGTAGTGCTAGG	-11.9093	5.559	p007n	4566	1428	Normal	9	Bcell
p007n.TAATCTCTCTATCGGA	1.5449	10.9637	p007n	2849	780	Normal	0	plasma Bcell
p007n.TACCCACCAGATCCTA	0.246591	11.8232	p007n	4214	821	Normal	0	plasma Bcell
p007n.TACCTCGCAATTGGTC	0.0224549	12.4957	p007n	4416	867	Normal	0	plasma Bcell
p007n.TACAACGGTGACGTCC	0.606808	11.9865	p007n	8502	1138	Normal	0	plasma Bcell
p007n.TAAGCGTCAAGGCTTT	0.136402	12.4803	p007n	31658	2095	Normal	0	plasma Bcell
p007n.TACATTCGTCTTCGAA	1.98878	11.5301	p007n	11319	1629	Normal	6	plasma Bcell
p007n.TACGCTCGTTCTGAGT	1.06633	4.83008	p007n	5480	1898	Normal	4	NK/T
p007n.TAGAGTCAGACTCCGC	2.30821	12.2559	p007n	8518	935	Normal	6	plasma Bcell
p007n.TAGTGCATCCCATTCG	1.54793	12.1665	p007n	15904	1497	Normal	6	plasma Bcell
p007n.TAGGTACTCGGTAGAG	-1.3029	13.0786	p007n	6643	925	Normal	0	plasma Bcell
p007n.TATTCCACAATGTCAC	-12.8195	5.75752	p007n	4714	1559	Normal	9	Bcell
p007n.TAGACCACACTACTTT	0.588696	5.23413	p007n	4931	1903	Normal	4	NK/T
p007n.TAGGTACAGGACTATA	1.66402	12.1274	p007n	8521	1462	Normal	6	plasma Bcell
p007n.TATACCTAGCTACTGT	1.88437	12.097	p007n	3444	803	Normal	6	plasma Bcell
p007n.TACTTACTCTTACACT	0.311303	5.82581	p007n	4494	1803	Normal	4	NK/T
p007n.TCAAGCAAGACACACG	1.25046	11.5441	p007n	8572	1065	Normal	6	plasma Bcell
p007n.TATTGGGTCCCATACC	-11.6676	5.62661	p007n	4865	1566	Normal	9	Bcell
p007n.TATTGCTAGGTGGTTG	1.52052	12.2033	p007n	6901	1070	Normal	6	plasma Bcell
p007n.TATTCCATCGAGAGCA	-12.5528	5.49621	p007n	4048	1290	Normal	9	Bcell
p007n.TCATTACGTCAGGCAA	0.314119	5.81649	p007n	3762	1682	Normal	4	NK/T
p007n.TCATCATCAGAGCGTA	0.0361287	12.2283	p007n	3367	577	Normal	0	plasma Bcell
p007n.TCAAGTGGTGATTAGA	1.86429	12.2178	p007n	9022	1439	Normal	6	plasma Bcell
p007n.TCATATCGTTTGAAAG	1.35229	11.6247	p007n	9530	1276	Normal	6	plasma Bcell
p007n.TCCGGGAAGGTAGGCT	3.9784	3.20511	p007n	3769	1761	Normal	3	NK/T
p007n.TCCTTTCAGGTCGACA	0.0559541	6.17746	p007n	5001	2187	Normal	4	NK/T
p007n.TCGAACATCTAATTCC	0.348841	11.8819	p007n	5716	820	Normal	0	plasma Bcell
p007n.TCATTTGTCACCGACG	1.89462	11.4385	p007n	8293	1095	Normal	6	plasma Bcell
p007n.TCCGGGAGTCCTCCAT	-12.6552	5.68933	p007n	3904	1359	Normal	9	Bcell
p007n.TCCACCATCAGGACAG	2.7888	11.6161	p007n	10957	1727	Normal	6	plasma Bcell
p007n.TCATTACTCGGCTATA	2.08245	12.5197	p007n	12856	1705	Normal	6	plasma Bcell
p007n.TCCGATCGTGTGACCC	1.5638	4.82074	p007n	3343	1483	Normal	4	NK/T
p007n.TCCCAGTAGGCTAGCA	1.50746	12.3629	p007n	2904	829	Normal	6	plasma Bcell
p007n.TCGTAGATCTTCGTAT	1.64327	11.7063	p007n	24027	2377	Normal	0	plasma Bcell
p007n.TCGGGCAGTGGGTCAA	0.573101	11.3521	p007n	3126	548	Normal	0	plasma Bcell
p007n.TCGGGACGTTCTCAGA	0.223022	12.5646	p007n	18315	1042	Normal	0	plasma Bcell
p007n.TCGGTCTGTAACCCGC	0.996659	4.86614	p007n	2387	1177	Normal	4	NK/T
p007n.TCTACATTCTTCTGGC	0.364383	14.0212	p007n	5196	933	Normal	0	plasma Bcell
p007n.TCGGGCATCGAGCCAC	-0.515526	12.7414	p007n	30805	2232	Normal	0	plasma Bcell
p007n.TCGACGGGTGGTCCGT	1.32486	12.2735	p007n	22273	1926	Normal	6	plasma Bcell
p007n.TCGCTCAAGATTCGAA	1.49242	11.4449	p007n	2948	726	Normal	0	plasma Bcell
p007n.TCGTAGAAGTATGGAT	0.985941	11.5306	p007n	7922	1048	Normal	0	plasma Bcell
p007n.TCGGGTGCAAGGTCGA	-3.43986	10.6248	p007n	2318	820	Normal	17	Epithelial
p007n.TCGCACTGTGGACCTC	1.43214	11.4379	p007n	19570	2004	Normal	0	plasma Bcell
p007n.TCGTGGGAGGCCTTCG	1.01249	12.7795	p007n	7847	924	Normal	0	plasma Bcell
p007n.TCGCACTAGATTACCC	-11.6129	5.51329	p007n	4746	1476	Normal	9	Bcell
p007n.TCTATCAGTTACGCCG	2.57897	3.62734	p007n	1969	799	Normal	4	NK/T
p007n.TCTACCGTCAGTCACA	1.16814	11.4325	p007n	5932	935	Normal	6	plasma Bcell
p007n.TCTCACGGTAGGGAGG	1.62568	11.8442	p007n	20125	2000	Normal	6	plasma Bcell
p007n.TCGTGGGGTCAGTCTA	1.42467	11.7018	p007n	5286	840	Normal	6	plasma Bcell
p007n.TGCATGAAGTTACGTC	1.35003	10.9117	p007n	2886	610	Normal	0	plasma Bcell
p007n.TGCAGTAGTAATCAGA	1.32631	12.0105	p007n	20487	1984	Normal	0	plasma Bcell
p007n.TGAACGTCAACCGTGC	-1.34712	12.6309	p007n	6675	1009	Normal	0	plasma Bcell
p007n.TGCAGATTCTGGTTGA	-0.112114	13.0105	p007n	2718	563	Normal	0	plasma Bcell
p007n.TGACGCGAGCAGTAAT	2.09047	10.8716	p007n	3453	908	Normal	24	plasma Bcell
p007n.TGAACGTCATCTCGTC	-11.7457	5.81387	p007n	3608	1493	Normal	9	Bcell
p007n.TGACCCTTCCCGAATA	-1.05057	13.1508	p007n	1615	626	Normal	0	plasma Bcell
p007n.TGAGACTTCTTGATTC	1.15766	12.968	p007n	11828	1695	Normal	6	plasma Bcell
p007n.TGAGCATTCACTACGA	0.633135	13.6907	p007n	4774	1044	Normal	6	plasma Bcell
p007n.TGATCAGGTATGCGTT	0.673974	12.3813	p007n	26160	1861	Normal	0	plasma Bcell
p007n.TGCGACGAGCCATTTG	0.098474	13.11	p007n	5237	847	Normal	0	plasma Bcell
p007n.TGGTGATGTTACAGCT	-12.203	5.49757	p007n	4208	1428	Normal	9	Bcell
p007n.TGCTTGCTCCACAGCG	0.830114	12.1255	p007n	7005	865	Normal	6	plasma Bcell
p007n.TGGGCGTCAAAGACTA	-1.12024	12.353	p007n	8887	897	Normal	0	plasma Bcell
p007n.TGGATCAAGCGATCGA	-0.614415	13.7348	p007n	4899	802	Normal	0	plasma Bcell
p007n.TGGTGATAGCGCCTAC	-0.726851	12.5969	p007n	5877	671	Normal	0	plasma Bcell
p007n.TGGAACTGTGTAAACA	0.52414	11.9682	p007n	3920	755	Normal	0	plasma Bcell
p007n.TGGCGTGGTAGCGCCT	0.973871	12.2194	p007n	27822	2239	Normal	6	plasma Bcell
p007n.TTAATCCAGTGAACAT	1.13795	11.833	p007n	7825	1131	Normal	0	plasma Bcell
p007n.TTACAGGGTTGACGGA	0.379216	11.8453	p007n	23831	1976	Normal	0	plasma Bcell
p007n.TGTTGAGAGAAATTCG	0.372032	13.5129	p007n	4816	778	Normal	0	plasma Bcell
p007n.TGTTGGATCCCTTCCC	1.98511	12.1671	p007n	5777	1134	Normal	6	plasma Bcell
p007n.TTACAGGCAGTGGGTA	-0.75176	12.7937	p007n	7221	862	Normal	0	plasma Bcell
p007n.TGTTACTAGTGGTTGG	-1.38864	12.5772	p007n	3405	554	Normal	0	plasma Bcell
p007n.TGTGTGACAATTGGTC	2.44969	11.8624	p007n	30254	3035	Normal	6	plasma Bcell
p007n.TTACCATGTGAGACCA	-11.6522	5.44327	p007n	2530	1116	Normal	9	Bcell
p007n.TTCCGGTTCATACGGT	1.01661	11.8765	p007n	3306	616	Normal	6	plasma Bcell
p007n.TTCATTGGTCTGGTTA	1.76035	11.8454	p007n	2447	637	Normal	6	plasma Bcell
p007n.TTCAGGAAGTCTACCA	1.55234	12.095	p007n	31709	2288	Normal	6	plasma Bcell
p007n.TTCACGCCAAGGTTGG	1.84792	11.801	p007n	4704	931	Normal	6	plasma Bcell
p007n.TTCGATTGTTGTTGAC	0.719321	12.0192	p007n	2228	595	Normal	0	plasma Bcell
p007n.TTCAATCCACCAGCCA	-12.6093	5.3651	p007n	4799	1595	Normal	9	Bcell
p007n.TTCCACGCAAAGGAGA	2.15142	11.8505	p007n	4025	942	Normal	6	plasma Bcell
p007n.TTCTAGTGTCATCGGC	0.590382	11.6932	p007n	5016	766	Normal	0	plasma Bcell
p007n.TTGCGTCCAGCTGAGA	0.84988	11.962	p007n	16627	1452	Normal	0	plasma Bcell
p007n.TTGGGTAGTCACCGAC	1.48297	11.6971	p007n	9032	1470	Normal	0	plasma Bcell
p007n.TTTGGAGCATCGCTCT	5.44188	2.66769	p007n	1444	880	Normal	3	NK/T
p007n.TTTACCAGTGACCGAA	0.878232	12.54	p007n	9451	1161	Normal	6	plasma Bcell
p007n.TTGTTCAGTCGCACGT	0.211172	11.5559	p007n	2942	496	Normal	0	plasma Bcell
p007n.AACCCAATCTGGTTGA	-6.21343	2.71259	p007n	3671	1456	Normal	8	Myeloid
p007n.ACCAAACAGTAGATCA	10.9567	-3.00626	p007n	4236	2006	Normal	20	Fibroblasts
p007n.AGCCAGCCAAAGGCTG	10.6652	-2.618	p007n	4980	2299	Normal	20	Fibroblasts
p007n.CACAACATCGTCTACC	15.1696	4.16489	p007n	2359	1503	Normal	19	Endothelial
p007n.CATACTTAGACGAGCT	-0.91939	-6.94639	p007n	18761	4558	Normal	1	Epithelial
p007n.CATCCCAAGTAACCGG	15.2384	4.40722	p007n	2356	1371	Normal	19	Endothelial
p007n.CCCTCAACATCTATCT	-7.10185	2.86792	p007n	14226	2989	Normal	8	Myeloid
p007n.CGAGAAGCAGTTTCAG	-5.98057	3.02149	p007n	17456	3729	Normal	8	Myeloid
p007n.CGGGTGTCACCGTGCA	-6.7355	2.91019	p007n	3413	1337	Normal	8	Myeloid
p007n.CTACCTGCAGGTCAGA	-6.7934	2.88274	p007n	6702	1951	Normal	8	Myeloid
p007n.CTTCAATAGAGATTCA	-6.68147	1.07088	p007n	5737	1954	Normal	8	Myeloid
p007n.GAACTGTGTTGCTCAA	13.6656	0.0595722	p007n	9907	3471	Normal	18	Fibroblasts
p007n.GAATCACGTAACGTTC	-6.19154	2.59246	p007n	12692	2822	Normal	8	Myeloid
p007n.GCAACCGCATGGCCCA	-6.10577	2.32988	p007n	4218	1261	Normal	8	Myeloid
p007n.GAGTTGTTCCAATCCC	11.8777	-5.67378	p007n	3105	1488	Normal	16	Fibroblasts
p007n.GTACAGTTCTAGACCA	14.1391	4.12219	p007n	14744	4567	Normal	19	Endothelial
p007n.GTCTGTCCACTATCCC	13.6578	-0.0538442	p007n	2545	1259	Normal	18	Fibroblasts
p007n.GTTCATTGTGGCCTCA	-5.11842	3.67764	p007n	5899	2017	Normal	8	Myeloid
p007n.GTTCATTCAACCCTCT	10.8264	-2.81459	p007n	6426	2390	Normal	20	Fibroblasts
p007n.TACCTCGAGCTGCCAC	15.1864	4.23495	p007n	850	663	Normal	19	Endothelial
p007n.TATCTGTCAAGCGCAA	11.9558	-5.54908	p007n	4545	2015	Normal	16	Fibroblasts
p007n.TAGACCACAAGAGTAT	-6.50732	2.76634	p007n	15920	3268	Normal	8	Myeloid
p007n.TATGTTCAGTGGTCAG	-10.4346	-0.543013	p007n	1346	660	Normal	22	Mast
p007n.TCCTAATTCCGTGTGG	-1.58957	-6.21978	p007n	22538	4830	Normal	1	Epithelial
p007n.TGGTACATCTGCGGCA	-5.20608	3.46168	p007n	19127	3650	Normal	8	Myeloid
p007n.TGGCGTGAGACTCAAA	-6.89256	0.25105	p007n	2616	1177	Normal	8	Myeloid
p007n.TTTAGTCCAAGTATAG	11.7984	-5.39148	p007n	4437	1705	Normal	16	Fibroblasts
p007t.AACAACCAGTTGTCGT	-1.5995	-3.66088	p007t	1742	1145	Tumor	7	Epithelial
p007t.AACCATGAGAAGCGGG	-5.44728	-6.63371	p007t	3379	1504	Tumor	5	Epithelial
p007t.AAACGAACACCACATA	-0.100213	-7.10467	p007t	7557	2827	Tumor	1	Epithelial
p007t.AAAGGTACAATCAGCT	-0.582244	-3.83286	p007t	13518	3261	Tumor	7	Epithelial
p007t.AACAAGAAGTGCGTCC	-1.4793	-3.84164	p007t	20374	4658	Tumor	7	Epithelial
p007t.AAAGGATTCTTTCCAA	1.40633	-9.64578	p007t	4784	1925	Tumor	2	Epithelial
p007t.AAAGGGCAGTATGATG	-1.79062	-4.12997	p007t	10049	3158	Tumor	7	Epithelial
p007t.AAAGTGATCTTCTAAC	-2.71869	-4.10195	p007t	1095	656	Tumor	7	Epithelial
p007t.AACAACCTCAAAGAAC	-1.21568	-6.09064	p007t	11210	3232	Tumor	13	Epithelial
p007t.AAAGTGAGTCTTCGAA	-1.51707	-3.77932	p007t	11813	2705	Tumor	7	Epithelial
p007t.AACCAACTCCAGCTCT	-2.00725	-4.1302	p007t	1486	1017	Tumor	7	Epithelial
p007t.AACCAACCAGCATTGT	-0.962962	-2.63229	p007t	8345	2811	Tumor	7	Epithelial
p007t.AAAGGTAGTCACGACC	-1.46197	-4.13067	p007t	3241	1775	Tumor	7	Epithelial
p007t.AACAACCGTTGCAACT	-1.03628	-7.28745	p007t	818	538	Tumor	1	Epithelial
p007t.AACAAGATCCTTGGAA	-2.05388	-6.00442	p007t	6763	2174	Tumor	1	Epithelial
p007t.AACCAACGTCGTACAT	0.0651157	-3.85552	p007t	10880	3919	Tumor	7	Epithelial
p007t.AAAGGGCTCGGTCGAC	-4.85584	-6.06865	p007t	4033	2157	Tumor	5	Epithelial
p007t.AACAGGGCATACCATG	-0.113822	-6.67065	p007t	8318	2781	Tumor	1	Epithelial
p007t.AACAACCGTCGCATGC	-2.11276	-4.1512	p007t	14124	3444	Tumor	7	Epithelial
p007t.AACCTTTTCTGCGGCA	-1.51211	-4.00356	p007t	3330	1496	Tumor	7	Epithelial
p007t.AAGATAGAGTAAACTG	-1.39552	-3.80858	p007t	13332	3109	Tumor	7	Epithelial
p007t.AAGATAGCACAAATAG	0.343883	-6.96542	p007t	869	613	Tumor	15	Epithelial
p007t.AACCTTTAGCATCAAA	-1.88032	-4.38769	p007t	3575	2061	Tumor	7	Epithelial
p007t.AACGGGATCCGGCTTT	-1.89228	-4.39075	p007t	12962	3819	Tumor	7	Epithelial
p007t.AAGGTAACAGCGATTT	-1.41098	-3.82151	p007t	3029	1537	Tumor	7	Epithelial
p007t.AAGTACCCAATGAGCG	-1.7984	-4.24558	p007t	1402	959	Tumor	7	Epithelial
p007t.AACCTTTGTCTCTCAC	-1.20583	-3.80464	p007t	17030	4659	Tumor	7	Epithelial
p007t.AAGCCATCAAAGGCAC	-1.65249	-3.8821	p007t	9523	2814	Tumor	7	Epithelial
p007t.AACCTTTGTAGTTCCA	-0.858354	-3.77699	p007t	25995	3061	Tumor	7	Epithelial
p007t.AACGTCACAATCTCGA	-6.14273	-5.21604	p007t	1582	892	Tumor	5	Epithelial
p007t.AAGCGTTTCACGGACC	-5.11129	-6.69068	p007t	3353	1296	Tumor	5	Epithelial
p007t.AACCTTTCATTCACCC	-2.55339	-3.93915	p007t	951	672	Tumor	7	Epithelial
p007t.AACGGGAGTAGGAGTC	-1.47655	-8.19259	p007t	1210	725	Tumor	1	Epithelial
p007t.AAGAACATCTCGTGAA	-6.0566	-9.02152	p007t	1184	693	Tumor	14	Epithelial
p007t.AACCATGCAAATGCGG	-2.34535	-3.86753	p007t	1557	1064	Tumor	7	Epithelial
p007t.AAGGAATTCACCTCTG	-6.27252	-6.73738	p007t	1913	1076	Tumor	5	Epithelial
p007t.AACCCAAGTGTTCCTC	-1.81106	-4.43304	p007t	6736	2906	Tumor	7	Epithelial
p007t.AAGACAAAGAGCCATG	-1.86485	-4.17734	p007t	3934	2137	Tumor	7	Epithelial
p007t.AAGGAATAGCACTCTA	-1.31632	-3.91331	p007t	1650	1044	Tumor	7	Epithelial
p007t.AACCATGTCCGAGATT	-0.212528	-4.22177	p007t	4994	2113	Tumor	7	Epithelial
p007t.AACGGGAGTCGTATTG	1.96337	-11.418	p007t	837	519	Tumor	2	Epithelial
p007t.AATCGACGTTCTCCTG	-1.36194	-4.23596	p007t	11543	3710	Tumor	7	Epithelial
p007t.AATGGCTTCAACTACG	-1.434	-3.47316	p007t	12373	2905	Tumor	7	Epithelial
p007t.AAGTTCGTCTGGTTGA	0.154569	-3.34388	p007t	2367	1158	Tumor	12	Epithelial
p007t.ACAACCATCTCGACGG	-0.486143	-3.83755	p007t	7232	1809	Tumor	7	Epithelial
p007t.AAGTTCGGTTCACGAT	-1.41402	-2.90508	p007t	1004	614	Tumor	7	Epithelial
p007t.AATTCCTAGTGCCCGT	-1.31015	-9.94282	p007t	1985	1093	Tumor	1	Epithelial
p007t.ACAAGCTAGGGTGGGA	-4.97246	-6.31023	p007t	2653	1305	Tumor	5	Epithelial
p007t.AATTCCTAGCACTCCG	-1.90742	-8.13227	p007t	1323	809	Tumor	1	Epithelial
p007t.AATTCCTAGGGCCCTT	-1.5557	-2.47461	p007t	15864	3961	Tumor	7	Epithelial
p007t.AAGTGAAGTTCTCGTC	0.210003	-3.79518	p007t	18582	4673	Tumor	7	Epithelial
p007t.AATCGTGGTTCGGCCA	-2.24507	-4.09769	p007t	5680	1768	Tumor	7	Epithelial
p007t.AAGTACCTCGCTCTAC	2.19047	-10.3768	p007t	2530	1252	Tumor	2	Epithelial
p007t.AATAGAGTCACCATAG	-1.71714	-8.88167	p007t	793	574	Tumor	1	Epithelial
p007t.ACAAGCTCACGTAACT	1.30857	-8.52329	p007t	5410	2331	Tumor	1	Epithelial
p007t.AATCGTGAGATACAGT	-1.61048	-4.23846	p007t	5676	2508	Tumor	7	Epithelial
p007t.AATTCCTCAATTGCAC	-2.2273	-8.20324	p007t	856	578	Tumor	1	Epithelial
p007t.ACAGCCGTCCTAGCCT	0.371813	-4.52376	p007t	1931	1038	Tumor	13	Epithelial
p007t.ACAGGGATCGGTAGGA	-1.42423	-3.76822	p007t	2774	1404	Tumor	7	Epithelial
p007t.ACATGCACATTGACCA	-1.72511	-3.34274	p007t	4514	1641	Tumor	7	Epithelial
p007t.ACACGCGGTCACTTAG	-1.06488	-4.14581	p007t	5108	2379	Tumor	7	Epithelial
p007t.ACATCGAGTATGGGAC	-1.47905	-3.85893	p007t	6811	2495	Tumor	7	Epithelial
p007t.ACCACAATCGTCTACC	-2.68236	-3.65729	p007t	1826	871	Tumor	7	Epithelial
p007t.ACACTGAAGAACAAGG	-1.73717	-4.04601	p007t	11467	3563	Tumor	7	Epithelial
p007t.ACCAACATCAGACAAA	-1.56873	-3.67643	p007t	1541	891	Tumor	7	Epithelial
p007t.ACCACAAGTTAGGACG	-1.46616	-4.11585	p007t	1048	739	Tumor	7	Epithelial
p007t.ACCACAATCACGAGGA	-1.68851	-4.07828	p007t	4825	2176	Tumor	7	Epithelial
p007t.ACCAACACAGTCAGCC	-1.75384	-4.30472	p007t	7704	3177	Tumor	7	Epithelial
p007t.ACCCTTGCAACCGCCA	2.48128	-10.9856	p007t	2093	1187	Tumor	2	Epithelial
p007t.ACAGCCGCAAACCACT	-5.78277	-5.11587	p007t	3102	1258	Tumor	5	Epithelial
p007t.ACCTACCAGATCCAAA	-1.43282	-3.49278	p007t	2549	1010	Tumor	7	Epithelial
p007t.ACCATTTAGAGTCTGG	-5.75774	-5.33183	p007t	4050	1438	Tumor	5	Epithelial
p007t.ACCCAAATCCCGAAAT	-1.55767	-7.85444	p007t	1383	813	Tumor	1	Epithelial
p007t.ACCTACCGTGTCTTCC	-1.51498	-7.46122	p007t	797	603	Tumor	1	Epithelial
p007t.ACGATCAAGTTTGAGA	-0.802727	-3.26392	p007t	14264	3333	Tumor	7	Epithelial
p007t.ACGATCAGTAAGTTGA	-0.306039	-7.33552	p007t	3101	1430	Tumor	1	Epithelial
p007t.ACGCACGGTAGCGAGT	-0.521646	-3.9308	p007t	9244	3212	Tumor	7	Epithelial
p007t.ACGCACGAGGTGCTGA	-2.14433	-3.93267	p007t	2042	1158	Tumor	7	Epithelial
p007t.ACGGTTAAGATGGTAT	-5.25162	-7.18219	p007t	13903	3952	Tumor	5	Epithelial
p007t.ACGTAGTCAGCAAGAC	-1.36605	-3.45923	p007t	6116	2636	Tumor	7	Epithelial
p007t.ACGGTCGAGCAGTACG	-6.42671	-9.71747	p007t	2158	816	Tumor	14	Epithelial
p007t.ACTCCCACAGGGAATC	-1.02128	-3.53599	p007t	18064	4499	Tumor	7	Epithelial
p007t.ACGCACGTCGAACGGA	-1.78962	-3.94505	p007t	20963	4513	Tumor	7	Epithelial
p007t.ACGTTCCCAGTCAGCC	-1.43583	-3.28462	p007t	3761	1531	Tumor	7	Epithelial
p007t.ACGTTCCAGCCGTTAT	-1.02031	-3.98471	p007t	8203	2518	Tumor	7	Epithelial
p007t.ACGTCCTGTACAACGG	-1.19416	-3.67618	p007t	1715	1138	Tumor	7	Epithelial
p007t.ACGCACGTCATGGCCG	-11.7788	-3.52221	p007t	929	601	Tumor	17	Epithelial
p007t.ACTATCTAGAGAGCCT	-0.339854	-10.9837	p007t	871	604	Tumor	1	Epithelial
p007t.ACGGAAGCACGACGCT	-0.477758	-5.82353	p007t	4577	1536	Tumor	13	Epithelial
p007t.ACTTCCGTCTTTCCGG	-0.234261	-4.04037	p007t	5536	2048	Tumor	7	Epithelial
p007t.AGAGAATAGGTACTGG	-1.79312	-4.29558	p007t	9586	3397	Tumor	7	Epithelial
p007t.ACTTCGCCATACATCG	0.0208325	-2.77905	p007t	3709	1670	Tumor	12	Epithelial
p007t.AGAGAGCTCTTGCAGA	-1.98115	-7.09543	p007t	1020	669	Tumor	1	Epithelial
p007t.ACTTCGCCACGTACAT	1.16385	-4.60568	p007t	12798	4201	Tumor	13	Epithelial
p007t.AGAACAACAGTTGAAA	0.53134	-3.7646	p007t	1255	747	Tumor	7	Epithelial
p007t.AGAGAGCAGACAGTCG	-6.12669	-5.95545	p007t	1761	892	Tumor	5	Epithelial
p007t.ACTTTCAAGTATCTGC	-1.36663	-3.53387	p007t	1273	862	Tumor	7	Epithelial
p007t.ACTGCAAAGCTAAGTA	-1.10841	-3.38748	p007t	16090	3805	Tumor	7	Epithelial
p007t.AGACCATGTTCGGCTG	-1.92977	-8.82576	p007t	1282	787	Tumor	1	Epithelial
p007t.AGACCATCAGAGTCAG	-1.08095	-3.25171	p007t	19380	4856	Tumor	7	Epithelial
p007t.ACTTTGTGTCGTGGTC	-1.11695	-3.47271	p007t	9002	2985	Tumor	7	Epithelial
p007t.AGAAATGTCTAGACAC	0.1942	-7.12919	p007t	2104	1089	Tumor	15	Epithelial
p007t.AGAACAAAGAGTCGAC	-1.19392	-7.81075	p007t	1214	829	Tumor	1	Epithelial
p007t.AGAAGCGGTATGCTAC	0.603003	-4.66482	p007t	1346	851	Tumor	13	Epithelial
p007t.ACTTTCACAACCAACT	-1.42202	-7.7679	p007t	2220	1077	Tumor	1	Epithelial
p007t.ACTGTCCTCCGAGATT	-1.9212	-4.52625	p007t	2614	1026	Tumor	7	Epithelial
p007t.AGAGCAGTCTCCGAGG	-1.61668	-4.24792	p007t	22996	4394	Tumor	7	Epithelial
p007t.AGAGCAGCAATTGCTG	4.68984	-8.45609	p007t	4556	1510	Tumor	29	Epithelial
p007t.AGCGTATTCTTGAACG	-0.64308	-3.95428	p007t	18418	3610	Tumor	7	Epithelial
p007t.AGCTTCCCAGGACTAG	-5.6609	-5.68558	p007t	6287	2090	Tumor	5	Epithelial
p007t.AGGAAATGTCGCAGTC	-1.13228	-3.30772	p007t	20008	4501	Tumor	7	Epithelial
p007t.AGGAATAGTGTCTTGA	-0.56666	-4.02284	p007t	3604	1573	Tumor	7	Epithelial
p007t.AGCGATTCAACTTGCA	-1.86445	-4.19945	p007t	9353	3746	Tumor	7	Epithelial
p007t.AGGAAATCACATCATG	-1.66211	-3.62267	p007t	6665	2108	Tumor	7	Epithelial
p007t.AGGACGACATAGTCGT	-1.55619	-4.17036	p007t	8499	3494	Tumor	7	Epithelial
p007t.AGATGCTGTCTACAAC	-1.72456	-4.27852	p007t	21520	4380	Tumor	7	Epithelial
p007t.AGCGATTTCTCAACCC	-7.10166	-5.06625	p007t	1802	854	Tumor	5	Epithelial
p007t.AGCTCAACATCCTTGC	-0.88904	-3.49383	p007t	27671	4850	Tumor	7	Epithelial
p007t.AGATAGAGTCGAACGA	-1.17733	-3.84305	p007t	19314	4594	Tumor	7	Epithelial
p007t.AGCGCTGAGTCCCAAT	-1.30006	-3.92697	p007t	17604	3484	Tumor	7	Epithelial
p007t.AGATCGTTCGGTCACG	-1.84032	-4.4157	p007t	10234	3667	Tumor	7	Epithelial
p007t.AGCTCAAGTTGCATAC	-1.72506	-6.88392	p007t	2172	1051	Tumor	1	Epithelial
p007t.AGCATCAGTTCATCTT	0.968308	-3.44253	p007t	1548	908	Tumor	12	Epithelial
p007t.AGATCGTCAACAAGAT	-1.47945	-4.10879	p007t	7424	2641	Tumor	7	Epithelial
p007t.AGCGCTGTCCCATTTA	-6.12844	-5.84911	p007t	2548	1065	Tumor	5	Epithelial
p007t.AGCGCTGGTCCACAGC	-1.0774	-4.2206	p007t	24327	4700	Tumor	7	Epithelial
p007t.AGGAAATAGATGTTCC	-1.51201	-4.01124	p007t	1384	977	Tumor	7	Epithelial
p007t.AGGGCCTAGCTTAGTC	-1.08516	-3.38844	p007t	10946	3865	Tumor	7	Epithelial
p007t.AGGTCATAGAAGAACG	-0.397694	-4.04326	p007t	7424	2613	Tumor	7	Epithelial
p007t.AGGTCTACACGGCCAT	-1.97372	-7.55445	p007t	951	572	Tumor	1	Epithelial
p007t.AGGGTCCTCGCTCCTA	-5.95178	-5.63394	p007t	4254	1509	Tumor	5	Epithelial
p007t.AGGAGGTTCCGATAAC	-0.971791	-4.27068	p007t	3635	1602	Tumor	7	Epithelial
p007t.AGGAGGTCATGGGCAA	-1.40058	-4.12384	p007t	2675	1632	Tumor	7	Epithelial
p007t.AGGGCCTTCAAACCCA	-1.49236	-9.23742	p007t	1273	637	Tumor	1	Epithelial
p007t.AGTACCAAGCAAGTGC	-2.08744	-6.29041	p007t	1951	915	Tumor	1	Epithelial
p007t.AGGGTTTAGTTCTCTT	2.25387	-10.6509	p007t	1404	784	Tumor	2	Epithelial
p007t.AGTAACCGTGGTCTCG	2.43379	-11.1797	p007t	1410	704	Tumor	2	Epithelial
p007t.AGGTCATTCGCGGACT	1.48901	-10.1945	p007t	6156	1977	Tumor	1	Epithelial
p007t.AGGTCATAGGCCTGAA	0.34504	-3.77382	p007t	8888	3307	Tumor	7	Epithelial
p007t.AGGCTGCTCTTAGCTT	-1.71566	-9.2786	p007t	1284	807	Tumor	1	Epithelial
p007t.AGGTCATTCTCTTCAA	-1.91539	-4.08534	p007t	7180	2997	Tumor	7	Epithelial
p007t.AGGACTTAGGCAATGC	-2.50989	-10.7937	p007t	3392	1323	Tumor	11	Epithelial
p007t.AGGTTACCATTACGGT	-1.71797	-4.31495	p007t	15523	4198	Tumor	7	Epithelial
p007t.AGGATCTCACAAGGTG	-1.19244	-3.86027	p007t	1628	1053	Tumor	7	Epithelial
p007t.AGGTTACAGTCCCAGC	0.244679	-7.89052	p007t	6051	2348	Tumor	1	Epithelial
p007t.AGGTAGGCAAGGCGTA	-1.46909	-3.57455	p007t	760	536	Tumor	7	Epithelial
p007t.AGGTTGTAGCACTTTG	-7.08012	-4.99561	p007t	793	498	Tumor	5	Epithelial
p007t.AGGCATTAGATGAAGG	0.353798	-7.87296	p007t	8565	3087	Tumor	1	Epithelial
p007t.AGGGTTTCACACCGCA	0.723007	-4.66365	p007t	1074	722	Tumor	13	Epithelial
p007t.AGGTCATGTAGTACGG	-1.69308	-3.96802	p007t	2105	1125	Tumor	7	Epithelial
p007t.AGGTGTTAGCGGTAAC	-1.89475	-4.16284	p007t	1691	1166	Tumor	7	Epithelial
p007t.AGGATAACAAAGAACT	-1.82132	-4.03583	p007t	6380	1676	Tumor	7	Epithelial
p007t.ATACCGAGTACTCAAC	-1.71542	-4.22035	p007t	3931	1971	Tumor	7	Epithelial
p007t.ATACCGACAGTTTCAG	-1.67918	-3.69914	p007t	10711	2570	Tumor	7	Epithelial
p007t.ATAGAGATCCTACACC	-1.88157	-7.88454	p007t	975	535	Tumor	1	Epithelial
p007t.AGTAGCTGTACAACGG	3.1345	-7.65851	p007t	5915	1839	Tumor	29	Epithelial
p007t.AGTGTTGGTTGTGCCG	-1.47005	-7.78446	p007t	1253	701	Tumor	1	Epithelial
p007t.AGTGACTGTCATATGC	3.82906	-7.64302	p007t	2337	1292	Tumor	29	Epithelial
p007t.ATAGACCAGCAGAAAG	-5.84038	-5.11048	p007t	3700	1444	Tumor	5	Epithelial
p007t.AGTGTTGGTTCTCGCT	-0.642899	-7.40991	p007t	3108	1176	Tumor	1	Epithelial
p007t.AGTACTGTCAGACATC	-0.275581	-3.98824	p007t	1942	980	Tumor	7	Epithelial
p007t.AGTTAGCGTAACAGGC	0.397271	-10.1695	p007t	1153	723	Tumor	1	Epithelial
p007t.ATACCGAGTACTCCGG	-2.3898	-3.79865	p007t	1387	865	Tumor	7	Epithelial
p007t.AGTCACATCACCGGTG	-0.931394	-3.38273	p007t	10023	3291	Tumor	7	Epithelial
p007t.ATAGACCGTTCAAGTC	-1.88122	-4.55995	p007t	3506	1920	Tumor	7	Epithelial
p007t.ATACCGATCAGACTGT	-6.30011	-6.51705	p007t	3571	1325	Tumor	5	Epithelial
p007t.AGTCACACACTCATAG	5.9926	1.7624	p007t	741	516	Tumor	3	NK/T
p007t.AGTCATGGTGAACCGA	-0.976832	-3.80146	p007t	18459	4793	Tumor	7	Epithelial
p007t.AGTCACAAGCTCCACG	-1.1088	-3.20146	p007t	5262	2238	Tumor	7	Epithelial
p007t.AGTACTGTCCTCATAT	-1.26462	-3.89334	p007t	10756	3710	Tumor	7	Epithelial
p007t.ATAGACCGTGCCCAGT	-6.81826	-5.1436	p007t	918	675	Tumor	5	Epithelial
p007t.ATAGGCTTCAAAGAAC	-5.08539	-6.25771	p007t	6470	2508	Tumor	5	Epithelial
p007t.AGTCTCCGTAGCTTAC	1.03546	-3.82939	p007t	13540	3854	Tumor	12	Epithelial
p007t.ATACTTCAGGTAAGGA	0.147683	-5.07928	p007t	2329	1440	Tumor	13	Epithelial
p007t.AGTGACTCAAGTGCAG	-4.61055	-5.50816	p007t	10112	2917	Tumor	13	Epithelial
p007t.ATAGAGAGTACGAAAT	-1.87924	-4.25896	p007t	7563	2868	Tumor	7	Epithelial
p007t.AGTGTTGGTTGCGGAA	0.86959	-9.44196	p007t	1429	754	Tumor	1	Epithelial
p007t.ATACCTTAGTGCAACG	0.267354	-7.5992	p007t	19406	4629	Tumor	1	Epithelial
p007t.ATCGCCTAGGTACCTT	-1.0127	-4.70542	p007t	1491	827	Tumor	7	Epithelial
p007t.ATCAGGTGTGAATTGA	0.575327	-10.1214	p007t	714	493	Tumor	1	Epithelial
p007t.ATCACTTGTAATCAGA	-1.2901	-6.18884	p007t	1253	809	Tumor	1	Epithelial
p007t.ATCCTATGTACGGATG	-1.52019	-3.4693	p007t	720	531	Tumor	7	Epithelial
p007t.ATCGTCCAGTATGGCG	-1.50572	-3.6203	p007t	6040	1774	Tumor	7	Epithelial
p007t.ATCTCTAAGTTGCTGT	-1.50624	-3.87497	p007t	5276	2364	Tumor	7	Epithelial
p007t.ATCACGACATCATCTT	1.52594	-10.3322	p007t	2116	1165	Tumor	1	Epithelial
p007t.ATCCTATGTGCGAGTA	-5.82011	-5.42857	p007t	4437	1297	Tumor	5	Epithelial
p007t.ATCCGTCGTGTAAACA	3.72026	-7.70383	p007t	968	669	Tumor	7	Epithelial
p007t.ATCGTCCAGGCTGTAG	-1.58942	-4.11655	p007t	1472	1032	Tumor	7	Epithelial
p007t.ATCGCCTCAGGAGGTT	-0.998394	-3.39771	p007t	22037	4823	Tumor	7	Epithelial
p007t.ATCCATTGTGTGTGGA	-0.263127	-4.33527	p007t	3207	1453	Tumor	12	Epithelial
p007t.ATCTTCATCGTCCTTG	-0.736975	-8.40682	p007t	2072	1029	Tumor	1	Epithelial
p007t.ATCGCCTCATCCGGTG	-3.76128	-6.43895	p007t	21239	4932	Tumor	5	Epithelial
p007t.ATCGTGACAGCGATTT	-5.79633	-5.04576	p007t	3000	1089	Tumor	5	Epithelial
p007t.ATCGATGAGATACATG	0.207729	-10.3132	p007t	2400	1214	Tumor	1	Epithelial
p007t.ATATCCTTCTGAGGTT	0.433984	10.0539	p007t	7287	1878	Tumor	21	plasma Bcell
p007t.ATATCCTTCTTGGCTC	-1.3968	-3.63314	p007t	6651	2888	Tumor	7	Epithelial
p007t.ATCGCCTCAGGTTCCG	-0.317876	-7.3965	p007t	5175	2115	Tumor	1	Epithelial
p007t.ATCATTCTCAGCATTG	-1.67946	-6.0397	p007t	3249	1522	Tumor	1	Epithelial
p007t.ATCGGCGTCAGACCTA	-2.15345	-3.66464	p007t	9933	2132	Tumor	7	Epithelial
p007t.ATCACTTAGCACACAG	-1.16956	-3.57262	p007t	8202	2970	Tumor	7	Epithelial
p007t.ATCACTTGTCATCTAG	-1.13735	-8.5642	p007t	856	575	Tumor	1	Epithelial
p007t.ATCATTCCAGATCCAT	-1.02533	-4.0096	p007t	6236	2637	Tumor	7	Epithelial
p007t.ATGGATCCACTTGTCC	-0.436139	-10.9006	p007t	1516	853	Tumor	1	Epithelial
p007t.ATGGTTGTCAAGAAAC	-1.9203	-4.07849	p007t	7631	2429	Tumor	7	Epithelial
p007t.ATGCCTCCAAAGAACT	-0.197577	-8.99492	p007t	10093	2925	Tumor	1	Epithelial
p007t.ATGGGAGTCTTCTAAC	0.74075	-5.06557	p007t	3195	1846	Tumor	13	Epithelial
p007t.ATGGGAGGTGAGACCA	0.186921	-5.71683	p007t	1891	972	Tumor	13	Epithelial
p007t.ATGTCCCGTCCACTTC	-2.29228	-4.20548	p007t	2090	1348	Tumor	7	Epithelial
p007t.ATGAGGGTCAAGTGTC	-0.195315	-3.55557	p007t	3486	1694	Tumor	12	Epithelial
p007t.ATGAGGGCACACAGAG	-6.82763	-5.18673	p007t	1269	648	Tumor	5	Epithelial
p007t.ATTCATCGTATCCCAA	-1.44431	-8.69296	p007t	872	588	Tumor	1	Epithelial
p007t.ATTACCTCACCAAAGG	-1.7915	-3.94749	p007t	2746	1567	Tumor	7	Epithelial
p007t.ATTCACTCAGGTGGAT	-1.61218	-4.10883	p007t	20831	4672	Tumor	7	Epithelial
p007t.ATTCCCGAGGATGAGA	-6.34325	-5.45626	p007t	1517	926	Tumor	5	Epithelial
p007t.ATGCGATGTTGACTAC	-0.478251	-4.69817	p007t	1163	749	Tumor	7	Epithelial
p007t.ATTCCATAGCGCTTCG	-1.77279	-4.02623	p007t	7159	2515	Tumor	7	Epithelial
p007t.ATGAGTCGTTCGTACA	-0.263468	-4.21249	p007t	3226	1420	Tumor	7	Epithelial
p007t.ATTCATCCACCTCTAC	-2.12705	-3.29834	p007t	6335	1750	Tumor	7	Epithelial
p007t.ATGGGAGAGGGAGGTG	-0.553218	-3.94766	p007t	6796	2850	Tumor	7	Epithelial
p007t.ATTATCCAGGCCTGAA	-5.18254	-6.54694	p007t	3231	1272	Tumor	5	Epithelial
p007t.ATTCCCGTCACTGATG	1.35465	-7.00363	p007t	2033	1174	Tumor	15	Epithelial
p007t.ATTCACTTCTCGCTCA	-5.42489	-5.23001	p007t	4663	1898	Tumor	5	Epithelial
p007t.ATTCCATAGAAGTCAT	-2.11543	-7.37477	p007t	774	563	Tumor	1	Epithelial
p007t.ATTCCCGGTTCAGGTT	14.9911	4.88214	p007t	665	503	Tumor	19	Endothelial
p007t.ATGAGTCGTTCCGCTT	-0.58898	-8.90922	p007t	2865	1331	Tumor	1	Epithelial
p007t.CAAAGAACACTAAACC	0.171596	-3.88309	p007t	6515	3069	Tumor	7	Epithelial
p007t.CAACAACAGTAGCCAG	-1.77627	-4.04125	p007t	1258	731	Tumor	7	Epithelial
p007t.CAAGAGGGTAAGGAGA	-1.46275	-3.52696	p007t	14846	4076	Tumor	7	Epithelial
p007t.CAACCAAAGTCAATCC	-1.32385	-4.13913	p007t	7162	2813	Tumor	7	Epithelial
p007t.CAAGAGGAGAAACCCG	-0.101889	-3.925	p007t	5288	2591	Tumor	7	Epithelial
p007t.ATTCTTGCAGAGAAAG	-1.32323	-3.64941	p007t	11337	4165	Tumor	7	Epithelial
p007t.ATTCGTTCAAGAAACT	-2.35119	-4.08058	p007t	14993	3326	Tumor	7	Epithelial
p007t.CAAGCTATCCGGTAAT	5.13378	-8.97078	p007t	1079	619	Tumor	2	Epithelial
p007t.CAACGGCGTCGTATTG	1.56969	-7.12958	p007t	846	590	Tumor	15	Epithelial
p007t.CAACAACTCCTCTAGC	-0.886639	-6.97229	p007t	6040	2781	Tumor	1	Epithelial
p007t.CAAGACTGTAGCACAG	-0.310683	-4.18878	p007t	1197	814	Tumor	12	Epithelial
p007t.ATTCTACGTACAAAGT	-1.09991	-3.14401	p007t	2506	1330	Tumor	7	Epithelial
p007t.CAACCTCTCCTAGAGT	-2.15915	-4.77092	p007t	1138	768	Tumor	7	Epithelial
p007t.CAACGATCATAGGTAA	-0.44159	-4.06046	p007t	1808	1014	Tumor	7	Epithelial
p007t.CAACCTCAGCATACTC	-6.24835	-4.92292	p007t	1536	835	Tumor	5	Epithelial
p007t.ATTCTACCACCCTTAC	-6.01589	-6.88163	p007t	4701	1633	Tumor	5	Epithelial
p007t.CAAGAGGCAGGACTAG	-0.089474	-9.50758	p007t	1265	735	Tumor	1	Epithelial
p007t.ATTTACCTCCTTGAAG	-4.82689	-6.22231	p007t	19974	4866	Tumor	5	Epithelial
p007t.CAAGCTAGTTCTTAGG	2.83797	-10.7798	p007t	2038	921	Tumor	2	Epithelial
p007t.CAATCGAAGTTCGCAT	-5.58888	-5.48718	p007t	5071	1533	Tumor	5	Epithelial
p007t.CACCAAAAGAGCCATG	-1.50064	-4.08465	p007t	938	671	Tumor	7	Epithelial
p007t.CACTAAGAGCCGTCGT	-1.20676	-3.92235	p007t	3865	1387	Tumor	7	Epithelial
p007t.CAATACGGTTAGGGTG	2.28599	-7.42883	p007t	1345	822	Tumor	15	Epithelial
p007t.CACACAAGTGAGGAAA	-0.0891651	-5.03911	p007t	5125	1968	Tumor	13	Epithelial
p007t.CACGTTCAGGTAGCCA	0.679103	-5.01862	p007t	3409	1744	Tumor	13	Epithelial
p007t.CACGAATGTGCCGAAA	0.272232	-3.81115	p007t	13698	4231	Tumor	7	Epithelial
p007t.CACGGGTAGAAACACT	-1.39038	-4.03911	p007t	4493	2238	Tumor	7	Epithelial
p007t.CAATGACTCATCGCAA	-2.03389	-7.69741	p007t	1272	666	Tumor	1	Epithelial
p007t.CACAGGCGTTATGTCG	-4.78723	-5.24507	p007t	11988	2880	Tumor	13	Epithelial
p007t.CAATACGTCCGGTTCT	-0.433743	-8.96233	p007t	1399	799	Tumor	1	Epithelial
p007t.CACGTGGAGGTCCCGT	-1.24907	-3.48656	p007t	16339	3699	Tumor	7	Epithelial
p007t.CACAGGCGTACGTGTT	-6.50777	-7.91707	p007t	3802	1313	Tumor	5	Epithelial
p007t.CAATGACCAACCGACC	-1.49257	-3.92386	p007t	15037	4139	Tumor	7	Epithelial
p007t.CACGGGTGTGAGAACC	-1.40743	-3.61266	p007t	5961	2820	Tumor	7	Epithelial
p007t.CACTTCGAGCGACTGA	0.39997	-3.78553	p007t	11594	3713	Tumor	7	Epithelial
p007t.CACTGAACACACACGC	-4.97105	-4.84115	p007t	2313	1015	Tumor	5	Epithelial
p007t.CACGAATCAGTATTCG	-0.586615	-3.97348	p007t	4366	1728	Tumor	7	Epithelial
p007t.CACAGATGTTTGTTGG	-1.45365	-4.00358	p007t	9485	3710	Tumor	7	Epithelial
p007t.CACTGGGTCCTATGGA	-1.30462	-4.19937	p007t	13140	3524	Tumor	7	Epithelial
p007t.CACTGGGAGAGAACCC	0.658645	-4.96954	p007t	5129	1995	Tumor	13	Epithelial
p007t.CAATTTCAGAAACTCA	-5.23006	-6.45531	p007t	4672	2248	Tumor	5	Epithelial
p007t.CAATTTCTCAAGCGTT	1.2311	-3.66597	p007t	4327	1925	Tumor	12	Epithelial
p007t.CAGCAATCAGGAAGTC	-1.16756	-3.38677	p007t	18125	3877	Tumor	7	Epithelial
p007t.CATAAGCAGCCTTGAT	0.319373	-3.67464	p007t	23439	4503	Tumor	7	Epithelial
p007t.CAGCAATGTCGCGTCA	-0.882832	-3.67584	p007t	6189	2496	Tumor	7	Epithelial
p007t.CAGCGTGCAACTTGCA	-2.49656	-3.20248	p007t	7998	2852	Tumor	7	Epithelial
p007t.CAGGTATGTTAGAAAC	-4.90942	-6.3183	p007t	16845	4478	Tumor	5	Epithelial
p007t.CATACCCCACGGAAGT	-1.70319	-4.35788	p007t	7985	2654	Tumor	7	Epithelial
p007t.CAGCGTGAGTAGAGTT	-3.75166	-6.47065	p007t	5791	2546	Tumor	5	Epithelial
p007t.CATAGACGTGGATTTC	-0.982618	-4.02361	p007t	8979	2982	Tumor	7	Epithelial
p007t.CAGTTAGTCTACGCAA	-1.96141	-4.4049	p007t	1759	1178	Tumor	7	Epithelial
p007t.CAGATCAGTCCTGAAT	-4.9026	-5.96229	p007t	6298	2465	Tumor	5	Epithelial
p007t.CAGATCAAGTTCATCG	-1.81435	-7.52724	p007t	887	551	Tumor	1	Epithelial
p007t.CATACAGGTACAGAGC	-1.99093	-4.42118	p007t	5023	2484	Tumor	7	Epithelial
p007t.CAGGCCATCAGTCATG	-4.50786	-4.56101	p007t	5135	1257	Tumor	7	Epithelial
p007t.CATCCACCAATTGAAG	-1.72764	-6.46166	p007t	2903	1415	Tumor	1	Epithelial
p007t.CAGATCAGTCGACGCT	-1.12904	-5.65859	p007t	712	522	Tumor	1	Epithelial
p007t.CAGGTATTCCTCACTG	-1.81504	-4.36189	p007t	1542	1020	Tumor	7	Epithelial
p007t.CATACAGAGTCACGAG	-7.01088	-5.32136	p007t	1105	609	Tumor	5	Epithelial
p007t.CAGATTGGTGTACAGG	0.582625	-3.75668	p007t	12891	3983	Tumor	7	Epithelial
p007t.CAGGCCAAGCATCGAG	-6.16686	-6.61387	p007t	2410	1236	Tumor	5	Epithelial
p007t.CAGTTCCCAGAACATA	0.288865	-7.76711	p007t	4178	1890	Tumor	1	Epithelial
p007t.CAGTGCGTCGGTCGGT	-0.790143	-3.5737	p007t	3637	1867	Tumor	7	Epithelial
p007t.CATCAAGGTAAGATCA	-0.917768	-8.41602	p007t	1759	994	Tumor	15	Epithelial
p007t.CAGCAATGTCACATTG	2.17828	-10.7052	p007t	1341	754	Tumor	2	Epithelial
p007t.CAGCCAGCACGTATAC	-0.89122	-3.5112	p007t	9728	3372	Tumor	7	Epithelial
p007t.CAGTTAGTCTGTGCGG	-2.05288	-3.89093	p007t	1276	735	Tumor	7	Epithelial
p007t.CATCCACCAATATCCG	-2.06334	-4.35202	p007t	3472	1442	Tumor	7	Epithelial
p007t.CAGGTATAGAGAGCAA	-1.81782	-4.03459	p007t	11737	3555	Tumor	7	Epithelial
p007t.CAGGTATGTATCGAAA	0.466919	-10.5654	p007t	1577	849	Tumor	1	Epithelial
p007t.CAGTGCGGTGAGACCA	-2.45381	-5.91878	p007t	1957	1047	Tumor	1	Epithelial
p007t.CAGTTCCAGCCTTGAT	-0.471779	-4.03249	p007t	15160	3943	Tumor	7	Epithelial
p007t.CAGTTAGGTTGTCAGT	-1.23564	-3.98387	p007t	22543	3993	Tumor	7	Epithelial
p007t.CATGCTCTCGTGCAGC	-0.218683	-11.0589	p007t	1558	779	Tumor	1	Epithelial
p007t.CATTTCATCCAGTACA	-1.79031	-4.33221	p007t	3735	2012	Tumor	7	Epithelial
p007t.CATGCTCCATCCAACA	-0.654063	-8.83205	p007t	1397	865	Tumor	1	Epithelial
p007t.CATTCTAAGTGACACG	-2.31812	-3.77036	p007t	4134	1838	Tumor	7	Epithelial
p007t.CATGCCTGTTGGGTTT	-1.0729	-3.65551	p007t	11024	3661	Tumor	7	Epithelial
p007t.CATCCCATCAGCTTCC	-5.85748	-5.32507	p007t	3524	1522	Tumor	5	Epithelial
p007t.CATGCGGCATACAGAA	-1.40007	-4.11405	p007t	5232	2387	Tumor	7	Epithelial
p007t.CATTCATCACTTTATC	-6.39031	-6.91975	p007t	2738	1254	Tumor	5	Epithelial
p007t.CATCGCTGTTCTCCCA	-4.7315	-5.805	p007t	7276	2729	Tumor	5	Epithelial
p007t.CATGCTCTCTGAGAAA	-5.83369	-6.00377	p007t	3660	1488	Tumor	5	Epithelial
p007t.CATGCGGTCAGGACGA	-5.94525	-6.48662	p007t	1943	1049	Tumor	5	Epithelial
p007t.CATCCCACATAGTCGT	-6.97193	-8.37611	p007t	1897	758	Tumor	14	Epithelial
p007t.CATCGTCGTCCTGTTC	-0.976798	-3.55136	p007t	3194	1551	Tumor	7	Epithelial
p007t.CATGCGGGTTAAACAG	-6.10006	-6.29484	p007t	2491	1064	Tumor	5	Epithelial
p007t.CCAAGCGGTACGTGTT	-6.48982	-6.91994	p007t	3514	1499	Tumor	5	Epithelial
p007t.CCCGGAACAGTATTCG	-1.50466	-3.6433	p007t	1348	901	Tumor	7	Epithelial
p007t.CCCTCTCCACGTATAC	0.617951	-4.99791	p007t	790	614	Tumor	13	Epithelial
p007t.CCCTGATCACCGGCTA	-5.84768	-6.46474	p007t	4578	1951	Tumor	5	Epithelial
p007t.CCCTCAAGTGCACATT	-0.901091	-7.11907	p007t	1022	700	Tumor	1	Epithelial
p007t.CCCGAAGGTATCATGC	0.490685	-3.80561	p007t	3796	2149	Tumor	7	Epithelial
p007t.CCCTCTCAGTTAGTAG	-1.49685	-3.66598	p007t	3636	1789	Tumor	7	Epithelial
p007t.CCACGTTTCGACCATA	-2.00315	-4.74079	p007t	4020	2158	Tumor	7	Epithelial
p007t.CCAAGCGAGCATACTC	-0.489023	-3.75653	p007t	8799	2099	Tumor	7	Epithelial
p007t.CCCGAAGGTAGAAACT	-6.17277	-4.7507	p007t	1234	591	Tumor	5	Epithelial
p007t.CCCTCTCAGGATGGCT	0.31555	-4.66566	p007t	891	589	Tumor	13	Epithelial
p007t.CCCTCAAAGCGGGTAT	-1.51011	-3.90493	p007t	4032	1994	Tumor	7	Epithelial
p007t.CCATAAGTCCACCTGT	-1.64411	-3.69864	p007t	4986	2442	Tumor	7	Epithelial
p007t.CCCAACTAGCGCATCC	-1.4968	-3.907	p007t	23210	4804	Tumor	7	Epithelial
p007t.CCCGGAAGTACCCGAC	-0.31799	-7.65631	p007t	2204	1233	Tumor	1	Epithelial
p007t.CCACACTCAGAGGCAT	-1.44009	-3.22534	p007t	3883	1414	Tumor	7	Epithelial
p007t.CCCTTAGCACTATCCC	-1.71303	-3.92648	p007t	3917	2230	Tumor	7	Epithelial
p007t.CCAATTTCACGGATCC	0.679048	-4.87199	p007t	1575	1088	Tumor	13	Epithelial
p007t.CCATAAGAGATCCCGC	0.196492	-4.45508	p007t	1302	926	Tumor	13	Epithelial
p007t.CCCATTGCACACGCCA	-1.77529	-3.36763	p007t	3937	1638	Tumor	7	Epithelial
p007t.CCCTAACGTGACAGCA	4.98247	-10.4607	p007t	1479	732	Tumor	2	Epithelial
p007t.CCAAGCGGTGCACGCT	-1.5469	-3.59876	p007t	1898	971	Tumor	7	Epithelial
p007t.CCCTCAAGTTGAGGAC	-1.5629	-3.62882	p007t	4207	1543	Tumor	7	Epithelial
p007t.CCCTCTCAGAGGGTGG	-0.784445	-5.06905	p007t	848	519	Tumor	13	Epithelial
p007t.CCACCATAGATCCCAT	-2.13697	-6.86573	p007t	693	517	Tumor	1	Epithelial
p007t.CCGATGGTCTCGACCT	-1.65956	-7.96643	p007t	1067	692	Tumor	1	Epithelial
p007t.CCGCAAGCAAACACGG	-6.41831	-5.01588	p007t	1010	678	Tumor	5	Epithelial
p007t.CCTCATGAGGTGCTTT	11.8174	-1.7806	p007t	1395	735	Tumor	1	Epithelial
p007t.CCTCAACCACATGAAA	-4.66062	-5.69171	p007t	11198	3454	Tumor	5	Epithelial
p007t.CCTCACACAACCCGCA	-1.28154	-3.30629	p007t	16223	4071	Tumor	7	Epithelial
p007t.CCGTAGGGTGGTAATA	-5.93539	-5.66414	p007t	1519	800	Tumor	5	Epithelial
p007t.CCGTAGGAGGCTTTCA	-1.57981	-7.88516	p007t	1488	974	Tumor	1	Epithelial
p007t.CCGATCTCAAAGACTA	-1.19973	-6.60332	p007t	1923	1209	Tumor	1	Epithelial
p007t.CCGGACACACACGTGC	-1.45698	-3.73284	p007t	10599	3737	Tumor	7	Epithelial
p007t.CCGCAAGAGTCAACAA	0.632077	-4.84535	p007t	1860	1033	Tumor	13	Epithelial
p007t.CCGGGTATCGGTAGGA	-6.61699	-6.71671	p007t	2106	939	Tumor	5	Epithelial
p007t.CCTCACAAGTTTGAGA	-5.49899	-6.71355	p007t	2778	1309	Tumor	5	Epithelial
p007t.CCGATCTTCATTTGTC	0.266862	-3.79825	p007t	10636	3302	Tumor	7	Epithelial
p007t.CCTAACCTCGCGTAGC	0.0517759	-7.46433	p007t	2003	1122	Tumor	1	Epithelial
p007t.CCTCACAAGTGGATTA	-1.05898	-3.70451	p007t	4187	1826	Tumor	7	Epithelial
p007t.CCGAACGCAACAACAA	-0.12085	-3.8925	p007t	11562	3949	Tumor	7	Epithelial
p007t.CCTAACCCAGCGACCT	-1.11541	-3.67057	p007t	12520	3599	Tumor	7	Epithelial
p007t.CCTCACACAGAAGCGT	-6.87872	-6.75858	p007t	1585	799	Tumor	5	Epithelial
p007t.CCCTTAGGTCGCCTAG	-1.17935	-3.34974	p007t	11778	3531	Tumor	7	Epithelial
p007t.CCGATGGCACTTTAGG	-0.475215	-7.37145	p007t	3159	1670	Tumor	1	Epithelial
p007t.CGAGGCTTCGACCACG	-0.556423	-3.89222	p007t	38781	4748	Tumor	7	Epithelial
p007t.CGCAGGTCACAACGCC	-4.45282	-4.89212	p007t	2958	1191	Tumor	13	Epithelial
p007t.CGCATAAAGACTCAAA	-0.870747	-4.36864	p007t	869	561	Tumor	7	Epithelial
p007t.CCTCTAGCACGTCTCT	-2.55159	-3.01176	p007t	4694	2480	Tumor	7	Epithelial
p007t.CGCAGGTCAACGACTT	-3.13946	-4.50224	p007t	931	577	Tumor	7	Epithelial
p007t.CGAATTGGTCATCAGT	-1.32888	-3.83095	p007t	967	674	Tumor	7	Epithelial
p007t.CGCAGGTTCGCGAAGA	-0.515479	-3.83006	p007t	5964	2181	Tumor	7	Epithelial
p007t.CCTGTTGCACTGAGTT	-6.71219	-6.09369	p007t	1883	963	Tumor	5	Epithelial
p007t.CGAGTTATCTGCTCTG	-4.6239	-5.96796	p007t	21982	4841	Tumor	5	Epithelial
p007t.CGCAGGTAGTGTTCAC	-0.472966	-3.49523	p007t	19887	3178	Tumor	7	Epithelial
p007t.CCTGCATGTTTCGTTT	-0.449625	-6.19085	p007t	1484	939	Tumor	13	Epithelial
p007t.CGAGAAGTCCGGTTCT	-1.32336	-6.14469	p007t	1428	785	Tumor	13	Epithelial
p007t.CCTGCATAGCTCTATG	-0.833994	-4.15721	p007t	3269	1402	Tumor	7	Epithelial
p007t.CGAGTTAGTAGTAAGT	1.0208	-10.8741	p007t	1039	540	Tumor	1	Epithelial
p007t.CGAAGTTTCAAGAGTA	-3.24005	-6.54463	p007t	9669	3252	Tumor	5	Epithelial
p007t.CGATGCGTCCGATGCG	-0.317594	-5.41661	p007t	8270	2108	Tumor	13	Epithelial
p007t.CGAGTTAAGGTAGTCG	-0.530283	-3.80035	p007t	1505	936	Tumor	7	Epithelial
p007t.CCTGCATTCTGCTTAT	-1.12642	-3.63205	p007t	8796	2899	Tumor	7	Epithelial
p007t.CCTTGTGCAGAGGCTA	3.01062	-3.20952	p007t	6977	2112	Tumor	23	Epithelial
p007t.CGACAGCAGGTACAGC	-1.57297	-3.75152	p007t	2127	1330	Tumor	7	Epithelial
p007t.CGCATAATCAACTACG	-0.202476	-3.95053	p007t	6736	1962	Tumor	7	Epithelial
p007t.CGGGCATCAATCTCTT	-4.80011	-5.66407	p007t	15813	4422	Tumor	5	Epithelial
p007t.CGGAACCCAAAGACGC	-6.25991	-5.70858	p007t	1403	795	Tumor	5	Epithelial
p007t.CGCGTGAGTACGCGTC	-0.911375	-8.87951	p007t	742	493	Tumor	1	Epithelial
p007t.CGGAGAATCCGAACGC	-1.01368	-3.90726	p007t	4686	1839	Tumor	7	Epithelial
p007t.CGCCAGACAGCCATTA	-1.48789	-3.64401	p007t	4884	2168	Tumor	7	Epithelial
p007t.CGCATAAGTGGTTTGT	-0.550545	-3.82051	p007t	7686	2351	Tumor	7	Epithelial
p007t.CGCCAGACACGCTTAA	0.691318	-5.16313	p007t	6887	2354	Tumor	13	Epithelial
p007t.CGCATAAGTAGGAAAG	-1.90817	-4.42739	p007t	7740	3131	Tumor	7	Epithelial
p007t.CGTAAGTGTAACGGTG	-1.6939	-3.57969	p007t	1985	1097	Tumor	7	Epithelial
p007t.CGCGTGAGTTAGAAGT	0.565552	-4.80909	p007t	2152	1298	Tumor	13	Epithelial
p007t.CGTAAGTAGGTTTGAA	-1.49919	-3.59419	p007t	3815	1990	Tumor	7	Epithelial
p007t.CGCCATTCAGAAATCA	-1.19534	-3.69598	p007t	21790	3664	Tumor	7	Epithelial
p007t.CGCATAAGTTGAGAGC	-1.01644	-3.20778	p007t	16388	4163	Tumor	7	Epithelial
p007t.CGCATGGAGATAGTCA	-1.78922	-4.07865	p007t	4939	2411	Tumor	7	Epithelial
p007t.CGCCAGATCCCGTAAA	-0.685587	-8.54138	p007t	900	603	Tumor	1	Epithelial
p007t.CGCCAGAAGTTACTCG	-1.13546	-7.26281	p007t	1027	700	Tumor	1	Epithelial
p007t.CGGAACCCAAGTCCAT	-0.878342	-4.33038	p007t	1859	1076	Tumor	7	Epithelial
p007t.CGTGATATCATTGCCC	2.65872	-10.8734	p007t	5810	1736	Tumor	2	Epithelial
p007t.CGTGAATTCTTTGCGC	-0.774859	-3.84168	p007t	28499	4639	Tumor	7	Epithelial
p007t.CTAAGTGTCGCTCCTA	-1.45119	-3.78626	p007t	11676	3853	Tumor	7	Epithelial
p007t.CGTGATAGTATCGCGC	-5.83395	-5.97502	p007t	5572	1714	Tumor	5	Epithelial
p007t.CTACGGGTCGCTACGG	-1.51762	-4.15719	p007t	14408	3312	Tumor	7	Epithelial
p007t.CGTGTCTCAGTGGTGA	-6.62701	-6.67479	p007t	1296	651	Tumor	5	Epithelial
p007t.CGTTGGGCAAATGAGT	0.542257	-4.66631	p007t	1563	980	Tumor	13	Epithelial
p007t.CTACTATTCGTGGCTG	-1.41048	-4.16941	p007t	10617	3009	Tumor	7	Epithelial
p007t.CGTGCTTTCTTGGGCG	-1.91198	-4.17454	p007t	5769	2754	Tumor	7	Epithelial
p007t.CGTTAGAAGGCCCAAA	-0.796708	-3.394	p007t	24223	4501	Tumor	7	Epithelial
p007t.CGTGATACATGACCCG	0.598247	-9.86782	p007t	1293	700	Tumor	1	Epithelial
p007t.CTACATTAGCGGTATG	-1.0667	-3.30935	p007t	19298	4642	Tumor	7	Epithelial
p007t.CTACATTGTAGACTGG	0.360892	9.99454	p007t	11222	2161	Tumor	21	plasma Bcell
p007t.CTAACTTGTAACCCGC	-0.336215	-6.98196	p007t	4906	1734	Tumor	1	Epithelial
p007t.CTACCCATCGCGTCGA	-5.70569	-5.61406	p007t	4320	1492	Tumor	5	Epithelial
p007t.CTACAGAAGTACTCGT	-1.62771	-4.24091	p007t	1692	1144	Tumor	7	Epithelial
p007t.CGTCAAATCTATTTCG	-1.02752	-3.81631	p007t	5905	1564	Tumor	7	Epithelial
p007t.CGTTGGGAGACGGATC	2.30239	-10.3106	p007t	3699	1472	Tumor	2	Epithelial
p007t.CGTGCTTAGCGAGGAG	-1.6654	-3.45446	p007t	1263	587	Tumor	7	Epithelial
p007t.CTAGACATCAAGCCGC	-0.975723	-4.13312	p007t	5547	2691	Tumor	7	Epithelial
p007t.CTACTATTCACCCTTG	-2.05639	-7.7014	p007t	1038	693	Tumor	1	Epithelial
p007t.CGTTCTGGTGGCTTGC	-1.65017	-6.03749	p007t	894	699	Tumor	1	Epithelial
p007t.CTACAGAGTTCCACAA	-0.56481	-4.13537	p007t	1534	818	Tumor	7	Epithelial
p007t.CGTCCATGTCAGGTAG	-1.75596	-4.10925	p007t	3332	1833	Tumor	7	Epithelial
p007t.CTAGACAGTTTCACTT	0.61231	-4.78616	p007t	5096	2251	Tumor	13	Epithelial
p007t.CGTAGTATCCCGAGAC	-6.20062	-4.67708	p007t	1016	548	Tumor	5	Epithelial
p007t.CGTGCTTCAGCAGACA	1.23066	-3.90925	p007t	1736	897	Tumor	12	Epithelial
p007t.CTAGGTACATGACACT	-1.80785	-4.32535	p007t	2375	1409	Tumor	7	Epithelial
p007t.CTACATTTCGTGCATA	-0.472321	-3.74879	p007t	9138	2209	Tumor	7	Epithelial
p007t.CTCAAGAGTGCCTTTC	-1.8996	-7.13568	p007t	1817	930	Tumor	1	Epithelial
p007t.CTCCCAACAAGTTGGG	-1.40443	-4.19449	p007t	1826	1171	Tumor	7	Epithelial
p007t.CTCATCGAGTCTAGCT	-0.623364	-8.25799	p007t	1814	977	Tumor	15	Epithelial
p007t.CTCATTAAGCGGGTAT	-1.20988	-4.28851	p007t	2684	1668	Tumor	7	Epithelial
p007t.CTCCACAAGGACACTG	-5.95278	-5.61816	p007t	3683	1383	Tumor	5	Epithelial
p007t.CTCAACCCAGTGTGCC	-1.20501	-3.73093	p007t	2331	1319	Tumor	7	Epithelial
p007t.CTATAGGAGGTGGCTA	-1.19356	-4.10016	p007t	7333	3024	Tumor	7	Epithelial
p007t.CTATCCGTCCTAGCCT	0.886941	-8.99885	p007t	3399	1488	Tumor	1	Epithelial
p007t.CTCCCAACATCGTGCG	-1.17044	-3.82354	p007t	2002	901	Tumor	7	Epithelial
p007t.CTCATCGAGACTGGGT	-1.12442	-3.52574	p007t	11672	3748	Tumor	7	Epithelial
p007t.CTCAATTCATAGAATG	-2.18619	-7.84933	p007t	943	630	Tumor	1	Epithelial
p007t.CTCAGGGCAAGCGATG	-1.83443	-4.30577	p007t	3229	1771	Tumor	7	Epithelial
p007t.CTCAACCGTGGTTTGT	0.582951	-3.79226	p007t	8605	3673	Tumor	7	Epithelial
p007t.CTCATTAAGATGAATC	-1.7308	-6.6108	p007t	2123	1027	Tumor	1	Epithelial
p007t.CTCCATGCATCGGATT	2.29052	-7.49923	p007t	1571	1018	Tumor	15	Epithelial
p007t.CTCATGCGTCGACTTA	-0.13756	-8.68583	p007t	1426	754	Tumor	1	Epithelial
p007t.CTCCATGAGGATGCGT	-5.66505	-5.14911	p007t	2874	1124	Tumor	5	Epithelial
p007t.CTCCACAGTACGGATG	-0.885436	-3.62434	p007t	3862	1706	Tumor	7	Epithelial
p007t.CTAGGTAGTGGCGTAA	-0.897359	-2.37169	p007t	5191	2481	Tumor	7	Epithelial
p007t.CTCACTGTCTAGGAAA	-0.975527	-3.13455	p007t	16164	3197	Tumor	7	Epithelial
p007t.CTCAGGGGTTCTCAGA	-1.05267	-3.56256	p007t	5468	1494	Tumor	7	Epithelial
p007t.CTCAACCAGTCAGGGT	-1.33056	-3.8381	p007t	25310	4737	Tumor	7	Epithelial
p007t.CTCATGCTCAAGAGGC	-1.16539	-4.07499	p007t	10633	3285	Tumor	7	Epithelial
p007t.CTCATTACACTTCTCG	-5.80795	-6.32834	p007t	5623	1963	Tumor	5	Epithelial
p007t.CTATAGGCAGCCCACA	-0.0647381	-3.82356	p007t	4240	2121	Tumor	7	Epithelial
p007t.CTGAATGTCGTTGTAG	-1.04945	-3.72746	p007t	11421	3353	Tumor	7	Epithelial
p007t.CTGCCTAAGATGGTCG	-1.3723	-7.23247	p007t	1218	835	Tumor	15	Epithelial
p007t.CTGCATCAGTCTAACC	1.26412	-6.94962	p007t	11485	3953	Tumor	15	Epithelial
p007t.CTGCCATTCTAGCAAC	-0.965225	-3.40118	p007t	4984	2047	Tumor	7	Epithelial
p007t.CTCTGGTAGCGCTGCT	-1.83356	-4.4316	p007t	5586	2781	Tumor	7	Epithelial
p007t.CTCCTCCAGCAACTCT	-1.19608	-3.34556	p007t	5638	2155	Tumor	7	Epithelial
p007t.CTGCGAGAGCTAAATG	-2.10462	-4.36042	p007t	3528	1277	Tumor	7	Epithelial
p007t.CTGCCTATCGGCTGGT	-5.78752	-6.46336	p007t	1659	1013	Tumor	5	Epithelial
p007t.CTGAGCGCATGGGAAC	-1.17507	-7.58545	p007t	1265	813	Tumor	15	Epithelial
p007t.CTGAGGCGTCAGGCAA	-4.79505	-6.52057	p007t	12504	3641	Tumor	5	Epithelial
p007t.CTGCCTAAGTATCCTG	-1.6219	-7.23027	p007t	2013	927	Tumor	1	Epithelial
p007t.CTGCCATGTCCTCAGG	-1.18935	-7.15686	p007t	2889	1096	Tumor	1	Epithelial
p007t.CTCGAGGCATAACGGG	2.60253	-11.07	p007t	2818	1079	Tumor	2	Epithelial
p007t.CTCCCAATCTAGCCAA	-0.488986	-8.53947	p007t	1908	997	Tumor	1	Epithelial
p007t.CTCTCAGAGGTGGTTG	-1.40154	-3.98782	p007t	18782	4586	Tumor	7	Epithelial
p007t.CTCCTTTCAGATCATC	-1.94514	-4.57285	p007t	1598	1070	Tumor	7	Epithelial
p007t.CTCCCTCGTGGAAATT	-1.61943	-6.17093	p007t	944	700	Tumor	17	Epithelial
p007t.CTCCGATGTCTTTCTA	0.386513	-3.86801	p007t	6285	2894	Tumor	7	Epithelial
p007t.CTGCCATAGTAAACTG	-0.602437	-7.64797	p007t	2243	1195	Tumor	1	Epithelial
p007t.CTCCCTCAGGTTCCGC	3.45569	-7.91785	p007t	4402	1781	Tumor	29	Epithelial
p007t.CTCTGGTCACGCCAGT	-0.778416	-5.35039	p007t	1625	1090	Tumor	13	Epithelial
p007t.CTGAGGCTCCTAGAGT	-0.279137	-3.99514	p007t	7309	2679	Tumor	7	Epithelial
p007t.CTGGCAGAGTTAGTAG	-6.95319	-5.22496	p007t	1093	592	Tumor	5	Epithelial
p007t.CTGTCGTTCCGATTAG	-1.81986	-7.5151	p007t	1422	668	Tumor	1	Epithelial
p007t.CTTCGGTTCGCGTAGC	2.54977	-11.3903	p007t	1267	702	Tumor	2	Epithelial
p007t.CTGTGGGAGACCGTTT	-0.274061	-8.58521	p007t	2270	1272	Tumor	1	Epithelial
p007t.CTTCTAAGTTGGAGAC	-5.14369	-6.71488	p007t	5369	1920	Tumor	5	Epithelial
p007t.CTGTACCGTTGGGATG	-1.45216	-8.65035	p007t	1402	756	Tumor	1	Epithelial
p007t.CTTACCGGTACGCTAT	-1.4394	-2.90661	p007t	6080	2178	Tumor	12	Epithelial
p007t.CTTAGGATCTTAGCCC	-0.793839	-7.87965	p007t	2349	1161	Tumor	15	Epithelial
p007t.CTTACCGTCGGACCAC	-0.722367	-9.78394	p007t	1268	767	Tumor	1	Epithelial
p007t.CTTCTCTGTCATCTAG	-5.71637	-7.09499	p007t	2062	1114	Tumor	5	Epithelial
p007t.CTGTGAATCTATACGG	0.47801	-9.20988	p007t	1746	871	Tumor	1	Epithelial
p007t.CTGTCGTGTTGAAGTA	-1.25415	-3.94068	p007t	13125	2816	Tumor	7	Epithelial
p007t.CTTCTAAGTAGGTACG	-0.0584326	-3.91935	p007t	4899	1501	Tumor	7	Epithelial
p007t.CTGTACCTCACGAGGA	-6.56155	-4.90443	p007t	1002	589	Tumor	5	Epithelial
p007t.CTTCCTTAGTCCCTAA	-2.0539	-6.26432	p007t	2476	1141	Tumor	1	Epithelial
p007t.CTTCCTTGTACTCCCT	-1.72656	-8.06905	p007t	1155	727	Tumor	1	Epithelial
p007t.CTTCCGATCCTGGCTT	-1.26121	-4.14659	p007t	1597	1088	Tumor	7	Epithelial
p007t.CTTCCTTAGATCACCT	5.98825	4.33531	p007t	1080	678	Tumor	10	NK/T
p007t.CTTGAGATCTCGGTCT	0.0349525	-7.02263	p007t	3239	1340	Tumor	1	Epithelial
p007t.GAACTGTTCAGGTGTT	-0.412913	-4.31366	p007t	1358	753	Tumor	7	Epithelial
p007t.GAAGTAATCATCTGTT	-0.882024	-3.67351	p007t	14777	3972	Tumor	7	Epithelial
p007t.GACATCAAGGTTACCT	0.388267	-3.88667	p007t	2464	1387	Tumor	7	Epithelial
p007t.GAAGCGACACCCTGTT	-0.994649	-3.29912	p007t	8058	2586	Tumor	7	Epithelial
p007t.GAAGAATAGAGGACTC	-0.733417	-5.68799	p007t	2506	1313	Tumor	13	Epithelial
p007t.GACACGCCAAAGGGTC	-1.83933	-4.17438	p007t	7937	2514	Tumor	7	Epithelial
p007t.GAAACCTGTCGTGGAA	-0.70369	-5.42545	p007t	2364	1060	Tumor	13	Epithelial
p007t.GACACGCTCTCCCTAG	-1.52065	-3.86931	p007t	18814	4524	Tumor	7	Epithelial
p007t.GAAGCCCAGGAACTCG	0.372408	-4.42925	p007t	1948	1092	Tumor	13	Epithelial
p007t.GAAGCCCCACCAAAGG	-1.64427	-3.98398	p007t	6369	1979	Tumor	7	Epithelial
p007t.GAAGTAAGTCACCCTT	2.37978	-7.4801	p007t	5849	2514	Tumor	15	Epithelial
p007t.GAAGTAATCTGAGAGG	-6.72791	-6.77526	p007t	3631	1197	Tumor	5	Epithelial
p007t.GAACTGTGTTCTCCCA	-0.479977	-4.13039	p007t	3108	1131	Tumor	7	Epithelial
p007t.GACCCTTAGCTTTCCC	-1.77353	-4.41542	p007t	12324	4165	Tumor	7	Epithelial
p007t.GAAATGATCATTTGTC	-1.2609	-3.87443	p007t	6264	2564	Tumor	7	Epithelial
p007t.GAAGCGATCCCTTGGT	-1.20848	-3.5124	p007t	15217	3491	Tumor	7	Epithelial
p007t.CTTTCGGTCTCGTTTA	-1.10657	-3.81258	p007t	19520	3271	Tumor	7	Epithelial
p007t.CTTTCGGGTGGTAATA	-1.68488	-6.12771	p007t	1239	879	Tumor	1	Epithelial
p007t.GAAGCGAGTCAGGCAA	-0.456055	-5.4201	p007t	4148	1544	Tumor	13	Epithelial
p007t.GAAGGGTGTAACAAGT	-6.71707	-5.95741	p007t	1380	797	Tumor	5	Epithelial
p007t.GAAGGGTAGCGATGCA	-6.612	-9.65235	p007t	2652	1018	Tumor	14	Epithelial
p007t.GAATAGACATCTGTTT	-7.25109	-5.26016	p007t	1187	826	Tumor	5	Epithelial
p007t.GACTTCCAGATGACAT	-5.47734	-5.31717	p007t	5547	1666	Tumor	5	Epithelial
p007t.GAGTCATCAGGTTTAC	-1.17355	-4.11414	p007t	2266	1121	Tumor	7	Epithelial
p007t.GAGATGGGTGCTGCAC	0.95913	-4.11915	p007t	1430	1033	Tumor	12	Epithelial
p007t.GACCGTGCACTAACGT	-1.86838	-4.34611	p007t	2448	1529	Tumor	7	Epithelial
p007t.GACTATGTCATACGGT	-0.182823	-11.0388	p007t	1046	620	Tumor	1	Epithelial
p007t.GAGGCCTGTTGGATCT	-2.45538	-4.65641	p007t	750	538	Tumor	7	Epithelial
p007t.GACCGTGAGAACGTGC	-1.27298	-9.36284	p007t	1237	695	Tumor	1	Epithelial
p007t.GACTTCCTCTCAACCC	-0.385661	-7.44548	p007t	11279	3431	Tumor	1	Epithelial
p007t.GACCTTCAGGGACACT	-0.772622	-7.21311	p007t	3981	1219	Tumor	1	Epithelial
p007t.GAGGCAAAGACGCTCC	0.98329	-3.7643	p007t	10617	3453	Tumor	12	Epithelial
p007t.GAGGGTATCCTGTAGA	-6.70008	-5.03203	p007t	2290	1074	Tumor	5	Epithelial
p007t.GAGGGATAGGATACCG	0.488004	-11.1174	p007t	1500	792	Tumor	1	Epithelial
p007t.GAGTCTAAGCACGTCC	-1.50774	-3.95316	p007t	14195	4142	Tumor	7	Epithelial
p007t.GAGATGGTCCGCAACG	-1.53032	-4.14185	p007t	2698	1577	Tumor	7	Epithelial
p007t.GACTGATAGTCTTCGA	-0.772079	-8.17487	p007t	1812	976	Tumor	1	Epithelial
p007t.GAGAGGTAGGACCCAA	-1.28466	-3.97924	p007t	8567	3145	Tumor	7	Epithelial
p007t.GAGATGGGTCATCACA	-6.8343	-7.0592	p007t	2579	986	Tumor	5	Epithelial
p007t.GAGACCCCAATGCTCA	0.775263	-3.22517	p007t	2229	1217	Tumor	12	Epithelial
p007t.GAGACTTTCGGTGCAC	-2.12894	-7.33368	p007t	1640	816	Tumor	1	Epithelial
p007t.GAGAAATTCAGCGGAA	-0.851481	-3.43395	p007t	7794	2582	Tumor	7	Epithelial
p007t.GAGAGGTAGAAACTCA	-0.214315	-7.03855	p007t	13174	3808	Tumor	1	Epithelial
p007t.GAGTCATAGTCCCGGT	-2.33474	-4.35258	p007t	806	569	Tumor	7	Epithelial
p007t.GACCCTTCACAGCATT	-4.69581	-5.53067	p007t	14328	4167	Tumor	5	Epithelial
p007t.GAGTCTATCCTGGTCT	-6.09257	-5.58077	p007t	1539	761	Tumor	5	Epithelial
p007t.GATGTTGAGAGGACTC	-5.67177	-6.25164	p007t	1502	825	Tumor	5	Epithelial
p007t.GATAGCTCAGGTAGTG	-5.69752	-5.97584	p007t	2728	1284	Tumor	5	Epithelial
p007t.GATGGAGAGGCCTAGA	-0.317993	-8.62143	p007t	914	496	Tumor	1	Epithelial
p007t.GATCGTACATTGTAGC	-0.225016	-3.69039	p007t	18161	4023	Tumor	7	Epithelial
p007t.GAGTTTGTCTTGCGCT	-0.98704	-7.67205	p007t	1166	540	Tumor	1	Epithelial
p007t.GATCGTATCCTTTGAT	-2.06081	-4.73154	p007t	817	592	Tumor	7	Epithelial
p007t.GATCACAGTTGATCGT	-2.01618	-4.57813	p007t	3244	1995	Tumor	7	Epithelial
p007t.GATCACAAGACCATGG	-1.36856	-4.02917	p007t	18257	4290	Tumor	7	Epithelial
p007t.GAGTTGTGTTCCGCGA	-1.48544	-3.41716	p007t	7505	2084	Tumor	7	Epithelial
p007t.GATAGCTTCCGCGAGT	-6.18498	-4.77638	p007t	1269	614	Tumor	5	Epithelial
p007t.GATGATCCACTCTGCT	-4.74624	-6.07529	p007t	14779	3939	Tumor	5	Epithelial
p007t.GATCATGCAGCATTGT	-1.62896	-7.10293	p007t	3200	1269	Tumor	1	Epithelial
p007t.GAGTTGTAGGATGCGT	-1.0882	-4.1593	p007t	19709	3800	Tumor	7	Epithelial
p007t.GATGGAGCACAGTACT	-0.693518	-5.25009	p007t	1915	1027	Tumor	13	Epithelial
p007t.GATCGTAAGTGGATAT	-0.625022	-9.04585	p007t	818	521	Tumor	1	Epithelial
p007t.GATCCCTGTGATTCAC	0.0100134	-7.24176	p007t	1259	863	Tumor	15	Epithelial
p007t.GATGATCTCGGTCATA	-2.01907	-4.12419	p007t	3967	2078	Tumor	7	Epithelial
p007t.GATAGAATCAGGACAG	-1.40064	-3.7394	p007t	8708	3154	Tumor	7	Epithelial
p007t.GATCACACACATGAAA	0.656362	-4.66849	p007t	2323	1051	Tumor	13	Epithelial
p007t.GATGACTAGATACATG	-0.931316	-2.97349	p007t	3174	1501	Tumor	7	Epithelial
p007t.GAGTCTATCGCACTCT	-0.797953	-8.29526	p007t	2418	1103	Tumor	1	Epithelial
p007t.GCATTAGGTAAGTTGA	0.619867	-3.68616	p007t	18966	4071	Tumor	7	Epithelial
p007t.GCAGGCTCACTAACCA	-1.72794	-3.74825	p007t	7220	3000	Tumor	7	Epithelial
p007t.GCACATACACTTGTCC	0.324371	-4.9748	p007t	2304	1281	Tumor	13	Epithelial
p007t.GCAGCCACACTGCACG	-2.02705	-5.76155	p007t	656	498	Tumor	7	Epithelial
p007t.GATTTCTCATCCAACA	-0.0786507	-7.09066	p007t	1132	748	Tumor	1	Epithelial
p007t.GCACATATCGATTTCT	-2.05634	-4.30135	p007t	2018	1027	Tumor	7	Epithelial
p007t.GCAACCGCATCATTGG	-1.07027	-3.56524	p007t	1277	977	Tumor	12	Epithelial
p007t.GCACGTGCAACTGCTA	-1.40307	-4.15228	p007t	6487	2749	Tumor	7	Epithelial
p007t.GCATGATTCTGGGCGT	-0.700351	-3.61884	p007t	7859	2867	Tumor	7	Epithelial
p007t.GCACTAAAGCGTATGG	-2.01188	-4.07101	p007t	6554	2586	Tumor	7	Epithelial
p007t.GCAGTTATCGGAATGG	-1.05039	-3.75551	p007t	2839	1378	Tumor	7	Epithelial
p007t.GATTCTTGTGAGTGAC	-1.99638	-4.62024	p007t	3705	2161	Tumor	7	Epithelial
p007t.GCCAGCACACCGTACG	-0.836339	-7.37562	p007t	2141	973	Tumor	1	Epithelial
p007t.GCATTAGAGTGATGGC	-1.38253	-4.07725	p007t	10941	3624	Tumor	7	Epithelial
p007t.GCCAACGGTTTCGTTT	-1.5767	-3.90123	p007t	17681	4189	Tumor	7	Epithelial
p007t.GATTCTTGTTGGACTT	-6.05293	-4.95134	p007t	2585	1171	Tumor	5	Epithelial
p007t.GCACGTGAGGATTCAA	-1.61422	-3.96907	p007t	5593	2643	Tumor	7	Epithelial
p007t.GCAGGCTTCTGTAAGC	0.139165	-7.6917	p007t	3514	1614	Tumor	1	Epithelial
p007t.GATTTCTCACCAAATC	-5.98092	-5.00112	p007t	1609	833	Tumor	5	Epithelial
p007t.GCCCAGAGTGCTGCAC	0.7309	-5.00451	p007t	6849	2295	Tumor	13	Epithelial
p007t.GCGGAAATCGATACAC	-1.30574	-3.6802	p007t	12922	2873	Tumor	7	Epithelial
p007t.GCTTTCGAGTAGGCCA	-1.71441	-4.34389	p007t	3474	1931	Tumor	7	Epithelial
p007t.GCTTTCGGTTCGGCTG	-0.539307	-7.19404	p007t	1626	781	Tumor	1	Epithelial
p007t.GCTCAAATCTCCGAGG	-1.83785	-8.42153	p007t	856	578	Tumor	1	Epithelial
p007t.GGAATCTTCGGACAAG	-1.15728	-3.08646	p007t	17766	4006	Tumor	7	Epithelial
p007t.GCCGTGATCTACACTT	-0.624559	-8.55393	p007t	1256	744	Tumor	1	Epithelial
p007t.GCTTCACGTCCCACGA	-0.919626	-4.05509	p007t	11996	3396	Tumor	7	Epithelial
p007t.GCGGATCCAACCGCTG	-6.94967	-5.87781	p007t	1717	764	Tumor	5	Epithelial
p007t.GCCTGTTAGATCACTC	-1.82419	-4.15465	p007t	6604	3073	Tumor	7	Epithelial
p007t.GCTTGGGTCCTAAACG	-1.47583	-3.25149	p007t	22819	4534	Tumor	7	Epithelial
p007t.GCGAGAATCACGAACT	-1.68882	-3.83532	p007t	22285	4022	Tumor	7	Epithelial
p007t.GCGGATCTCTGGCCAG	-1.12561	-7.0206	p007t	2423	1067	Tumor	1	Epithelial
p007t.GCTTTCGGTGAATATG	-1.79042	-3.64589	p007t	9502	3148	Tumor	7	Epithelial
p007t.GCGATCGAGGCGCTCT	1.38788	-11.5179	p007t	1528	779	Tumor	2	Epithelial
p007t.GCCCGAATCAGACATC	-0.616155	-4.05288	p007t	6854	1772	Tumor	7	Epithelial
p007t.GCGTTTCCAGCTACAT	-1.83332	-4.39403	p007t	6722	3020	Tumor	7	Epithelial
p007t.GCCGATGAGGCTGTAG	0.739361	-4.62317	p007t	826	591	Tumor	13	Epithelial
p007t.GCTTGGGGTATGGAGC	-0.860045	-2.4937	p007t	13950	4061	Tumor	7	Epithelial
p007t.GGCGTCATCACGGACC	-1.84135	-3.35264	p007t	1158	731	Tumor	7	Epithelial
p007t.GGCTTGGGTAACACCT	-1.05694	-3.28317	p007t	11462	3476	Tumor	7	Epithelial
p007t.GGGACAAAGCCACCGT	2.16624	-10.7964	p007t	1421	826	Tumor	2	Epithelial
p007t.GGAGGTAAGGCGTCCT	-1.39075	-3.89828	p007t	17124	3284	Tumor	7	Epithelial
p007t.GGCTTTCAGAGAGCCT	-5.58397	-6.84244	p007t	6598	2351	Tumor	5	Epithelial
p007t.GGCTTGGTCCGTTGGG	-1.25556	-2.79334	p007t	6214	2445	Tumor	12	Epithelial
p007t.GGACGTCGTTGTGGAG	-1.61963	-3.43702	p007t	777	583	Tumor	7	Epithelial
p007t.GGAGCAAGTATGAAAC	-1.27842	-3.92415	p007t	27932	4784	Tumor	7	Epithelial
p007t.GGGAAGTAGCCTGAGA	-7.51557	-5.72636	p007t	913	562	Tumor	5	Epithelial
p007t.GGCACGTGTCAATGGG	-1.83543	-4.19651	p007t	3334	1969	Tumor	7	Epithelial
p007t.GGACGTCGTCACTCAA	-0.546776	-7.31994	p007t	2378	1322	Tumor	1	Epithelial
p007t.GGATCTAGTAGAATGT	-1.50993	-4.02466	p007t	3275	1923	Tumor	7	Epithelial
p007t.GGGACTCGTGGGTATG	-1.67211	-4.24374	p007t	2715	1678	Tumor	7	Epithelial
p007t.GGGAAGTCACTACCGG	-1.34015	-4.01054	p007t	21445	4827	Tumor	7	Epithelial
p007t.GGGACTCCAAATCGTC	-0.959661	-5.64926	p007t	1125	763	Tumor	13	Epithelial
p007t.GGGACCTCACTAAACC	-0.0815503	-3.32333	p007t	12236	4502	Tumor	12	Epithelial
p007t.GGAATGGCATGTGGCC	0.105126	-7.05587	p007t	11653	3372	Tumor	1	Epithelial
p007t.GGAGCAAAGCTCGACC	-5.55985	-5.5515	p007t	3244	1419	Tumor	5	Epithelial
p007t.GGAGAACTCTCTCCGA	-6.12705	-5.26806	p007t	1580	837	Tumor	5	Epithelial
p007t.GGAGCAAGTGCCTTCT	-4.98885	-6.2704	p007t	8973	3144	Tumor	5	Epithelial
p007t.GGCAGTCAGGTTCTTG	-4.77619	-5.82298	p007t	11962	3854	Tumor	5	Epithelial
p007t.GGATGTTGTAAGACCG	-6.20645	-7.08129	p007t	2769	1174	Tumor	5	Epithelial
p007t.GGTAATCGTGGATTTC	-6.63452	-7.57851	p007t	1614	638	Tumor	5	Epithelial
p007t.GGGATCCGTCTAGATC	-1.4787	-4.17692	p007t	2923	1638	Tumor	7	Epithelial
p007t.GGGTTATTCAATCTTC	-0.742297	-3.39647	p007t	18491	4351	Tumor	7	Epithelial
p007t.GGGAGTAAGTGATAGT	-0.724333	-8.18773	p007t	4504	1531	Tumor	1	Epithelial
p007t.GGGTGAAGTCGCGTCA	-3.47125	-4.65773	p007t	854	568	Tumor	7	Epithelial
p007t.GGTCACGTCTCCGCAT	-0.903182	-7.15529	p007t	1991	1044	Tumor	1	Epithelial
p007t.GGTCACGAGAGCATAT	-0.121682	-5.25424	p007t	5079	1767	Tumor	13	Epithelial
p007t.GGGATCCTCCCAAGCG	-5.57991	-6.37566	p007t	2474	1136	Tumor	5	Epithelial
p007t.GGGTATTCAGAACCGA	1.0943	-3.71272	p007t	2953	1352	Tumor	12	Epithelial
p007t.GGTAACTTCCTCCACA	-1.77592	-8.04697	p007t	1542	878	Tumor	1	Epithelial
p007t.GGGTGAAAGGGTTTCT	-1.09695	-3.45821	p007t	19981	4199	Tumor	7	Epithelial
p007t.GGGTGTCAGACAACAT	-2.23735	-3.97473	p007t	2593	1473	Tumor	7	Epithelial
p007t.GGGCCATGTAACACCT	0.376758	-7.75775	p007t	3922	2001	Tumor	1	Epithelial
p007t.GGGCTCACAACCGGAA	-1.27608	-3.91993	p007t	18871	4493	Tumor	7	Epithelial
p007t.GGGTATTTCGCAATTG	-1.24708	-4.18843	p007t	3753	1985	Tumor	7	Epithelial
p007t.GGTAACTCAGTTGTCA	-7.07185	-5.23374	p007t	1069	547	Tumor	5	Epithelial
p007t.GGGTTATGTGGTCTCG	-0.492749	-3.92789	p007t	4860	2141	Tumor	7	Epithelial
p007t.GGGTATTCATATCGGT	-0.0634683	-7.98312	p007t	6594	2448	Tumor	1	Epithelial
p007t.GGTCTGGAGGTACTGG	-1.76981	-3.71013	p007t	2010	1246	Tumor	7	Epithelial
p007t.GGTAATCAGCTAATGA	-0.60655	-7.68433	p007t	1348	650	Tumor	1	Epithelial
p007t.GTAGAAAGTGTTAAAG	1.56185	-7.54261	p007t	6696	2329	Tumor	15	Epithelial
p007t.GTAAGTCCAGAACCGA	-2.16383	-8.40897	p007t	724	494	Tumor	1	Epithelial
p007t.GTAAGTCCACCTTCGT	0.234807	-3.4971	p007t	977	752	Tumor	12	Epithelial
p007t.GGTGTTATCTTACGGA	-5.69235	-7.09912	p007t	11017	3113	Tumor	5	Epithelial
p007t.GTAACACCAATCGTCA	-0.956748	-3.92551	p007t	24057	4649	Tumor	7	Epithelial
p007t.GGTGAAGGTGACCTGC	0.118786	-8.63964	p007t	2879	1370	Tumor	1	Epithelial
p007t.GTAGAAAGTGTCATGT	-1.50896	-3.88229	p007t	23933	4347	Tumor	7	Epithelial
p007t.GTAACCACACCTCTAC	0.743941	-4.93471	p007t	2058	1319	Tumor	13	Epithelial
p007t.GTACAACAGTGCTACT	-1.54684	-4.16634	p007t	4761	2212	Tumor	7	Epithelial
p007t.GTAACACAGGTCATAA	7.21935	4.03413	p007t	1640	760	Tumor	10	NK/T
p007t.GGTGGCTGTAATCAAG	-1.64172	-9.1307	p007t	2241	1147	Tumor	1	Epithelial
p007t.GTAATGCCAGGTTCCG	-1.64623	-4.68264	p007t	1089	594	Tumor	7	Epithelial
p007t.GGTGTCGTCGCTCATC	-2.19496	-4.7968	p007t	991	688	Tumor	7	Epithelial
p007t.GTAACCAAGCTACGTT	-1.31478	-7.10438	p007t	1501	813	Tumor	1	Epithelial
p007t.GGTGAAGCAAATAGCA	-1.51566	-3.46303	p007t	15100	4178	Tumor	7	Epithelial
p007t.GTAGTACCATCTGCGG	-1.20543	-3.8596	p007t	28953	4830	Tumor	7	Epithelial
p007t.GTAACACCAATGTCTG	-0.235006	-4.09218	p007t	14306	3445	Tumor	7	Epithelial
p007t.GTAACACTCCACTGGG	4.16867	-8.45268	p007t	1127	594	Tumor	2	Epithelial
p007t.GTAGTACCACACGGAA	-0.757359	-3.41018	p007t	5778	2121	Tumor	7	Epithelial
p007t.GGTGGCTCATAGAATG	-1.50216	-9.04567	p007t	935	592	Tumor	1	Epithelial
p007t.GGTGTTATCAAGTCTG	-1.6043	-3.56615	p007t	7008	2849	Tumor	7	Epithelial
p007t.GTAGCTACAGTTGCGC	0.33134	-3.75582	p007t	12237	4018	Tumor	7	Epithelial
p007t.GTACAGTGTAACACCT	3.35674	-11.2759	p007t	888	516	Tumor	2	Epithelial
p007t.GGTGTTACAACTTCTT	-0.629644	-6.52364	p007t	10557	3624	Tumor	1	Epithelial
p007t.GTACAGTTCCCTGTTG	-1.41495	-4.1388	p007t	25499	4800	Tumor	7	Epithelial
p007t.GGTTAACGTAGTCCTA	-1.12174	-3.04694	p007t	16938	3753	Tumor	7	Epithelial
p007t.GTCACTCTCATGGTAC	-1.88837	-7.54707	p007t	1790	956	Tumor	1	Epithelial
p007t.GTCATTTCAATTGGTC	0.829894	-6.79078	p007t	2958	1786	Tumor	15	Epithelial
p007t.GTCATTTCACATACGT	-6.59547	-5.1823	p007t	1318	742	Tumor	5	Epithelial
p007t.GTCAGCGCACCAGGTC	-5.94972	-6.86274	p007t	4048	1542	Tumor	5	Epithelial
p007t.GTCACTCAGACCAAAT	-1.70966	-3.67643	p007t	7594	1695	Tumor	7	Epithelial
p007t.GTCATTTGTAGGATAT	-1.21565	-3.89479	p007t	7507	2715	Tumor	7	Epithelial
p007t.GTCCTCATCCCGTTGT	-0.859421	-4.71226	p007t	952	703	Tumor	12	Epithelial
p007t.GTCAAGTGTACCTGTA	-1.83985	-4.55352	p007t	1489	1049	Tumor	7	Epithelial
p007t.GTCATCCCACAGAGAC	-1.58686	-4.26766	p007t	5029	2235	Tumor	7	Epithelial
p007t.GTCTACCCAGGTCTCG	-1.30471	-9.28374	p007t	780	575	Tumor	1	Epithelial
p007t.GTCAGCGAGCTGTACT	-1.77304	-4.23865	p007t	4166	1951	Tumor	7	Epithelial
p007t.GTCAAGTGTGGGAGAG	-2.18547	-5.94159	p007t	1008	539	Tumor	1	Epithelial
p007t.GTCATCCGTTGAAGTA	-0.780725	-4.16947	p007t	1554	922	Tumor	7	Epithelial
p007t.GTCAGCGGTGTCTTCC	-1.84357	-4.20864	p007t	8349	3392	Tumor	7	Epithelial
p007t.GTCACTCCAGCTGTGC	-1.41195	-4.10719	p007t	24050	4558	Tumor	7	Epithelial
p007t.GTCCTCATCGCTTTAT	-1.26947	-3.55649	p007t	6166	2821	Tumor	7	Epithelial
p007t.GTCACGGCACTAGAGG	-1.20889	-4.00182	p007t	15213	3919	Tumor	7	Epithelial
p007t.GTATTTCCATCAGTGT	-1.48515	-4.0323	p007t	11841	2883	Tumor	7	Epithelial
p007t.GTATTTCTCAGGGTAG	-1.5165	-3.92543	p007t	14753	4150	Tumor	7	Epithelial
p007t.GTCACTCAGGAGCAAA	-1.09744	-3.56586	p007t	19686	4356	Tumor	7	Epithelial
p007t.GTCATTTGTCGAAGCA	-0.502498	-4.04166	p007t	16333	4285	Tumor	7	Epithelial
p007t.GTATTTCGTCCTTAAG	-0.769311	-3.56053	p007t	7396	2608	Tumor	7	Epithelial
p007t.GTGCAGCCATGACGGA	-1.29733	-2.47823	p007t	5664	1538	Tumor	7	Epithelial
p007t.GTGTAACTCTACGCAA	-1.24268	-3.44811	p007t	3410	1148	Tumor	7	Epithelial
p007t.GTGTCCTGTGTTGAGG	-1.84283	-7.54068	p007t	740	532	Tumor	1	Epithelial
p007t.GTGTAACGTCGATTTG	-2.10512	-4.08709	p007t	6680	2947	Tumor	7	Epithelial
p007t.GTGAGGATCTGTCGCT	-0.0129224	-7.32167	p007t	13419	3765	Tumor	1	Epithelial
p007t.GTGAGGAAGACTCATC	-6.21819	-6.80237	p007t	1751	953	Tumor	5	Epithelial
p007t.GTGAGGAGTATAATGG	-5.73469	-5.83287	p007t	2593	1336	Tumor	5	Epithelial
p007t.GTCTCACGTATGCTAC	-1.23394	-3.77836	p007t	7940	2772	Tumor	7	Epithelial
p007t.GTGACGCTCTATCGGA	-1.16347	-3.12386	p007t	3905	1762	Tumor	7	Epithelial
p007t.GTGGTTACAGATTAAG	-1.99914	-7.91446	p007t	742	534	Tumor	1	Epithelial
p007t.GTGTAACTCTCCGATC	0.341982	-8.08397	p007t	2426	1326	Tumor	1	Epithelial
p007t.GTGTCCTTCAAGCTTG	-1.98185	-4.44341	p007t	3230	1959	Tumor	7	Epithelial
p007t.GTGCTTCAGCCAACCC	-1.81862	-4.44614	p007t	7358	3351	Tumor	7	Epithelial
p007t.GTGTAACGTTGGGTTT	-1.89019	-6.16989	p007t	2745	1191	Tumor	1	Epithelial
p007t.GTCTAGAGTTGCAAGG	-0.385449	-7.37412	p007t	5270	1714	Tumor	1	Epithelial
p007t.GTGGTTACACTGCACG	-2.53213	-4.1484	p007t	1253	932	Tumor	7	Epithelial
p007t.GTGACGCTCGCGGACT	-1.33385	-3.25134	p007t	17923	4057	Tumor	7	Epithelial
p007t.GTCTGTCGTCCTGGGT	-1.60891	-3.47511	p007t	7767	1913	Tumor	7	Epithelial
p007t.GTTGCTCTCCTTGGAA	-5.85784	-5.09776	p007t	1911	726	Tumor	1	Epithelial
p007t.GTTACGAGTGCAATAA	-5.15591	-6.67401	p007t	11373	3284	Tumor	5	Epithelial
p007t.GTTAGACGTACTCGCG	0.476182	-3.6942	p007t	20507	4627	Tumor	7	Epithelial
p007t.GTTACGAGTCCGGTGT	-0.941581	-3.63987	p007t	12985	2685	Tumor	7	Epithelial
p007t.GTTACGAGTAGGTCAG	-5.84262	-5.32384	p007t	2510	1060	Tumor	5	Epithelial
p007t.GTTGAACAGTCATCCA	-1.02071	-3.42496	p007t	3701	1792	Tumor	7	Epithelial
p007t.GTGTTAGCAATCGCAT	-1.11955	-7.79174	p007t	2263	882	Tumor	1	Epithelial
p007t.GTTGTGACAGTGAGCA	-2.69284	-11.311	p007t	2554	1204	Tumor	11	Epithelial
p007t.GTTCGCTTCTTAAGGC	-1.14779	-3.3268	p007t	24740	4863	Tumor	7	Epithelial
p007t.GTTGCTCAGGCACGAT	-1.668	-3.28097	p007t	1611	789	Tumor	7	Epithelial
p007t.GTTGCGGGTTTCGACA	0.886876	-9.45284	p007t	2531	1275	Tumor	1	Epithelial
p007t.GTTAGACTCAAGTCTG	-0.677905	-3.81015	p007t	6349	1854	Tumor	7	Epithelial
p007t.GTTCCGTGTGCAACAG	-0.0100144	-7.38016	p007t	9636	2562	Tumor	15	Epithelial
p007t.GTTCTATAGTGAGTTA	-1.27377	-3.31046	p007t	23944	4727	Tumor	7	Epithelial
p007t.GTTGTCCTCTAAACGC	-3.69153	-5.16671	p007t	3816	1835	Tumor	7	Epithelial
p007t.GTTACCCAGAATCGCG	-1.70904	-4.24654	p007t	1267	823	Tumor	7	Epithelial
p007t.GTTGTAGAGTCTAGAA	0.309606	-2.49879	p007t	4230	2145	Tumor	12	Epithelial
p007t.GTTGTCCGTTCGAGCC	-1.36647	-4.03035	p007t	14899	3744	Tumor	7	Epithelial
p007t.GTTACAGAGCTTTCTT	-0.479717	-7.76766	p007t	2778	1377	Tumor	15	Epithelial
p007t.TAACTTCTCGCAGTCG	-5.36299	-6.60687	p007t	2639	1217	Tumor	5	Epithelial
p007t.TAAGCCACACAAGTGG	-1.84363	-4.16266	p007t	2381	1000	Tumor	7	Epithelial
p007t.TACCGGGAGTAAGCAT	-1.43001	-3.89874	p007t	3562	2086	Tumor	7	Epithelial
p007t.GTTTGGATCGGTGCAC	-1.09088	-3.40887	p007t	10367	3564	Tumor	7	Epithelial
p007t.TACCCACAGAGTACCG	-0.518459	-7.30738	p007t	1731	929	Tumor	1	Epithelial
p007t.GTTGTGAGTACGTGTT	-0.960452	-8.54458	p007t	2548	1056	Tumor	1	Epithelial
p007t.TACCTGCGTCGTTCAA	-5.9536	-6.30402	p007t	3594	1178	Tumor	5	Epithelial
p007t.TACCTGCTCGTGCTCT	-1.78337	-4.43948	p007t	1744	1193	Tumor	7	Epithelial
p007t.TAAGCACTCATAGCAC	0.183197	-9.6868	p007t	1427	847	Tumor	1	Epithelial
p007t.TAATCTCTCTTCCCGA	0.637336	-5.50404	p007t	2280	1502	Tumor	13	Epithelial
p007t.TACCCACTCTGCCTCA	-0.283232	-4.20853	p007t	11228	3094	Tumor	7	Epithelial
p007t.TAATCTCTCGATACGT	-5.09501	-6.0958	p007t	9046	2820	Tumor	5	Epithelial
p007t.TACAGGTCATGAAAGT	-1.4693	-2.93905	p007t	6437	1551	Tumor	7	Epithelial
p007t.TAAGCGTAGGATATAC	-1.4988	-4.18748	p007t	11088	3718	Tumor	7	Epithelial
p007t.TAACTTCGTCCAGAAG	-0.934584	-3.8019	p007t	11060	3725	Tumor	7	Epithelial
p007t.TACCGGGTCTGACAGT	-1.71657	-3.67347	p007t	2312	1084	Tumor	7	Epithelial
p007t.TACAGGTCAATACCCA	-1.80516	-4.30267	p007t	18088	4124	Tumor	7	Epithelial
p007t.TAACTTCAGGCTGGAT	-1.04911	-3.55384	p007t	14101	4050	Tumor	7	Epithelial
p007t.GTTGTGATCATGCTAG	-1.81297	-4.46256	p007t	2602	1542	Tumor	7	Epithelial
p007t.TACTTACCAGAACGCA	1.22756	-6.95049	p007t	5238	2605	Tumor	15	Epithelial
p007t.TACTTCAAGGTCATTC	-1.69809	-6.1971	p007t	3851	1293	Tumor	1	Epithelial
p007t.TAGGTACTCTCGCTTG	-6.33595	-6.00853	p007t	3603	1235	Tumor	5	Epithelial
p007t.TAGGTTGGTCTCTCCA	-1.39811	-3.69062	p007t	4330	1572	Tumor	7	Epithelial
p007t.TACTTACTCACTCGAA	1.61393	-10.3024	p007t	2003	1033	Tumor	2	Epithelial
p007t.TACTTACAGACCATGG	-1.69925	-7.18437	p007t	2284	1023	Tumor	1	Epithelial
p007t.TAGGAGGTCATCTACT	-2.54929	-3.78799	p007t	878	661	Tumor	7	Epithelial
p007t.TAGGTTGAGTGGTTAA	-2.02284	-3.50309	p007t	1984	1368	Tumor	7	Epithelial
p007t.TACGGGCCACATTCTT	0.768821	-6.91675	p007t	1505	1017	Tumor	15	Epithelial
p007t.TAGCACACAACCAACT	-1.10261	-3.5665	p007t	4961	1779	Tumor	7	Epithelial
p007t.TACGGGCCATGGCTGC	-1.4124	-3.70229	p007t	3499	1631	Tumor	7	Epithelial
p007t.TAGATCGAGGCGAACT	-1.61932	-4.15984	p007t	1597	961	Tumor	7	Epithelial
p007t.TACGCTCAGACTACGG	-1.51895	-8.41456	p007t	832	592	Tumor	1	Epithelial
p007t.TAGACTGTCCTCTTTC	-5.62424	-5.71156	p007t	2461	1127	Tumor	5	Epithelial
p007t.TACGTCCAGACCCGCT	-6.87122	-7.85433	p007t	2012	792	Tumor	5	Epithelial
p007t.TAGGAGGAGTTTGTCG	-3.84439	-5.9351	p007t	5823	1937	Tumor	5	Epithelial
p007t.TACGCTCCAGATCCTA	-0.321744	-4.8286	p007t	1159	811	Tumor	13	Epithelial
p007t.TACTTCAAGGGCCAAT	-6.78917	-5.89209	p007t	1868	863	Tumor	5	Epithelial
p007t.TAGATCGTCGCAGAGA	-1.71402	-4.32252	p007t	5259	2257	Tumor	7	Epithelial
p007t.TCACGCTGTTTAAGGA	-1.98214	-7.98614	p007t	1683	1057	Tumor	1	Epithelial
p007t.TCACTATAGCAATAAC	1.62333	-10.1012	p007t	3953	1692	Tumor	2	Epithelial
p007t.TCACACCCAGACACAG	1.4873	-9.70815	p007t	9230	2769	Tumor	2	Epithelial
p007t.TATTTCGGTTATAGCC	1.21751	-9.66949	p007t	4003	1569	Tumor	1	Epithelial
p007t.TATCAGGTCCCATAAG	-2.34243	-3.42964	p007t	1082	665	Tumor	7	Epithelial
p007t.TATTGCTGTTCGTGCG	-0.410327	-2.99918	p007t	13409	3117	Tumor	12	Epithelial
p007t.TATTCCAGTTCCAGGC	-1.59755	-3.7142	p007t	4137	1310	Tumor	7	Epithelial
p007t.TATTGCTCAGAGGCAT	1.47011	-10.0897	p007t	2522	1423	Tumor	1	Epithelial
p007t.TCACGCTAGATGCAGC	-0.35724	-3.88954	p007t	8263	2414	Tumor	7	Epithelial
p007t.TCACACCGTCTTCATT	2.10286	-10.0769	p007t	5818	2409	Tumor	2	Epithelial
p007t.TCAAGCACAACGTAAA	-0.226479	-10.9461	p007t	938	592	Tumor	1	Epithelial
p007t.TCACAAGGTTGTAGCT	1.50973	-7.10853	p007t	1065	738	Tumor	15	Epithelial
p007t.TATATCCGTGTTTGCA	-1.649	-2.84856	p007t	4071	1942	Tumor	12	Epithelial
p007t.TATCCTATCGTAACCA	-1.17246	-3.15416	p007t	17271	4379	Tumor	7	Epithelial
p007t.TCAAGCATCTCGACCT	-0.544478	-7.14883	p007t	1345	963	Tumor	1	Epithelial
p007t.TATTTCGAGGATTCAA	-1.54668	-3.58812	p007t	2505	1113	Tumor	7	Epithelial
p007t.TCAAGCACAGTAGATA	-1.39902	-3.93954	p007t	1936	929	Tumor	7	Epithelial
p007t.TATCGCCCAGACCCGT	-0.963581	-4.10823	p007t	6883	2534	Tumor	7	Epithelial
p007t.TCACATTGTCCGGTGT	-1.99436	-7.65545	p007t	1041	697	Tumor	1	Epithelial
p007t.TCACGGGCAACTTGGT	4.04761	-7.88089	p007t	5632	1898	Tumor	29	Epithelial
p007t.TATGTTCTCACCACAA	-1.58754	-3.65824	p007t	14655	3859	Tumor	7	Epithelial
p007t.TATTTCGGTGGCGTAA	-1.8154	-4.41833	p007t	4563	2263	Tumor	7	Epithelial
p007t.TCACTCGCAACACGTT	-6.82423	-6.22841	p007t	1046	705	Tumor	5	Epithelial
p007t.TCAGTCCAGTCTCGTA	-3.72129	-7.51905	p007t	7967	2655	Tumor	5	Epithelial
p007t.TCATCATGTATCCCTC	-1.81762	-4.17131	p007t	6087	2660	Tumor	7	Epithelial
p007t.TCATCATTCCGCTTAC	-0.214964	-4.50617	p007t	2273	1106	Tumor	7	Epithelial
p007t.TCAGGGCCATGTGGTT	0.323683	-3.85267	p007t	8408	3111	Tumor	7	Epithelial
p007t.TCACTCGTCGGCCCAA	3.68687	-9.5794	p007t	4675	1619	Tumor	14	Epithelial
p007t.TCAGCCTGTTAGAGTA	-6.6307	-7.01739	p007t	2398	1087	Tumor	5	Epithelial
p007t.TCAGGTACATTCTTCA	-6.48372	-5.17484	p007t	1038	673	Tumor	5	Epithelial
[truncated: 66,704 more rows]

## Sheet: Supplementary Table3
Supplementary Table3. The identification of major cell types for datasets from GSE201348
cellid	UMAP_1	UMAP_2	orig.ident	nCount_RNA	nFeature_RNA	DiseaseState	Donor	Group	Cluster	Celltype
AAACCCAAGTTATGGA-1_1_1_1_1_1_1_1_1_1_1_1_1_1_1_1_1_1_1_1_1_1_1_1_1_1_1_1_1_1_1_1_1_1_1_1	6.62767	-10.2515	GSM6061645	1894	1410	Adenocarcinoma	A001	Adenocarcinoma	15	Epithelial
AAACCCACAACGCCCA-1_1_1_1_1_1_1_1_1_1_1_1_1_1_1_1_1_1_1_1_1_1_1_1_1_1_1_1_1_1_1_1_1_1_1_1	-6.91179	6.14493	GSM6061645	770	611	Adenocarcinoma	A001	Adenocarcinoma	12	Epithelial
AAACCCAGTCAGTCCG-1_1_1_1_1_1_1_1_1_1_1_1_1_1_1_1_1_1_1_1_1_1_1_1_1_1_1_1_1_1_1_1_1_1_1_1	-0.68676	0.842101	GSM6061645	565	501	Adenocarcinoma	A001	Adenocarcinoma	0	Epithelial
AAACGAAGTTGGTGTT-1_1_1_1_1_1_1_1_1_1_1_1_1_1_1_1_1_1_1_1_1_1_1_1_1_1_1_1_1_1_1_1_1_1_1_1	-12.056	0.14496	GSM6061645	856	695	Adenocarcinoma	A001	Adenocarcinoma	16	Myeloid
AAACGCTAGGAGCAAA-1_1_1_1_1_1_1_1_1_1_1_1_1_1_1_1_1_1_1_1_1_1_1_1_1_1_1_1_1_1_1_1_1_1_1_1	-9.40793	-3.65834	GSM6061645	642	551	Adenocarcinoma	A001	Adenocarcinoma	5	NK/T
AAACGCTTCTCTGCTG-1_1_1_1_1_1_1_1_1_1_1_1_1_1_1_1_1_1_1_1_1_1_1_1_1_1_1_1_1_1_1_1_1_1_1_1	-9.78769	-2.54057	GSM6061645	1357	1021	Adenocarcinoma	A001	Adenocarcinoma	26	NK/T
AAAGAACCACGAAGAC-1_1_1_1_1_1_1_1_1_1_1_1_1_1_1_1_1_1_1_1_1_1_1_1_1_1_1_1_1_1_1_1_1_1_1_1	-11.6533	-3.49275	GSM6061645	564	472	Adenocarcinoma	A001	Adenocarcinoma	5	NK/T
AAAGAACGTGCTTATG-1_1_1_1_1_1_1_1_1_1_1_1_1_1_1_1_1_1_1_1_1_1_1_1_1_1_1_1_1_1_1_1_1_1_1_1	7.6576	3.90914	GSM6061645	1550	1083	Adenocarcinoma	A001	Adenocarcinoma	7	Epithelial
AAAGAACGTTTCGCTC-1_1_1_1_1_1_1_1_1_1_1_1_1_1_1_1_1_1_1_1_1_1_1_1_1_1_1_1_1_1_1_1_1_1_1_1	-3.59675	-4.39975	GSM6061645	1578	1111	Adenocarcinoma	A001	Adenocarcinoma	13	Epithelial
AAAGAACTCTGGCTGG-1_1_1_1_1_1_1_1_1_1_1_1_1_1_1_1_1_1_1_1_1_1_1_1_1_1_1_1_1_1_1_1_1_1_1_1	-6.23247	6.15962	GSM6061645	859	737	Adenocarcinoma	A001	Adenocarcinoma	33	Fibroblasts
AAAGGATTCATTACCT-1_1_1_1_1_1_1_1_1_1_1_1_1_1_1_1_1_1_1_1_1_1_1_1_1_1_1_1_1_1_1_1_1_1_1_1	1.16487	-3.89593	GSM6061645	1063	859	Adenocarcinoma	A001	Adenocarcinoma	1	Epithelial
AAAGGGCCACGGTGCT-1_1_1_1_1_1_1_1_1_1_1_1_1_1_1_1_1_1_1_1_1_1_1_1_1_1_1_1_1_1_1_1_1_1_1_1	4.26349	-3.63345	GSM6061645	27123	7240	Adenocarcinoma	A001	Adenocarcinoma	13	Epithelial
AAAGTCCCAACACAAA-1_1_1_1_1_1_1_1_1_1_1_1_1_1_1_1_1_1_1_1_1_1_1_1_1_1_1_1_1_1_1_1_1_1_1_1	-0.04829	1.71259	GSM6061645	791	658	Adenocarcinoma	A001	Adenocarcinoma	0	Epithelial
AAAGTCCTCAAAGCCT-1_1_1_1_1_1_1_1_1_1_1_1_1_1_1_1_1_1_1_1_1_1_1_1_1_1_1_1_1_1_1_1_1_1_1_1	-7.57089	5.93755	GSM6061645	796	662	Adenocarcinoma	A001	Adenocarcinoma	12	Epithelial
AAAGTGACACGCTTAA-1_1_1_1_1_1_1_1_1_1_1_1_1_1_1_1_1_1_1_1_1_1_1_1_1_1_1_1_1_1_1_1_1_1_1_1	7.12949	0.929168	GSM6061645	2559	1696	Adenocarcinoma	A001	Adenocarcinoma	10	Epithelial
AACAAAGAGCTGAGCA-1_1_1_1_1_1_1_1_1_1_1_1_1_1_1_1_1_1_1_1_1_1_1_1_1_1_1_1_1_1_1_1_1_1_1_1	2.08428	-3.18662	GSM6061645	636	563	Adenocarcinoma	A001	Adenocarcinoma	19	Epithelial
AACAAAGAGGCTAAAT-1_1_1_1_1_1_1_1_1_1_1_1_1_1_1_1_1_1_1_1_1_1_1_1_1_1_1_1_1_1_1_1_1_1_1_1	-5.67179	7.08563	GSM6061645	1442	1046	Adenocarcinoma	A001	Adenocarcinoma	12	Epithelial
AACAAAGTCTTGGTCC-1_1_1_1_1_1_1_1_1_1_1_1_1_1_1_1_1_1_1_1_1_1_1_1_1_1_1_1_1_1_1_1_1_1_1_1	3.06275	-2.68898	GSM6061645	2386	1656	Adenocarcinoma	A001	Adenocarcinoma	2	Epithelial
AACAACCTCGCCAATA-1_1_1_1_1_1_1_1_1_1_1_1_1_1_1_1_1_1_1_1_1_1_1_1_1_1_1_1_1_1_1_1_1_1_1_1	-2.46973	-2.08418	GSM6061645	896	698	Adenocarcinoma	A001	Adenocarcinoma	13	Epithelial
AACAAGAAGTAATACG-1_1_1_1_1_1_1_1_1_1_1_1_1_1_1_1_1_1_1_1_1_1_1_1_1_1_1_1_1_1_1_1_1_1_1_1	-0.55609	0.936275	GSM6061645	681	572	Adenocarcinoma	A001	Adenocarcinoma	0	Epithelial
AACAAGACATAGAGGC-1_1_1_1_1_1_1_1_1_1_1_1_1_1_1_1_1_1_1_1_1_1_1_1_1_1_1_1_1_1_1_1_1_1_1_1	-1.02998	-3.86201	GSM6061645	1731	1348	Adenocarcinoma	A001	Adenocarcinoma	11	Epithelial
AACAAGAGTTTAGACC-1_1_1_1_1_1_1_1_1_1_1_1_1_1_1_1_1_1_1_1_1_1_1_1_1_1_1_1_1_1_1_1_1_1_1_1	-1.47235	-5.04444	GSM6061645	3983	2436	Adenocarcinoma	A001	Adenocarcinoma	13	Epithelial
AACACACAGGGCAGAG-1_1_1_1_1_1_1_1_1_1_1_1_1_1_1_1_1_1_1_1_1_1_1_1_1_1_1_1_1_1_1_1_1_1_1_1	-0.8531	0.413193	GSM6061645	675	521	Adenocarcinoma	A001	Adenocarcinoma	0	Epithelial
AACACACAGTAGACCG-1_1_1_1_1_1_1_1_1_1_1_1_1_1_1_1_1_1_1_1_1_1_1_1_1_1_1_1_1_1_1_1_1_1_1_1	-2.37104	-1.14387	GSM6061645	655	527	Adenocarcinoma	A001	Adenocarcinoma	13	Epithelial
AACAGGGCAATAGGAT-1_1_1_1_1_1_1_1_1_1_1_1_1_1_1_1_1_1_1_1_1_1_1_1_1_1_1_1_1_1_1_1_1_1_1_1	-3.56606	-5.04621	GSM6061645	1960	1397	Adenocarcinoma	A001	Adenocarcinoma	13	Epithelial
AACAGGGCATCTGTTT-1_1_1_1_1_1_1_1_1_1_1_1_1_1_1_1_1_1_1_1_1_1_1_1_1_1_1_1_1_1_1_1_1_1_1_1	-1.38456	-5.37859	GSM6061645	6242	3398	Adenocarcinoma	A001	Adenocarcinoma	13	Epithelial
AACAGGGGTCCCTGAG-1_1_1_1_1_1_1_1_1_1_1_1_1_1_1_1_1_1_1_1_1_1_1_1_1_1_1_1_1_1_1_1_1_1_1_1	-11.9111	-4.554	GSM6061645	913	674	Adenocarcinoma	A001	Adenocarcinoma	5	NK/T
AACAGGGGTGTTACAC-1_1_1_1_1_1_1_1_1_1_1_1_1_1_1_1_1_1_1_1_1_1_1_1_1_1_1_1_1_1_1_1_1_1_1_1	-0.68543	6.26627	GSM6061645	1291	967	Adenocarcinoma	A001	Adenocarcinoma	24	Epithelial
AACCAACAGGGTTTCT-1_1_1_1_1_1_1_1_1_1_1_1_1_1_1_1_1_1_1_1_1_1_1_1_1_1_1_1_1_1_1_1_1_1_1_1	-1.13229	-2.14368	GSM6061645	553	454	Adenocarcinoma	A001	Adenocarcinoma	11	Epithelial
AACCAACCATGGGCAA-1_1_1_1_1_1_1_1_1_1_1_1_1_1_1_1_1_1_1_1_1_1_1_1_1_1_1_1_1_1_1_1_1_1_1_1	4.53227	-2.49106	GSM6061645	3033	1926	Adenocarcinoma	A001	Adenocarcinoma	1	Epithelial
AACCACAGTCAACCAT-1_1_1_1_1_1_1_1_1_1_1_1_1_1_1_1_1_1_1_1_1_1_1_1_1_1_1_1_1_1_1_1_1_1_1_1	-3.11523	-5.10045	GSM6061645	3697	2213	Adenocarcinoma	A001	Adenocarcinoma	13	Epithelial
AACCACATCGCATGAT-1_1_1_1_1_1_1_1_1_1_1_1_1_1_1_1_1_1_1_1_1_1_1_1_1_1_1_1_1_1_1_1_1_1_1_1	-2.29544	-2.49702	GSM6061645	881	697	Adenocarcinoma	A001	Adenocarcinoma	13	Epithelial
AACCATGGTACGATTC-1_1_1_1_1_1_1_1_1_1_1_1_1_1_1_1_1_1_1_1_1_1_1_1_1_1_1_1_1_1_1_1_1_1_1_1	-1.33673	-3.61145	GSM6061645	1637	1172	Adenocarcinoma	A001	Adenocarcinoma	11	Epithelial
AACCCAACACAGCATT-1_1_1_1_1_1_1_1_1_1_1_1_1_1_1_1_1_1_1_1_1_1_1_1_1_1_1_1_1_1_1_1_1_1_1_1	-2.74419	-5.22494	GSM6061645	5052	2831	Adenocarcinoma	A001	Adenocarcinoma	13	Epithelial
AACCCAAGTCGGTGTC-1_1_1_1_1_1_1_1_1_1_1_1_1_1_1_1_1_1_1_1_1_1_1_1_1_1_1_1_1_1_1_1_1_1_1_1	2.43023	-4.81679	GSM6061645	1732	1287	Adenocarcinoma	A001	Adenocarcinoma	1	Epithelial
AACCTGAAGATTCGAA-1_1_1_1_1_1_1_1_1_1_1_1_1_1_1_1_1_1_1_1_1_1_1_1_1_1_1_1_1_1_1_1_1_1_1_1	-3.13496	-4.98221	GSM6061645	3506	2187	Adenocarcinoma	A001	Adenocarcinoma	13	Epithelial
AACCTGACAGTCAGCC-1_1_1_1_1_1_1_1_1_1_1_1_1_1_1_1_1_1_1_1_1_1_1_1_1_1_1_1_1_1_1_1_1_1_1_1	-3.183	-5.07065	GSM6061645	3659	2193	Adenocarcinoma	A001	Adenocarcinoma	13	Epithelial
AACCTGAGTACTGGGA-1_1_1_1_1_1_1_1_1_1_1_1_1_1_1_1_1_1_1_1_1_1_1_1_1_1_1_1_1_1_1_1_1_1_1_1	1.00253	-3.51587	GSM6061645	568	511	Adenocarcinoma	A001	Adenocarcinoma	1	Epithelial
AACCTGAGTTGGTAGG-1_1_1_1_1_1_1_1_1_1_1_1_1_1_1_1_1_1_1_1_1_1_1_1_1_1_1_1_1_1_1_1_1_1_1_1	-4.27285	-4.33119	GSM6061645	1210	954	Adenocarcinoma	A001	Adenocarcinoma	13	Epithelial
AACCTTTCAGCTCGGT-1_1_1_1_1_1_1_1_1_1_1_1_1_1_1_1_1_1_1_1_1_1_1_1_1_1_1_1_1_1_1_1_1_1_1_1	2.13703	1.80297	GSM6061645	834	669	Adenocarcinoma	A001	Adenocarcinoma	0	Epithelial
AACCTTTTCGCTCATC-1_1_1_1_1_1_1_1_1_1_1_1_1_1_1_1_1_1_1_1_1_1_1_1_1_1_1_1_1_1_1_1_1_1_1_1	5.49252	2.64764	GSM6061645	877	699	Adenocarcinoma	A001	Adenocarcinoma	3	Epithelial
AACCTTTTCTGAATGC-1_1_1_1_1_1_1_1_1_1_1_1_1_1_1_1_1_1_1_1_1_1_1_1_1_1_1_1_1_1_1_1_1_1_1_1	-1.03643	0.714804	GSM6061645	832	667	Adenocarcinoma	A001	Adenocarcinoma	0	Epithelial
AACGAAAGTATGTCTG-1_1_1_1_1_1_1_1_1_1_1_1_1_1_1_1_1_1_1_1_1_1_1_1_1_1_1_1_1_1_1_1_1_1_1_1	8.15999	-4.8764	GSM6061645	1087	696	Adenocarcinoma	A001	Adenocarcinoma	18	Epithelial
AACGGGAAGAGGGTGG-1_1_1_1_1_1_1_1_1_1_1_1_1_1_1_1_1_1_1_1_1_1_1_1_1_1_1_1_1_1_1_1_1_1_1_1	-1.13555	-3.34602	GSM6061645	1276	1009	Adenocarcinoma	A001	Adenocarcinoma	11	Epithelial
AACGGGAAGTCTTGGT-1_1_1_1_1_1_1_1_1_1_1_1_1_1_1_1_1_1_1_1_1_1_1_1_1_1_1_1_1_1_1_1_1_1_1_1	1.56456	1.89699	GSM6061645	792	660	Adenocarcinoma	A001	Adenocarcinoma	0	Epithelial
AACGGGACAATACAGA-1_1_1_1_1_1_1_1_1_1_1_1_1_1_1_1_1_1_1_1_1_1_1_1_1_1_1_1_1_1_1_1_1_1_1_1	-1.50313	-1.02739	GSM6061645	625	529	Adenocarcinoma	A001	Adenocarcinoma	11	Epithelial
AACGGGATCGTTCAGA-1_1_1_1_1_1_1_1_1_1_1_1_1_1_1_1_1_1_1_1_1_1_1_1_1_1_1_1_1_1_1_1_1_1_1_1	-2.51642	-2.74551	GSM6061645	714	625	Adenocarcinoma	A001	Adenocarcinoma	13	Epithelial
AACTTCTGTTATCTGG-1_1_1_1_1_1_1_1_1_1_1_1_1_1_1_1_1_1_1_1_1_1_1_1_1_1_1_1_1_1_1_1_1_1_1_1	-12.026	0.419051	GSM6061645	531	442	Adenocarcinoma	A001	Adenocarcinoma	16	Myeloid
AACTTCTTCAAGGTGG-1_1_1_1_1_1_1_1_1_1_1_1_1_1_1_1_1_1_1_1_1_1_1_1_1_1_1_1_1_1_1_1_1_1_1_1	-11.6748	0.498923	GSM6061645	514	445	Adenocarcinoma	A001	Adenocarcinoma	16	Myeloid
AAGAACATCTCAACCC-1_1_1_1_1_1_1_1_1_1_1_1_1_1_1_1_1_1_1_1_1_1_1_1_1_1_1_1_1_1_1_1_1_1_1_1	-3.67831	-3.12336	GSM6061645	851	670	Adenocarcinoma	A001	Adenocarcinoma	13	Epithelial
AAGACAACAACACGTT-1_1_1_1_1_1_1_1_1_1_1_1_1_1_1_1_1_1_1_1_1_1_1_1_1_1_1_1_1_1_1_1_1_1_1_1	-1.23304	-3.35685	GSM6061645	1064	820	Adenocarcinoma	A001	Adenocarcinoma	11	Epithelial
AAGACTCAGGCGTTGA-1_1_1_1_1_1_1_1_1_1_1_1_1_1_1_1_1_1_1_1_1_1_1_1_1_1_1_1_1_1_1_1_1_1_1_1	-11.3966	-0.24496	GSM6061645	661	551	Adenocarcinoma	A001	Adenocarcinoma	16	Myeloid
AAGACTCCACGCAGTC-1_1_1_1_1_1_1_1_1_1_1_1_1_1_1_1_1_1_1_1_1_1_1_1_1_1_1_1_1_1_1_1_1_1_1_1	-1.46746	-2.34248	GSM6061645	691	583	Adenocarcinoma	A001	Adenocarcinoma	11	Epithelial
AAGACTCCAGCTACAT-1_1_1_1_1_1_1_1_1_1_1_1_1_1_1_1_1_1_1_1_1_1_1_1_1_1_1_1_1_1_1_1_1_1_1_1	7.21942	2.63667	GSM6061645	1262	967	Adenocarcinoma	A001	Adenocarcinoma	3	Epithelial
AAGATAGCATTGGGAG-1_1_1_1_1_1_1_1_1_1_1_1_1_1_1_1_1_1_1_1_1_1_1_1_1_1_1_1_1_1_1_1_1_1_1_1	2.72268	0.689664	GSM6061645	1366	1014	Adenocarcinoma	A001	Adenocarcinoma	0	Epithelial
AAGCATCAGCTCCATA-1_1_1_1_1_1_1_1_1_1_1_1_1_1_1_1_1_1_1_1_1_1_1_1_1_1_1_1_1_1_1_1_1_1_1_1	5.69953	7.59247	GSM6061645	677	547	Adenocarcinoma	A001	Adenocarcinoma	1	Epithelial
AAGCATCCATCCCACT-1_1_1_1_1_1_1_1_1_1_1_1_1_1_1_1_1_1_1_1_1_1_1_1_1_1_1_1_1_1_1_1_1_1_1_1	-6.51564	-2.01806	GSM6061645	2160	1368	Adenocarcinoma	A001	Adenocarcinoma	5	NK/T
AAGCCATCAAGACCTT-1_1_1_1_1_1_1_1_1_1_1_1_1_1_1_1_1_1_1_1_1_1_1_1_1_1_1_1_1_1_1_1_1_1_1_1	7.55887	-9.41423	GSM6061645	1716	1198	Adenocarcinoma	A001	Adenocarcinoma	15	Epithelial
AAGCGAGCACGAGAAC-1_1_1_1_1_1_1_1_1_1_1_1_1_1_1_1_1_1_1_1_1_1_1_1_1_1_1_1_1_1_1_1_1_1_1_1	-5.69152	-1.36911	GSM6061645	1178	922	Adenocarcinoma	A001	Adenocarcinoma	23	plasma Bcell
AAGCGAGGTAGGACTG-1_1_1_1_1_1_1_1_1_1_1_1_1_1_1_1_1_1_1_1_1_1_1_1_1_1_1_1_1_1_1_1_1_1_1_1	0.412402	-1.65961	GSM6061645	784	623	Adenocarcinoma	A001	Adenocarcinoma	24	Epithelial
AAGCGTTAGCCACCGT-1_1_1_1_1_1_1_1_1_1_1_1_1_1_1_1_1_1_1_1_1_1_1_1_1_1_1_1_1_1_1_1_1_1_1_1	-0.1123	1.49587	GSM6061645	706	606	Adenocarcinoma	A001	Adenocarcinoma	0	Epithelial
AAGCGTTCAGCCTATA-1_1_1_1_1_1_1_1_1_1_1_1_1_1_1_1_1_1_1_1_1_1_1_1_1_1_1_1_1_1_1_1_1_1_1_1	-12.0028	-0.05907	GSM6061645	877	722	Adenocarcinoma	A001	Adenocarcinoma	16	Myeloid
AAGCGTTGTGGCAGAT-1_1_1_1_1_1_1_1_1_1_1_1_1_1_1_1_1_1_1_1_1_1_1_1_1_1_1_1_1_1_1_1_1_1_1_1	-1.14772	-2.35418	GSM6061645	541	478	Adenocarcinoma	A001	Adenocarcinoma	11	Epithelial
AAGCGTTTCTGCACCT-1_1_1_1_1_1_1_1_1_1_1_1_1_1_1_1_1_1_1_1_1_1_1_1_1_1_1_1_1_1_1_1_1_1_1_1	1.82715	0.023077	GSM6061645	701	611	Adenocarcinoma	A001	Adenocarcinoma	0	Epithelial
AAGGAATAGACTCCGC-1_1_1_1_1_1_1_1_1_1_1_1_1_1_1_1_1_1_1_1_1_1_1_1_1_1_1_1_1_1_1_1_1_1_1_1	-4.26876	-4.75396	GSM6061645	3029	1879	Adenocarcinoma	A001	Adenocarcinoma	13	Epithelial
AAGGAATTCGTTCATT-1_1_1_1_1_1_1_1_1_1_1_1_1_1_1_1_1_1_1_1_1_1_1_1_1_1_1_1_1_1_1_1_1_1_1_1	-1.45321	-2.09521	GSM6061645	2509	1703	Adenocarcinoma	A001	Adenocarcinoma	11	Epithelial
AAGGTAATCCTCAGAA-1_1_1_1_1_1_1_1_1_1_1_1_1_1_1_1_1_1_1_1_1_1_1_1_1_1_1_1_1_1_1_1_1_1_1_1	-11.2889	-5.18312	GSM6061645	574	493	Adenocarcinoma	A001	Adenocarcinoma	5	NK/T
AAGTACCAGACCCGCT-1_1_1_1_1_1_1_1_1_1_1_1_1_1_1_1_1_1_1_1_1_1_1_1_1_1_1_1_1_1_1_1_1_1_1_1	-0.85568	1.06132	GSM6061645	635	539	Adenocarcinoma	A001	Adenocarcinoma	0	Epithelial
AAGTACCGTTCGAGCC-1_1_1_1_1_1_1_1_1_1_1_1_1_1_1_1_1_1_1_1_1_1_1_1_1_1_1_1_1_1_1_1_1_1_1_1	-1.07731	0.204589	GSM6061645	568	496	Adenocarcinoma	A001	Adenocarcinoma	0	Epithelial
AAGTACCTCGCCACTT-1_1_1_1_1_1_1_1_1_1_1_1_1_1_1_1_1_1_1_1_1_1_1_1_1_1_1_1_1_1_1_1_1_1_1_1	-2.02637	-3.94167	GSM6061645	2048	1429	Adenocarcinoma	A001	Adenocarcinoma	13	Epithelial
AAGTCGTGTCGCAGTC-1_1_1_1_1_1_1_1_1_1_1_1_1_1_1_1_1_1_1_1_1_1_1_1_1_1_1_1_1_1_1_1_1_1_1_1	1.97784	-1.38544	GSM6061645	1459	1104	Adenocarcinoma	A001	Adenocarcinoma	0	Epithelial
AAGTCGTGTGCGAACA-1_1_1_1_1_1_1_1_1_1_1_1_1_1_1_1_1_1_1_1_1_1_1_1_1_1_1_1_1_1_1_1_1_1_1_1	2.26949	-5.60042	GSM6061645	2491	1700	Adenocarcinoma	A001	Adenocarcinoma	1	Epithelial
AAGTTCGAGAACTGAT-1_1_1_1_1_1_1_1_1_1_1_1_1_1_1_1_1_1_1_1_1_1_1_1_1_1_1_1_1_1_1_1_1_1_1_1	1.49328	0.971519	GSM6061645	1035	822	Adenocarcinoma	A001	Adenocarcinoma	0	Epithelial
AAGTTCGCAGAAGTTA-1_1_1_1_1_1_1_1_1_1_1_1_1_1_1_1_1_1_1_1_1_1_1_1_1_1_1_1_1_1_1_1_1_1_1_1	-1.83359	3.0071	GSM6061645	908	710	Adenocarcinoma	A001	Adenocarcinoma	4	Epithelial
AAGTTCGGTACCTATG-1_1_1_1_1_1_1_1_1_1_1_1_1_1_1_1_1_1_1_1_1_1_1_1_1_1_1_1_1_1_1_1_1_1_1_1	7.70317	-9.0345	GSM6061645	1385	1059	Adenocarcinoma	A001	Adenocarcinoma	15	Epithelial
AAGTTCGTCCTCCACA-1_1_1_1_1_1_1_1_1_1_1_1_1_1_1_1_1_1_1_1_1_1_1_1_1_1_1_1_1_1_1_1_1_1_1_1	-2.62032	-5.25682	GSM6061645	5866	3206	Adenocarcinoma	A001	Adenocarcinoma	13	Epithelial
AATAGAGTCGCGTGCA-1_1_1_1_1_1_1_1_1_1_1_1_1_1_1_1_1_1_1_1_1_1_1_1_1_1_1_1_1_1_1_1_1_1_1_1	3.10327	-5.3635	GSM6061645	1896	1308	Adenocarcinoma	A001	Adenocarcinoma	1	Epithelial
AATCACGCAGCAATTC-1_1_1_1_1_1_1_1_1_1_1_1_1_1_1_1_1_1_1_1_1_1_1_1_1_1_1_1_1_1_1_1_1_1_1_1	-3.42813	-4.28164	GSM6061645	1289	1012	Adenocarcinoma	A001	Adenocarcinoma	13	Epithelial
AATGAAGCAGCCTATA-1_1_1_1_1_1_1_1_1_1_1_1_1_1_1_1_1_1_1_1_1_1_1_1_1_1_1_1_1_1_1_1_1_1_1_1	3.02834	-3.59236	GSM6061645	2441	1660	Adenocarcinoma	A001	Adenocarcinoma	19	Epithelial
AATGAAGTCAGCGTCG-1_1_1_1_1_1_1_1_1_1_1_1_1_1_1_1_1_1_1_1_1_1_1_1_1_1_1_1_1_1_1_1_1_1_1_1	6.34209	-10.1523	GSM6061645	1472	1129	Adenocarcinoma	A001	Adenocarcinoma	9	Epithelial
AATGACCAGGACATCG-1_1_1_1_1_1_1_1_1_1_1_1_1_1_1_1_1_1_1_1_1_1_1_1_1_1_1_1_1_1_1_1_1_1_1_1	-11.3134	-5.06953	GSM6061645	670	562	Adenocarcinoma	A001	Adenocarcinoma	5	NK/T
AATGACCCAAGCGATG-1_1_1_1_1_1_1_1_1_1_1_1_1_1_1_1_1_1_1_1_1_1_1_1_1_1_1_1_1_1_1_1_1_1_1_1	2.68112	-5.24849	GSM6061645	1774	1215	Adenocarcinoma	A001	Adenocarcinoma	1	Epithelial
AATGACCTCGTAGCCG-1_1_1_1_1_1_1_1_1_1_1_1_1_1_1_1_1_1_1_1_1_1_1_1_1_1_1_1_1_1_1_1_1_1_1_1	-3.62606	-4.3724	GSM6061645	1851	1249	Adenocarcinoma	A001	Adenocarcinoma	13	Epithelial
AATGCCACAGGTGACA-1_1_1_1_1_1_1_1_1_1_1_1_1_1_1_1_1_1_1_1_1_1_1_1_1_1_1_1_1_1_1_1_1_1_1_1	4.47417	-3.90476	GSM6061645	2165	1437	Adenocarcinoma	A001	Adenocarcinoma	1	Epithelial
AATGGAACAAGGGCAT-1_1_1_1_1_1_1_1_1_1_1_1_1_1_1_1_1_1_1_1_1_1_1_1_1_1_1_1_1_1_1_1_1_1_1_1	-0.73306	-6.61345	GSM6061645	1160	883	Adenocarcinoma	A001	Adenocarcinoma	0	Epithelial
AATGGCTCAGAATCGG-1_1_1_1_1_1_1_1_1_1_1_1_1_1_1_1_1_1_1_1_1_1_1_1_1_1_1_1_1_1_1_1_1_1_1_1	1.52885	-3.42983	GSM6061645	1152	872	Adenocarcinoma	A001	Adenocarcinoma	1	Epithelial
AATGGCTGTATTGCCA-1_1_1_1_1_1_1_1_1_1_1_1_1_1_1_1_1_1_1_1_1_1_1_1_1_1_1_1_1_1_1_1_1_1_1_1	-1.59573	-5.30393	GSM6061645	19348	6049	Adenocarcinoma	A001	Adenocarcinoma	13	Epithelial
AATTCCTGTAACACGG-1_1_1_1_1_1_1_1_1_1_1_1_1_1_1_1_1_1_1_1_1_1_1_1_1_1_1_1_1_1_1_1_1_1_1_1	4.25412	-7.99165	GSM6061645	950	775	Adenocarcinoma	A001	Adenocarcinoma	9	Epithelial
AATTTCCAGGCTTAGG-1_1_1_1_1_1_1_1_1_1_1_1_1_1_1_1_1_1_1_1_1_1_1_1_1_1_1_1_1_1_1_1_1_1_1_1	-1.38875	-0.26207	GSM6061645	884	687	Adenocarcinoma	A001	Adenocarcinoma	11	Epithelial
AATTTCCGTAGTAAGT-1_1_1_1_1_1_1_1_1_1_1_1_1_1_1_1_1_1_1_1_1_1_1_1_1_1_1_1_1_1_1_1_1_1_1_1	7.11196	4.73611	GSM6061645	970	746	Adenocarcinoma	A001	Adenocarcinoma	7	Epithelial
AATTTCCTCTTTCCAA-1_1_1_1_1_1_1_1_1_1_1_1_1_1_1_1_1_1_1_1_1_1_1_1_1_1_1_1_1_1_1_1_1_1_1_1	-1.87651	-6.25452	GSM6061645	993	759	Adenocarcinoma	A001	Adenocarcinoma	30	Epithelial
ACAACCAGTGTCCATA-1_1_1_1_1_1_1_1_1_1_1_1_1_1_1_1_1_1_1_1_1_1_1_1_1_1_1_1_1_1_1_1_1_1_1_1	-0.5165	-4.16486	GSM6061645	2661	1781	Adenocarcinoma	A001	Adenocarcinoma	11	Epithelial
ACAAGCTGTGGGTCAA-1_1_1_1_1_1_1_1_1_1_1_1_1_1_1_1_1_1_1_1_1_1_1_1_1_1_1_1_1_1_1_1_1_1_1_1	2.61102	1.86815	GSM6061645	1194	954	Adenocarcinoma	A001	Adenocarcinoma	3	Epithelial
ACACAGTAGATAACGT-1_1_1_1_1_1_1_1_1_1_1_1_1_1_1_1_1_1_1_1_1_1_1_1_1_1_1_1_1_1_1_1_1_1_1_1	-1.7589	-1.55871	GSM6061645	557	473	Adenocarcinoma	A001	Adenocarcinoma	11	Epithelial
ACACAGTCAGGATCTT-1_1_1_1_1_1_1_1_1_1_1_1_1_1_1_1_1_1_1_1_1_1_1_1_1_1_1_1_1_1_1_1_1_1_1_1	-7.25459	6.37328	GSM6061645	1406	967	Adenocarcinoma	A001	Adenocarcinoma	12	Epithelial
ACACCAACATTGGCAT-1_1_1_1_1_1_1_1_1_1_1_1_1_1_1_1_1_1_1_1_1_1_1_1_1_1_1_1_1_1_1_1_1_1_1_1	-7.32883	5.26761	GSM6061645	880	683	Adenocarcinoma	A001	Adenocarcinoma	12	Epithelial
ACACCAATCTTCCGTG-1_1_1_1_1_1_1_1_1_1_1_1_1_1_1_1_1_1_1_1_1_1_1_1_1_1_1_1_1_1_1_1_1_1_1_1	4.31594	-2.90245	GSM6061645	6200	3014	Adenocarcinoma	A001	Adenocarcinoma	1	Epithelial
ACACGCGCACACAGCC-1_1_1_1_1_1_1_1_1_1_1_1_1_1_1_1_1_1_1_1_1_1_1_1_1_1_1_1_1_1_1_1_1_1_1_1	4.44742	-8.23981	GSM6061645	822	610	Adenocarcinoma	A001	Adenocarcinoma	9	Epithelial
ACACGCGCACATTGTG-1_1_1_1_1_1_1_1_1_1_1_1_1_1_1_1_1_1_1_1_1_1_1_1_1_1_1_1_1_1_1_1_1_1_1_1	7.08675	1.30219	GSM6061645	2868	1873	Adenocarcinoma	A001	Adenocarcinoma	10	Epithelial
ACACGCGTCGCACGAC-1_1_1_1_1_1_1_1_1_1_1_1_1_1_1_1_1_1_1_1_1_1_1_1_1_1_1_1_1_1_1_1_1_1_1_1	-2.03873	4.07087	GSM6061645	1302	1001	Adenocarcinoma	A001	Adenocarcinoma	4	Epithelial
ACACTGAAGGACAGTC-1_1_1_1_1_1_1_1_1_1_1_1_1_1_1_1_1_1_1_1_1_1_1_1_1_1_1_1_1_1_1_1_1_1_1_1	1.53851	-5.16738	GSM6061645	756	640	Adenocarcinoma	A001	Adenocarcinoma	1	Epithelial
ACAGAAATCCAGCTCT-1_1_1_1_1_1_1_1_1_1_1_1_1_1_1_1_1_1_1_1_1_1_1_1_1_1_1_1_1_1_1_1_1_1_1_1	7.30982	-10.0879	GSM6061645	2261	1524	Adenocarcinoma	A001	Adenocarcinoma	15	Epithelial
ACAGAAATCGGACTGC-1_1_1_1_1_1_1_1_1_1_1_1_1_1_1_1_1_1_1_1_1_1_1_1_1_1_1_1_1_1_1_1_1_1_1_1	-10.8275	-3.63963	GSM6061645	543	459	Adenocarcinoma	A001	Adenocarcinoma	5	NK/T
ACAGCCGCAAGCGCTC-1_1_1_1_1_1_1_1_1_1_1_1_1_1_1_1_1_1_1_1_1_1_1_1_1_1_1_1_1_1_1_1_1_1_1_1	2.68528	-5.16011	GSM6061645	2398	1655	Adenocarcinoma	A001	Adenocarcinoma	1	Epithelial
ACAGCCGCATCAGTGT-1_1_1_1_1_1_1_1_1_1_1_1_1_1_1_1_1_1_1_1_1_1_1_1_1_1_1_1_1_1_1_1_1_1_1_1	5.89722	-8.54281	GSM6061645	752	629	Adenocarcinoma	A001	Adenocarcinoma	9	Epithelial
ACAGCCGGTCCCTGTT-1_1_1_1_1_1_1_1_1_1_1_1_1_1_1_1_1_1_1_1_1_1_1_1_1_1_1_1_1_1_1_1_1_1_1_1	-2.31151	-1.2361	GSM6061645	869	724	Adenocarcinoma	A001	Adenocarcinoma	13	Epithelial
ACAGCCGGTCTGTTAG-1_1_1_1_1_1_1_1_1_1_1_1_1_1_1_1_1_1_1_1_1_1_1_1_1_1_1_1_1_1_1_1_1_1_1_1	-1.03997	-1.15374	GSM6061645	1145	894	Adenocarcinoma	A001	Adenocarcinoma	11	Epithelial
ACAGGGACAAAGAACT-1_1_1_1_1_1_1_1_1_1_1_1_1_1_1_1_1_1_1_1_1_1_1_1_1_1_1_1_1_1_1_1_1_1_1_1	-0.24416	-0.32292	GSM6061645	614	518	Adenocarcinoma	A001	Adenocarcinoma	0	Epithelial
ACAGGGACAAGGAGTC-1_1_1_1_1_1_1_1_1_1_1_1_1_1_1_1_1_1_1_1_1_1_1_1_1_1_1_1_1_1_1_1_1_1_1_1	6.27855	7.44287	GSM6061645	1020	731	Adenocarcinoma	A001	Adenocarcinoma	8	Epithelial
ACAGGGATCCCGTGTT-1_1_1_1_1_1_1_1_1_1_1_1_1_1_1_1_1_1_1_1_1_1_1_1_1_1_1_1_1_1_1_1_1_1_1_1	-7.24982	5.31966	GSM6061645	1518	1078	Adenocarcinoma	A001	Adenocarcinoma	12	Epithelial
ACATCCCAGGCTCAAG-1_1_1_1_1_1_1_1_1_1_1_1_1_1_1_1_1_1_1_1_1_1_1_1_1_1_1_1_1_1_1_1_1_1_1_1	5.93534	-8.99177	GSM6061645	685	562	Adenocarcinoma	A001	Adenocarcinoma	9	Epithelial
ACATCCCGTGTCTCCT-1_1_1_1_1_1_1_1_1_1_1_1_1_1_1_1_1_1_1_1_1_1_1_1_1_1_1_1_1_1_1_1_1_1_1_1	1.39076	1.74623	GSM6061645	1196	929	Adenocarcinoma	A001	Adenocarcinoma	0	Epithelial
ACATCGACACTGGCGT-1_1_1_1_1_1_1_1_1_1_1_1_1_1_1_1_1_1_1_1_1_1_1_1_1_1_1_1_1_1_1_1_1_1_1_1	-3.70195	-3.53358	GSM6061645	1897	1393	Adenocarcinoma	A001	Adenocarcinoma	13	Epithelial
ACATGCAAGGGTTGCA-1_1_1_1_1_1_1_1_1_1_1_1_1_1_1_1_1_1_1_1_1_1_1_1_1_1_1_1_1_1_1_1_1_1_1_1	4.15145	-4.08236	GSM6061645	3302	1942	Adenocarcinoma	A001	Adenocarcinoma	1	Epithelial
ACATGCACATAGATCC-1_1_1_1_1_1_1_1_1_1_1_1_1_1_1_1_1_1_1_1_1_1_1_1_1_1_1_1_1_1_1_1_1_1_1_1	-7.07328	5.49488	GSM6061645	67189	9452	Adenocarcinoma	A001	Adenocarcinoma	12	Epithelial
ACATTTCGTACAAAGT-1_1_1_1_1_1_1_1_1_1_1_1_1_1_1_1_1_1_1_1_1_1_1_1_1_1_1_1_1_1_1_1_1_1_1_1	-2.0823	3.8362	GSM6061645	1376	1058	Adenocarcinoma	A001	Adenocarcinoma	4	Epithelial
ACATTTCGTGGCTTAT-1_1_1_1_1_1_1_1_1_1_1_1_1_1_1_1_1_1_1_1_1_1_1_1_1_1_1_1_1_1_1_1_1_1_1_1	-1.594	-1.96136	GSM6061645	638	526	Adenocarcinoma	A001	Adenocarcinoma	11	Epithelial
ACATTTCGTTGCCGCA-1_1_1_1_1_1_1_1_1_1_1_1_1_1_1_1_1_1_1_1_1_1_1_1_1_1_1_1_1_1_1_1_1_1_1_1	1.48419	-1.0755	GSM6061645	1458	1099	Adenocarcinoma	A001	Adenocarcinoma	0	Epithelial
ACATTTCTCGTCACCT-1_1_1_1_1_1_1_1_1_1_1_1_1_1_1_1_1_1_1_1_1_1_1_1_1_1_1_1_1_1_1_1_1_1_1_1	-3.2524	-2.64041	GSM6061645	773	631	Adenocarcinoma	A001	Adenocarcinoma	13	Epithelial
ACCACAACAGCGCTTG-1_1_1_1_1_1_1_1_1_1_1_1_1_1_1_1_1_1_1_1_1_1_1_1_1_1_1_1_1_1_1_1_1_1_1_1	-1.90829	-5.25755	GSM6061645	3738	2339	Adenocarcinoma	A001	Adenocarcinoma	13	Epithelial
ACCACAAGTATAATGG-1_1_1_1_1_1_1_1_1_1_1_1_1_1_1_1_1_1_1_1_1_1_1_1_1_1_1_1_1_1_1_1_1_1_1_1	5.98304	7.79054	GSM6061645	5410	2205	Adenocarcinoma	A001	Adenocarcinoma	8	Epithelial
ACCACAATCTACTATC-1_1_1_1_1_1_1_1_1_1_1_1_1_1_1_1_1_1_1_1_1_1_1_1_1_1_1_1_1_1_1_1_1_1_1_1	6.39119	-0.18547	GSM6061645	2676	1798	Adenocarcinoma	A001	Adenocarcinoma	10	Epithelial
ACCATTTAGATGGCGT-1_1_1_1_1_1_1_1_1_1_1_1_1_1_1_1_1_1_1_1_1_1_1_1_1_1_1_1_1_1_1_1_1_1_1_1	4.79929	-2.48263	GSM6061645	4465	2625	Adenocarcinoma	A001	Adenocarcinoma	1	Epithelial
ACCATTTTCTAACACG-1_1_1_1_1_1_1_1_1_1_1_1_1_1_1_1_1_1_1_1_1_1_1_1_1_1_1_1_1_1_1_1_1_1_1_1	-3.45793	-4.99086	GSM6061645	2895	1881	Adenocarcinoma	A001	Adenocarcinoma	13	Epithelial
ACCATTTTCTGCCTGT-1_1_1_1_1_1_1_1_1_1_1_1_1_1_1_1_1_1_1_1_1_1_1_1_1_1_1_1_1_1_1_1_1_1_1_1	5.38312	3.46949	GSM6061645	2158	1478	Adenocarcinoma	A001	Adenocarcinoma	3	Epithelial
ACCCAAAAGATGCTGG-1_1_1_1_1_1_1_1_1_1_1_1_1_1_1_1_1_1_1_1_1_1_1_1_1_1_1_1_1_1_1_1_1_1_1_1	-0.92284	-3.45704	GSM6061645	1385	1092	Adenocarcinoma	A001	Adenocarcinoma	11	Epithelial
ACCCAAAAGCCTGAAG-1_1_1_1_1_1_1_1_1_1_1_1_1_1_1_1_1_1_1_1_1_1_1_1_1_1_1_1_1_1_1_1_1_1_1_1	7.74101	7.82501	GSM6061645	1899	1290	Adenocarcinoma	A001	Adenocarcinoma	8	Epithelial
ACCCTCAGTCAACCAT-1_1_1_1_1_1_1_1_1_1_1_1_1_1_1_1_1_1_1_1_1_1_1_1_1_1_1_1_1_1_1_1_1_1_1_1	1.36076	-2.16352	GSM6061645	581	509	Adenocarcinoma	A001	Adenocarcinoma	1	Epithelial
ACCCTTGCACTTCATT-1_1_1_1_1_1_1_1_1_1_1_1_1_1_1_1_1_1_1_1_1_1_1_1_1_1_1_1_1_1_1_1_1_1_1_1	-7.65086	4.45846	GSM6061645	1588	1127	Adenocarcinoma	A001	Adenocarcinoma	12	Epithelial
ACCCTTGCAGATCATC-1_1_1_1_1_1_1_1_1_1_1_1_1_1_1_1_1_1_1_1_1_1_1_1_1_1_1_1_1_1_1_1_1_1_1_1	8.48275	6.09963	GSM6061645	3981	2279	Adenocarcinoma	A001	Adenocarcinoma	7	Epithelial
ACCCTTGGTTCTGACA-1_1_1_1_1_1_1_1_1_1_1_1_1_1_1_1_1_1_1_1_1_1_1_1_1_1_1_1_1_1_1_1_1_1_1_1	-1.37951	-0.20098	GSM6061645	1275	1003	Adenocarcinoma	A001	Adenocarcinoma	13	Epithelial
ACCCTTGTCGACATCA-1_1_1_1_1_1_1_1_1_1_1_1_1_1_1_1_1_1_1_1_1_1_1_1_1_1_1_1_1_1_1_1_1_1_1_1	-7.71981	4.29595	GSM6061645	1877	1250	Adenocarcinoma	A001	Adenocarcinoma	12	Epithelial
ACCGTTCGTCTACAAC-1_1_1_1_1_1_1_1_1_1_1_1_1_1_1_1_1_1_1_1_1_1_1_1_1_1_1_1_1_1_1_1_1_1_1_1	-7.57732	4.56909	GSM6061645	1128	784	Adenocarcinoma	A001	Adenocarcinoma	12	Epithelial
ACCGTTCGTGGGTCAA-1_1_1_1_1_1_1_1_1_1_1_1_1_1_1_1_1_1_1_1_1_1_1_1_1_1_1_1_1_1_1_1_1_1_1_1	-10.8901	-4.7105	GSM6061645	571	510	Adenocarcinoma	A001	Adenocarcinoma	5	NK/T
ACCTACCCATCACAGT-1_1_1_1_1_1_1_1_1_1_1_1_1_1_1_1_1_1_1_1_1_1_1_1_1_1_1_1_1_1_1_1_1_1_1_1	4.20688	-4.11526	GSM6061645	5544	3033	Adenocarcinoma	A001	Adenocarcinoma	1	Epithelial
ACCTACCGTCTTTCAT-1_1_1_1_1_1_1_1_1_1_1_1_1_1_1_1_1_1_1_1_1_1_1_1_1_1_1_1_1_1_1_1_1_1_1_1	2.16342	0.55385	GSM6061645	1638	1219	Adenocarcinoma	A001	Adenocarcinoma	0	Epithelial
ACCTACCTCGCAGTGC-1_1_1_1_1_1_1_1_1_1_1_1_1_1_1_1_1_1_1_1_1_1_1_1_1_1_1_1_1_1_1_1_1_1_1_1	-12.0882	-0.29679	GSM6061645	775	632	Adenocarcinoma	A001	Adenocarcinoma	16	Myeloid
ACCTGAATCTGAGAGG-1_1_1_1_1_1_1_1_1_1_1_1_1_1_1_1_1_1_1_1_1_1_1_1_1_1_1_1_1_1_1_1_1_1_1_1	0.138647	-4.81741	GSM6061645	7065	3600	Adenocarcinoma	A001	Adenocarcinoma	11	Epithelial
ACCTGTCTCCCGTGTT-1_1_1_1_1_1_1_1_1_1_1_1_1_1_1_1_1_1_1_1_1_1_1_1_1_1_1_1_1_1_1_1_1_1_1_1	-2.86396	-1.93113	GSM6061645	730	582	Adenocarcinoma	A001	Adenocarcinoma	13	Epithelial
ACCTGTCTCGCATAGT-1_1_1_1_1_1_1_1_1_1_1_1_1_1_1_1_1_1_1_1_1_1_1_1_1_1_1_1_1_1_1_1_1_1_1_1	6.0299	6.87765	GSM6061645	6720	2856	Adenocarcinoma	A001	Adenocarcinoma	1	Epithelial
ACGATCAAGCTAATGA-1_1_1_1_1_1_1_1_1_1_1_1_1_1_1_1_1_1_1_1_1_1_1_1_1_1_1_1_1_1_1_1_1_1_1_1	1.6349	-3.46019	GSM6061645	1013	849	Adenocarcinoma	A001	Adenocarcinoma	1	Epithelial
ACGATCACAACGACTT-1_1_1_1_1_1_1_1_1_1_1_1_1_1_1_1_1_1_1_1_1_1_1_1_1_1_1_1_1_1_1_1_1_1_1_1	1.3374	2.87332	GSM6061645	558	470	Adenocarcinoma	A001	Adenocarcinoma	3	Epithelial
ACGATGTAGTGCCGAA-1_1_1_1_1_1_1_1_1_1_1_1_1_1_1_1_1_1_1_1_1_1_1_1_1_1_1_1_1_1_1_1_1_1_1_1	3.30235	-1.39235	GSM6061645	1223	956	Adenocarcinoma	A001	Adenocarcinoma	1	Epithelial
ACGATGTCACAATCTG-1_1_1_1_1_1_1_1_1_1_1_1_1_1_1_1_1_1_1_1_1_1_1_1_1_1_1_1_1_1_1_1_1_1_1_1	-2.15201	-4.96601	GSM6061645	2703	1805	Adenocarcinoma	A001	Adenocarcinoma	13	Epithelial
ACGATGTCACGTGTGC-1_1_1_1_1_1_1_1_1_1_1_1_1_1_1_1_1_1_1_1_1_1_1_1_1_1_1_1_1_1_1_1_1_1_1_1	-0.22508	1.54954	GSM6061645	744	533	Adenocarcinoma	A001	Adenocarcinoma	0	Epithelial
ACGCACGTCCATGAGT-1_1_1_1_1_1_1_1_1_1_1_1_1_1_1_1_1_1_1_1_1_1_1_1_1_1_1_1_1_1_1_1_1_1_1_1	4.7782	-2.82916	GSM6061645	2380	1621	Adenocarcinoma	A001	Adenocarcinoma	1	Epithelial
ACGGAAGTCCCTAGGG-1_1_1_1_1_1_1_1_1_1_1_1_1_1_1_1_1_1_1_1_1_1_1_1_1_1_1_1_1_1_1_1_1_1_1_1	5.44263	-8.11795	GSM6061645	567	498	Adenocarcinoma	A001	Adenocarcinoma	9	Epithelial
ACGGGTCTCAACTACG-1_1_1_1_1_1_1_1_1_1_1_1_1_1_1_1_1_1_1_1_1_1_1_1_1_1_1_1_1_1_1_1_1_1_1_1	0.205564	-0.58131	GSM6061645	782	641	Adenocarcinoma	A001	Adenocarcinoma	0	Epithelial
ACGGTTACAAATCGGG-1_1_1_1_1_1_1_1_1_1_1_1_1_1_1_1_1_1_1_1_1_1_1_1_1_1_1_1_1_1_1_1_1_1_1_1	7.87253	-9.3859	GSM6061645	2740	1784	Adenocarcinoma	A001	Adenocarcinoma	15	Epithelial
ACGGTTAGTCTCACAA-1_1_1_1_1_1_1_1_1_1_1_1_1_1_1_1_1_1_1_1_1_1_1_1_1_1_1_1_1_1_1_1_1_1_1_1	-11.4736	0.229382	GSM6061645	1611	1155	Adenocarcinoma	A001	Adenocarcinoma	16	Myeloid
ACGGTTAGTGCAAGAC-1_1_1_1_1_1_1_1_1_1_1_1_1_1_1_1_1_1_1_1_1_1_1_1_1_1_1_1_1_1_1_1_1_1_1_1	4.08805	-7.53243	GSM6061645	889	717	Adenocarcinoma	A001	Adenocarcinoma	9	Epithelial
ACGGTTATCGACCACG-1_1_1_1_1_1_1_1_1_1_1_1_1_1_1_1_1_1_1_1_1_1_1_1_1_1_1_1_1_1_1_1_1_1_1_1	4.68065	-9.75317	GSM6061645	1183	933	Adenocarcinoma	A001	Adenocarcinoma	9	Epithelial
ACGGTTATCGGCATTA-1_1_1_1_1_1_1_1_1_1_1_1_1_1_1_1_1_1_1_1_1_1_1_1_1_1_1_1_1_1_1_1_1_1_1_1	-0.30647	-0.99936	GSM6061645	665	568	Adenocarcinoma	A001	Adenocarcinoma	11	Epithelial
ACGTAACCAAACTCGT-1_1_1_1_1_1_1_1_1_1_1_1_1_1_1_1_1_1_1_1_1_1_1_1_1_1_1_1_1_1_1_1_1_1_1_1	-1.07513	-2.63692	GSM6061645	802	630	Adenocarcinoma	A001	Adenocarcinoma	11	Epithelial
ACGTAACGTACAGAAT-1_1_1_1_1_1_1_1_1_1_1_1_1_1_1_1_1_1_1_1_1_1_1_1_1_1_1_1_1_1_1_1_1_1_1_1	-0.6861	7.03044	GSM6061645	874	678	Adenocarcinoma	A001	Adenocarcinoma	24	Epithelial
ACGTAACGTTCGAAGG-1_1_1_1_1_1_1_1_1_1_1_1_1_1_1_1_1_1_1_1_1_1_1_1_1_1_1_1_1_1_1_1_1_1_1_1	6.07684	4.24894	GSM6061645	748	580	Adenocarcinoma	A001	Adenocarcinoma	3	Epithelial
ACGTACAAGAACGCGT-1_1_1_1_1_1_1_1_1_1_1_1_1_1_1_1_1_1_1_1_1_1_1_1_1_1_1_1_1_1_1_1_1_1_1_1	-1.45234	-5.51306	GSM6061645	36070	8097	Adenocarcinoma	A001	Adenocarcinoma	13	Epithelial
ACGTACAAGGAACTCG-1_1_1_1_1_1_1_1_1_1_1_1_1_1_1_1_1_1_1_1_1_1_1_1_1_1_1_1_1_1_1_1_1_1_1_1	-9.89642	-2.59885	GSM6061645	959	782	Adenocarcinoma	A001	Adenocarcinoma	26	NK/T
ACGTACACACGGCTAC-1_1_1_1_1_1_1_1_1_1_1_1_1_1_1_1_1_1_1_1_1_1_1_1_1_1_1_1_1_1_1_1_1_1_1_1	-0.44099	-0.71616	GSM6061645	521	434	Adenocarcinoma	A001	Adenocarcinoma	1	Epithelial
ACGTACAGTCCCTAAA-1_1_1_1_1_1_1_1_1_1_1_1_1_1_1_1_1_1_1_1_1_1_1_1_1_1_1_1_1_1_1_1_1_1_1_1	-7.52455	4.73593	GSM6061645	812	666	Adenocarcinoma	A001	Adenocarcinoma	12	Epithelial
ACGTACAGTCGATGCC-1_1_1_1_1_1_1_1_1_1_1_1_1_1_1_1_1_1_1_1_1_1_1_1_1_1_1_1_1_1_1_1_1_1_1_1	2.54723	-4.5981	GSM6061645	1309	1014	Adenocarcinoma	A001	Adenocarcinoma	1	Epithelial
ACGTAGTAGATAACGT-1_1_1_1_1_1_1_1_1_1_1_1_1_1_1_1_1_1_1_1_1_1_1_1_1_1_1_1_1_1_1_1_1_1_1_1	-1.56045	-5.51391	GSM6061645	50866	8978	Adenocarcinoma	A001	Adenocarcinoma	13	Epithelial
ACGTAGTTCTACCACC-1_1_1_1_1_1_1_1_1_1_1_1_1_1_1_1_1_1_1_1_1_1_1_1_1_1_1_1_1_1_1_1_1_1_1_1	-3.08371	-3.05557	GSM6061645	1345	995	Adenocarcinoma	A001	Adenocarcinoma	13	Epithelial
ACGTCCTAGTAGCCAG-1_1_1_1_1_1_1_1_1_1_1_1_1_1_1_1_1_1_1_1_1_1_1_1_1_1_1_1_1_1_1_1_1_1_1_1	-2.22261	-4.05921	GSM6061645	1685	1247	Adenocarcinoma	A001	Adenocarcinoma	13	Epithelial
ACGTCCTAGTTCTACG-1_1_1_1_1_1_1_1_1_1_1_1_1_1_1_1_1_1_1_1_1_1_1_1_1_1_1_1_1_1_1_1_1_1_1_1	-11.8008	0.184765	GSM6061645	742	604	Adenocarcinoma	A001	Adenocarcinoma	16	Myeloid
ACGTTCCTCACGACTA-1_1_1_1_1_1_1_1_1_1_1_1_1_1_1_1_1_1_1_1_1_1_1_1_1_1_1_1_1_1_1_1_1_1_1_1	-1.94111	-2.83669	GSM6061645	1357	1019	Adenocarcinoma	A001	Adenocarcinoma	13	Epithelial
ACGTTCCTCCTCGCAT-1_1_1_1_1_1_1_1_1_1_1_1_1_1_1_1_1_1_1_1_1_1_1_1_1_1_1_1_1_1_1_1_1_1_1_1	-0.4904	-3.91224	GSM6061645	1462	1119	Adenocarcinoma	A001	Adenocarcinoma	11	Epithelial
ACGTTCCTCTAGTGTG-1_1_1_1_1_1_1_1_1_1_1_1_1_1_1_1_1_1_1_1_1_1_1_1_1_1_1_1_1_1_1_1_1_1_1_1	0.233508	-1.87612	GSM6061645	1985	1444	Adenocarcinoma	A001	Adenocarcinoma	1	Epithelial
ACTACGAAGCTACTAC-1_1_1_1_1_1_1_1_1_1_1_1_1_1_1_1_1_1_1_1_1_1_1_1_1_1_1_1_1_1_1_1_1_1_1_1	8.48551	5.42113	GSM6061645	3580	1989	Adenocarcinoma	A001	Adenocarcinoma	7	Epithelial
ACTATCTCACAATGTC-1_1_1_1_1_1_1_1_1_1_1_1_1_1_1_1_1_1_1_1_1_1_1_1_1_1_1_1_1_1_1_1_1_1_1_1	4.23302	-3.49027	GSM6061645	8330	3894	Adenocarcinoma	A001	Adenocarcinoma	1	Epithelial
ACTATCTCAGCCGTCA-1_1_1_1_1_1_1_1_1_1_1_1_1_1_1_1_1_1_1_1_1_1_1_1_1_1_1_1_1_1_1_1_1_1_1_1	-5.84544	-1.66034	GSM6061645	821	608	Adenocarcinoma	A001	Adenocarcinoma	23	plasma Bcell
ACTATCTGTCCACATA-1_1_1_1_1_1_1_1_1_1_1_1_1_1_1_1_1_1_1_1_1_1_1_1_1_1_1_1_1_1_1_1_1_1_1_1	3.08576	-4.70397	GSM6061645	4941	2679	Adenocarcinoma	A001	Adenocarcinoma	1	Epithelial
ACTATCTGTCCTGTCT-1_1_1_1_1_1_1_1_1_1_1_1_1_1_1_1_1_1_1_1_1_1_1_1_1_1_1_1_1_1_1_1_1_1_1_1	8.37867	5.11834	GSM6061645	1326	953	Adenocarcinoma	A001	Adenocarcinoma	7	Epithelial
ACTATGGAGGAACGTC-1_1_1_1_1_1_1_1_1_1_1_1_1_1_1_1_1_1_1_1_1_1_1_1_1_1_1_1_1_1_1_1_1_1_1_1	1.14601	0.677236	GSM6061645	1326	1053	Adenocarcinoma	A001	Adenocarcinoma	0	Epithelial
ACTATGGCATCGGATT-1_1_1_1_1_1_1_1_1_1_1_1_1_1_1_1_1_1_1_1_1_1_1_1_1_1_1_1_1_1_1_1_1_1_1_1	-7.63367	4.09393	GSM6061645	521	431	Adenocarcinoma	A001	Adenocarcinoma	12	Epithelial
ACTATGGCATCTCCCA-1_1_1_1_1_1_1_1_1_1_1_1_1_1_1_1_1_1_1_1_1_1_1_1_1_1_1_1_1_1_1_1_1_1_1_1	3.07501	-4.84313	GSM6061645	7874	3801	Adenocarcinoma	A001	Adenocarcinoma	1	Epithelial
ACTATTCAGATTGAGT-1_1_1_1_1_1_1_1_1_1_1_1_1_1_1_1_1_1_1_1_1_1_1_1_1_1_1_1_1_1_1_1_1_1_1_1	-0.36964	-1.03287	GSM6061645	548	476	Adenocarcinoma	A001	Adenocarcinoma	1	Epithelial
ACTATTCAGGGACAGG-1_1_1_1_1_1_1_1_1_1_1_1_1_1_1_1_1_1_1_1_1_1_1_1_1_1_1_1_1_1_1_1_1_1_1_1	2.30134	-6.07047	GSM6061645	2783	1834	Adenocarcinoma	A001	Adenocarcinoma	1	Epithelial
ACTATTCGTTATGACC-1_1_1_1_1_1_1_1_1_1_1_1_1_1_1_1_1_1_1_1_1_1_1_1_1_1_1_1_1_1_1_1_1_1_1_1	-1.82152	-5.00947	GSM6061645	2755	1924	Adenocarcinoma	A001	Adenocarcinoma	13	Epithelial
ACTCCCAAGATCACTC-1_1_1_1_1_1_1_1_1_1_1_1_1_1_1_1_1_1_1_1_1_1_1_1_1_1_1_1_1_1_1_1_1_1_1_1	0.399518	-1.0122	GSM6061645	943	729	Adenocarcinoma	A001	Adenocarcinoma	0	Epithelial
ACTCCCAGTCGGTAAG-1_1_1_1_1_1_1_1_1_1_1_1_1_1_1_1_1_1_1_1_1_1_1_1_1_1_1_1_1_1_1_1_1_1_1_1	-1.19694	-4.01706	GSM6061645	2835	1968	Adenocarcinoma	A001	Adenocarcinoma	11	Epithelial
ACTCTCGCAATAAGGT-1_1_1_1_1_1_1_1_1_1_1_1_1_1_1_1_1_1_1_1_1_1_1_1_1_1_1_1_1_1_1_1_1_1_1_1	2.23444	-2.27884	GSM6061645	1631	1183	Adenocarcinoma	A001	Adenocarcinoma	1	Epithelial
ACTGATGAGTCAGGGT-1_1_1_1_1_1_1_1_1_1_1_1_1_1_1_1_1_1_1_1_1_1_1_1_1_1_1_1_1_1_1_1_1_1_1_1	-2.87627	-2.7313	GSM6061645	1671	1239	Adenocarcinoma	A001	Adenocarcinoma	13	Epithelial
ACTGATGCAGCCATTA-1_1_1_1_1_1_1_1_1_1_1_1_1_1_1_1_1_1_1_1_1_1_1_1_1_1_1_1_1_1_1_1_1_1_1_1	-7.62551	4.29337	GSM6061645	587	466	Adenocarcinoma	A001	Adenocarcinoma	12	Epithelial
ACTGATGTCTAGCATG-1_1_1_1_1_1_1_1_1_1_1_1_1_1_1_1_1_1_1_1_1_1_1_1_1_1_1_1_1_1_1_1_1_1_1_1	4.72407	-2.75214	GSM6061645	6209	3319	Adenocarcinoma	A001	Adenocarcinoma	1	Epithelial
ACTGCAACAACTGGTT-1_1_1_1_1_1_1_1_1_1_1_1_1_1_1_1_1_1_1_1_1_1_1_1_1_1_1_1_1_1_1_1_1_1_1_1	-0.36598	-4.57116	GSM6061645	4588	2659	Adenocarcinoma	A001	Adenocarcinoma	11	Epithelial
ACTGCAACACAGTCCG-1_1_1_1_1_1_1_1_1_1_1_1_1_1_1_1_1_1_1_1_1_1_1_1_1_1_1_1_1_1_1_1_1_1_1_1	8.24181	4.95232	GSM6061645	7842	3323	Adenocarcinoma	A001	Adenocarcinoma	7	Epithelial
ACTGCAATCCATAAGC-1_1_1_1_1_1_1_1_1_1_1_1_1_1_1_1_1_1_1_1_1_1_1_1_1_1_1_1_1_1_1_1_1_1_1_1	3.19393	1.8521	GSM6061645	1422	1092	Adenocarcinoma	A001	Adenocarcinoma	3	Epithelial
ACTGCAATCTTCCAGC-1_1_1_1_1_1_1_1_1_1_1_1_1_1_1_1_1_1_1_1_1_1_1_1_1_1_1_1_1_1_1_1_1_1_1_1	-1.14625	-5.49665	GSM6061645	140223	11433	Adenocarcinoma	A001	Adenocarcinoma	13	Epithelial
ACTGTCCAGACAGCTG-1_1_1_1_1_1_1_1_1_1_1_1_1_1_1_1_1_1_1_1_1_1_1_1_1_1_1_1_1_1_1_1_1_1_1_1	-0.58467	6.32496	GSM6061645	1612	1148	Adenocarcinoma	A001	Adenocarcinoma	24	Epithelial
ACTGTCCAGGCGTTAG-1_1_1_1_1_1_1_1_1_1_1_1_1_1_1_1_1_1_1_1_1_1_1_1_1_1_1_1_1_1_1_1_1_1_1_1	-12.064	0.122579	GSM6061645	2747	1650	Adenocarcinoma	A001	Adenocarcinoma	16	Myeloid
ACTGTCCCATCAGCAT-1_1_1_1_1_1_1_1_1_1_1_1_1_1_1_1_1_1_1_1_1_1_1_1_1_1_1_1_1_1_1_1_1_1_1_1	-11.7921	-4.88423	GSM6061645	704	578	Adenocarcinoma	A001	Adenocarcinoma	5	NK/T
ACTGTCCGTATAGGAT-1_1_1_1_1_1_1_1_1_1_1_1_1_1_1_1_1_1_1_1_1_1_1_1_1_1_1_1_1_1_1_1_1_1_1_1	-11.9429	-3.86723	GSM6061645	1333	1047	Adenocarcinoma	A001	Adenocarcinoma	5	NK/T
ACTGTGACACGCTTAA-1_1_1_1_1_1_1_1_1_1_1_1_1_1_1_1_1_1_1_1_1_1_1_1_1_1_1_1_1_1_1_1_1_1_1_1	1.32893	-3.2075	GSM6061645	874	729	Adenocarcinoma	A001	Adenocarcinoma	1	Epithelial
ACTGTGATCACTTGTT-1_1_1_1_1_1_1_1_1_1_1_1_1_1_1_1_1_1_1_1_1_1_1_1_1_1_1_1_1_1_1_1_1_1_1_1	3.97244	-8.36014	GSM6061645	1420	1080	Adenocarcinoma	A001	Adenocarcinoma	9	Epithelial
ACTTATCTCTGGCCAG-1_1_1_1_1_1_1_1_1_1_1_1_1_1_1_1_1_1_1_1_1_1_1_1_1_1_1_1_1_1_1_1_1_1_1_1	-9.88061	-4.17997	GSM6061645	504	415	Adenocarcinoma	A001	Adenocarcinoma	5	NK/T
ACTTCCGTCTGCGGCA-1_1_1_1_1_1_1_1_1_1_1_1_1_1_1_1_1_1_1_1_1_1_1_1_1_1_1_1_1_1_1_1_1_1_1_1	5.59701	-3.05401	GSM6061645	12058	4794	Adenocarcinoma	A001	Adenocarcinoma	1	Epithelial
ACTTCGCCATGACAAA-1_1_1_1_1_1_1_1_1_1_1_1_1_1_1_1_1_1_1_1_1_1_1_1_1_1_1_1_1_1_1_1_1_1_1_1	-7.45469	6.16021	GSM6061645	1912	1356	Adenocarcinoma	A001	Adenocarcinoma	12	Epithelial
ACTTCGCCATTCTTCA-1_1_1_1_1_1_1_1_1_1_1_1_1_1_1_1_1_1_1_1_1_1_1_1_1_1_1_1_1_1_1_1_1_1_1_1	7.82055	7.53606	GSM6061645	1811	1140	Adenocarcinoma	A001	Adenocarcinoma	8	Epithelial
ACTTTGTGTCGTGTTA-1_1_1_1_1_1_1_1_1_1_1_1_1_1_1_1_1_1_1_1_1_1_1_1_1_1_1_1_1_1_1_1_1_1_1_1	5.60147	2.31907	GSM6061645	778	630	Adenocarcinoma	A001	Adenocarcinoma	10	Epithelial
AGAAATGGTAATCAGA-1_1_1_1_1_1_1_1_1_1_1_1_1_1_1_1_1_1_1_1_1_1_1_1_1_1_1_1_1_1_1_1_1_1_1_1	-0.17027	0.516283	GSM6061645	1124	901	Adenocarcinoma	A001	Adenocarcinoma	0	Epithelial
AGAAATGTCGTCTAAG-1_1_1_1_1_1_1_1_1_1_1_1_1_1_1_1_1_1_1_1_1_1_1_1_1_1_1_1_1_1_1_1_1_1_1_1	6.59787	-8.08299	GSM6061645	744	589	Adenocarcinoma	A001	Adenocarcinoma	9	Epithelial
AGAAATGTCTATCCAT-1_1_1_1_1_1_1_1_1_1_1_1_1_1_1_1_1_1_1_1_1_1_1_1_1_1_1_1_1_1_1_1_1_1_1_1	-2.79591	-5.21798	GSM6061645	9284	4326	Adenocarcinoma	A001	Adenocarcinoma	13	Epithelial
AGAACAAAGCTCTGTA-1_1_1_1_1_1_1_1_1_1_1_1_1_1_1_1_1_1_1_1_1_1_1_1_1_1_1_1_1_1_1_1_1_1_1_1	-3.06635	-4.93843	GSM6061645	3987	2588	Adenocarcinoma	A001	Adenocarcinoma	13	Epithelial
AGAACAACACCAGCTG-1_1_1_1_1_1_1_1_1_1_1_1_1_1_1_1_1_1_1_1_1_1_1_1_1_1_1_1_1_1_1_1_1_1_1_1	4.91995	8.26441	GSM6061645	1289	881	Adenocarcinoma	A001	Adenocarcinoma	8	Epithelial
AGAACCTCAATCCTTT-1_1_1_1_1_1_1_1_1_1_1_1_1_1_1_1_1_1_1_1_1_1_1_1_1_1_1_1_1_1_1_1_1_1_1_1	0.365438	1.43149	GSM6061645	842	701	Adenocarcinoma	A001	Adenocarcinoma	0	Epithelial
AGAACCTGTGCACATT-1_1_1_1_1_1_1_1_1_1_1_1_1_1_1_1_1_1_1_1_1_1_1_1_1_1_1_1_1_1_1_1_1_1_1_1	-0.82529	-3.41984	GSM6061645	1108	864	Adenocarcinoma	A001	Adenocarcinoma	11	Epithelial
AGAACCTTCGTTGTTT-1_1_1_1_1_1_1_1_1_1_1_1_1_1_1_1_1_1_1_1_1_1_1_1_1_1_1_1_1_1_1_1_1_1_1_1	-10.1917	-2.74346	GSM6061645	4122	2452	Adenocarcinoma	A001	Adenocarcinoma	26	NK/T
AGAAGCGAGAACTGAT-1_1_1_1_1_1_1_1_1_1_1_1_1_1_1_1_1_1_1_1_1_1_1_1_1_1_1_1_1_1_1_1_1_1_1_1	1.99842	-0.50767	GSM6061645	1353	1055	Adenocarcinoma	A001	Adenocarcinoma	0	Epithelial
AGAAGTACAGCAGTTT-1_1_1_1_1_1_1_1_1_1_1_1_1_1_1_1_1_1_1_1_1_1_1_1_1_1_1_1_1_1_1_1_1_1_1_1	5.927	6.32963	GSM6061645	5695	3010	Adenocarcinoma	A001	Adenocarcinoma	1	Epithelial
AGACAAAGTGCCTACG-1_1_1_1_1_1_1_1_1_1_1_1_1_1_1_1_1_1_1_1_1_1_1_1_1_1_1_1_1_1_1_1_1_1_1_1	6.7734	2.93031	GSM6061645	840	685	Adenocarcinoma	A001	Adenocarcinoma	7	Epithelial
AGACAAATCCTGGCTT-1_1_1_1_1_1_1_1_1_1_1_1_1_1_1_1_1_1_1_1_1_1_1_1_1_1_1_1_1_1_1_1_1_1_1_1	4.01861	1.06671	GSM6061645	1034	818	Adenocarcinoma	A001	Adenocarcinoma	3	Epithelial
AGACACTAGGACGCAT-1_1_1_1_1_1_1_1_1_1_1_1_1_1_1_1_1_1_1_1_1_1_1_1_1_1_1_1_1_1_1_1_1_1_1_1	-0.26266	0.866734	GSM6061645	623	537	Adenocarcinoma	A001	Adenocarcinoma	0	Epithelial
AGACACTTCCCGAATA-1_1_1_1_1_1_1_1_1_1_1_1_1_1_1_1_1_1_1_1_1_1_1_1_1_1_1_1_1_1_1_1_1_1_1_1	0.944435	-3.14491	GSM6061645	3480	2188	Adenocarcinoma	A001	Adenocarcinoma	11	Epithelial
AGACACTTCTGGGTCG-1_1_1_1_1_1_1_1_1_1_1_1_1_1_1_1_1_1_1_1_1_1_1_1_1_1_1_1_1_1_1_1_1_1_1_1	-0.90569	-5.49175	GSM6061645	22936	6726	Adenocarcinoma	A001	Adenocarcinoma	13	Epithelial
AGACCATAGTCCCGGT-1_1_1_1_1_1_1_1_1_1_1_1_1_1_1_1_1_1_1_1_1_1_1_1_1_1_1_1_1_1_1_1_1_1_1_1	7.1071	-8.24174	GSM6061645	701	572	Adenocarcinoma	A001	Adenocarcinoma	9	Epithelial
AGACCATGTTATCTTC-1_1_1_1_1_1_1_1_1_1_1_1_1_1_1_1_1_1_1_1_1_1_1_1_1_1_1_1_1_1_1_1_1_1_1_1	2.26757	-5.83784	GSM6061645	1492	1112	Adenocarcinoma	A001	Adenocarcinoma	1	Epithelial
AGACCATTCAGCTTCC-1_1_1_1_1_1_1_1_1_1_1_1_1_1_1_1_1_1_1_1_1_1_1_1_1_1_1_1_1_1_1_1_1_1_1_1	-2.56133	-2.18837	GSM6061645	1353	986	Adenocarcinoma	A001	Adenocarcinoma	13	Epithelial
AGACCCGGTGGTATGG-1_1_1_1_1_1_1_1_1_1_1_1_1_1_1_1_1_1_1_1_1_1_1_1_1_1_1_1_1_1_1_1_1_1_1_1	5.12506	7.90007	GSM6061645	760	551	Adenocarcinoma	A001	Adenocarcinoma	8	Epithelial
AGACCCGTCTTCGACC-1_1_1_1_1_1_1_1_1_1_1_1_1_1_1_1_1_1_1_1_1_1_1_1_1_1_1_1_1_1_1_1_1_1_1_1	-1.85515	-2.30925	GSM6061645	1140	887	Adenocarcinoma	A001	Adenocarcinoma	11	Epithelial
AGACTCAAGGTCTACT-1_1_1_1_1_1_1_1_1_1_1_1_1_1_1_1_1_1_1_1_1_1_1_1_1_1_1_1_1_1_1_1_1_1_1_1	-7.71581	4.21959	GSM6061645	1187	845	Adenocarcinoma	A001	Adenocarcinoma	12	Epithelial
AGACTCATCCGTGTCT-1_1_1_1_1_1_1_1_1_1_1_1_1_1_1_1_1_1_1_1_1_1_1_1_1_1_1_1_1_1_1_1_1_1_1_1	-5.38352	-1.16631	GSM6061645	530	446	Adenocarcinoma	A001	Adenocarcinoma	23	plasma Bcell
AGAGAATTCGTGGTAT-1_1_1_1_1_1_1_1_1_1_1_1_1_1_1_1_1_1_1_1_1_1_1_1_1_1_1_1_1_1_1_1_1_1_1_1	0.233376	0.88126	GSM6061645	528	461	Adenocarcinoma	A001	Adenocarcinoma	0	Epithelial
AGAGAGCAGACCTGGA-1_1_1_1_1_1_1_1_1_1_1_1_1_1_1_1_1_1_1_1_1_1_1_1_1_1_1_1_1_1_1_1_1_1_1_1	2.39894	-5.37111	GSM6061645	1994	1434	Adenocarcinoma	A001	Adenocarcinoma	1	Epithelial
AGAGAGCGTTCTCCTG-1_1_1_1_1_1_1_1_1_1_1_1_1_1_1_1_1_1_1_1_1_1_1_1_1_1_1_1_1_1_1_1_1_1_1_1	4.46031	-8.85139	GSM6061645	882	695	Adenocarcinoma	A001	Adenocarcinoma	30	Epithelial
AGAGCCCCACTAACCA-1_1_1_1_1_1_1_1_1_1_1_1_1_1_1_1_1_1_1_1_1_1_1_1_1_1_1_1_1_1_1_1_1_1_1_1	-2.43878	-5.21287	GSM6061645	6171	3259	Adenocarcinoma	A001	Adenocarcinoma	13	Epithelial
AGAGCCCGTGCAACGA-1_1_1_1_1_1_1_1_1_1_1_1_1_1_1_1_1_1_1_1_1_1_1_1_1_1_1_1_1_1_1_1_1_1_1_1	-0.99411	-2.84617	GSM6061645	1169	913	Adenocarcinoma	A001	Adenocarcinoma	11	Epithelial
AGAGCCCTCATCCTGC-1_1_1_1_1_1_1_1_1_1_1_1_1_1_1_1_1_1_1_1_1_1_1_1_1_1_1_1_1_1_1_1_1_1_1_1	7.62174	-9.41151	GSM6061645	1562	1114	Adenocarcinoma	A001	Adenocarcinoma	15	Epithelial
AGATAGAGTGGCTAGA-1_1_1_1_1_1_1_1_1_1_1_1_1_1_1_1_1_1_1_1_1_1_1_1_1_1_1_1_1_1_1_1_1_1_1_1	4.25416	0.632257	GSM6061645	1255	953	Adenocarcinoma	A001	Adenocarcinoma	2	Epithelial
AGATCGTCACGACAAG-1_1_1_1_1_1_1_1_1_1_1_1_1_1_1_1_1_1_1_1_1_1_1_1_1_1_1_1_1_1_1_1_1_1_1_1	3.44807	-4.41313	GSM6061645	8470	3748	Adenocarcinoma	A001	Adenocarcinoma	1	Epithelial
AGATGAAAGGCTCACC-1_1_1_1_1_1_1_1_1_1_1_1_1_1_1_1_1_1_1_1_1_1_1_1_1_1_1_1_1_1_1_1_1_1_1_1	3.79856	-3.02436	GSM6061645	2141	1531	Adenocarcinoma	A001	Adenocarcinoma	1	Epithelial
AGATGAAGTATGACAA-1_1_1_1_1_1_1_1_1_1_1_1_1_1_1_1_1_1_1_1_1_1_1_1_1_1_1_1_1_1_1_1_1_1_1_1	6.70263	-7.73901	GSM6061645	565	463	Adenocarcinoma	A001	Adenocarcinoma	9	Epithelial
AGATGAAGTCAGTCTA-1_1_1_1_1_1_1_1_1_1_1_1_1_1_1_1_1_1_1_1_1_1_1_1_1_1_1_1_1_1_1_1_1_1_1_1	7.12354	3.84508	GSM6061645	934	713	Adenocarcinoma	A001	Adenocarcinoma	3	Epithelial
AGATGAAGTCATCCCT-1_1_1_1_1_1_1_1_1_1_1_1_1_1_1_1_1_1_1_1_1_1_1_1_1_1_1_1_1_1_1_1_1_1_1_1	-1.79229	-3.42666	GSM6061645	1107	886	Adenocarcinoma	A001	Adenocarcinoma	11	Epithelial
AGATGCTCACAACGTT-1_1_1_1_1_1_1_1_1_1_1_1_1_1_1_1_1_1_1_1_1_1_1_1_1_1_1_1_1_1_1_1_1_1_1_1	-7.32694	4.95953	GSM6061645	1107	886	Adenocarcinoma	A001	Adenocarcinoma	12	Epithelial
AGATGCTGTGCTCTCT-1_1_1_1_1_1_1_1_1_1_1_1_1_1_1_1_1_1_1_1_1_1_1_1_1_1_1_1_1_1_1_1_1_1_1_1	-0.49016	-3.90477	GSM6061645	2116	1407	Adenocarcinoma	A001	Adenocarcinoma	11	Epithelial
AGATGCTTCATGACAC-1_1_1_1_1_1_1_1_1_1_1_1_1_1_1_1_1_1_1_1_1_1_1_1_1_1_1_1_1_1_1_1_1_1_1_1	-3.56535	-4.6828	GSM6061645	2108	1424	Adenocarcinoma	A001	Adenocarcinoma	13	Epithelial
AGCCACGAGGCATTTC-1_1_1_1_1_1_1_1_1_1_1_1_1_1_1_1_1_1_1_1_1_1_1_1_1_1_1_1_1_1_1_1_1_1_1_1	-1.99344	-3.06171	GSM6061645	1077	828	Adenocarcinoma	A001	Adenocarcinoma	11	Epithelial
AGCCACGCACAAGCAG-1_1_1_1_1_1_1_1_1_1_1_1_1_1_1_1_1_1_1_1_1_1_1_1_1_1_1_1_1_1_1_1_1_1_1_1	2.6902	0.083122	GSM6061645	928	720	Adenocarcinoma	A001	Adenocarcinoma	0	Epithelial
AGCCAGCGTGACAACG-1_1_1_1_1_1_1_1_1_1_1_1_1_1_1_1_1_1_1_1_1_1_1_1_1_1_1_1_1_1_1_1_1_1_1_1	-0.09314	-1.11446	GSM6061645	511	414	Adenocarcinoma	A001	Adenocarcinoma	1	Epithelial
AGCGATTTCTGCGGCA-1_1_1_1_1_1_1_1_1_1_1_1_1_1_1_1_1_1_1_1_1_1_1_1_1_1_1_1_1_1_1_1_1_1_1_1	-0.41439	-4.60971	GSM6061645	4652	2754	Adenocarcinoma	A001	Adenocarcinoma	11	Epithelial
AGCGCCAAGGGATCTG-1_1_1_1_1_1_1_1_1_1_1_1_1_1_1_1_1_1_1_1_1_1_1_1_1_1_1_1_1_1_1_1_1_1_1_1	-2.15014	-4.94706	GSM6061645	2020	1477	Adenocarcinoma	A001	Adenocarcinoma	13	Epithelial
AGCGCCAAGTAGCCAG-1_1_1_1_1_1_1_1_1_1_1_1_1_1_1_1_1_1_1_1_1_1_1_1_1_1_1_1_1_1_1_1_1_1_1_1	0.8259	1.2401	GSM6061645	833	694	Adenocarcinoma	A001	Adenocarcinoma	0	Epithelial
AGCGCCACAGCCCACA-1_1_1_1_1_1_1_1_1_1_1_1_1_1_1_1_1_1_1_1_1_1_1_1_1_1_1_1_1_1_1_1_1_1_1_1	-7.49424	5.24183	GSM6061645	1943	1320	Adenocarcinoma	A001	Adenocarcinoma	12	Epithelial
AGCGCTGCAATCGCGC-1_1_1_1_1_1_1_1_1_1_1_1_1_1_1_1_1_1_1_1_1_1_1_1_1_1_1_1_1_1_1_1_1_1_1_1	-2.20545	-5.19319	GSM6061645	4435	2431	Adenocarcinoma	A001	Adenocarcinoma	13	Epithelial
AGCGCTGGTACCTAGT-1_1_1_1_1_1_1_1_1_1_1_1_1_1_1_1_1_1_1_1_1_1_1_1_1_1_1_1_1_1_1_1_1_1_1_1	5.80446	-0.58345	GSM6061645	2329	1713	Adenocarcinoma	A001	Adenocarcinoma	2	Epithelial
AGCGTATAGCCTCAGC-1_1_1_1_1_1_1_1_1_1_1_1_1_1_1_1_1_1_1_1_1_1_1_1_1_1_1_1_1_1_1_1_1_1_1_1	-11.6273	-0.28069	GSM6061645	1198	869	Adenocarcinoma	A001	Adenocarcinoma	16	Myeloid
AGCGTATAGGTATCTC-1_1_1_1_1_1_1_1_1_1_1_1_1_1_1_1_1_1_1_1_1_1_1_1_1_1_1_1_1_1_1_1_1_1_1_1	-12.1242	0.377933	GSM6061645	991	757	Adenocarcinoma	A001	Adenocarcinoma	16	Myeloid
AGCGTATGTATGGAAT-1_1_1_1_1_1_1_1_1_1_1_1_1_1_1_1_1_1_1_1_1_1_1_1_1_1_1_1_1_1_1_1_1_1_1_1	-11.4923	-5.15193	GSM6061645	590	500	Adenocarcinoma	A001	Adenocarcinoma	5	NK/T
AGCGTCGAGACGCAGT-1_1_1_1_1_1_1_1_1_1_1_1_1_1_1_1_1_1_1_1_1_1_1_1_1_1_1_1_1_1_1_1_1_1_1_1	-2.05303	-2.18083	GSM6061645	978	778	Adenocarcinoma	A001	Adenocarcinoma	11	Epithelial
AGCTACATCGCTATTT-1_1_1_1_1_1_1_1_1_1_1_1_1_1_1_1_1_1_1_1_1_1_1_1_1_1_1_1_1_1_1_1_1_1_1_1	5.48397	6.88376	GSM6061645	2695	1779	Adenocarcinoma	A001	Adenocarcinoma	1	Epithelial
AGCTCAAAGAGGATGA-1_1_1_1_1_1_1_1_1_1_1_1_1_1_1_1_1_1_1_1_1_1_1_1_1_1_1_1_1_1_1_1_1_1_1_1	-7.53089	4.95654	GSM6061645	1118	851	Adenocarcinoma	A001	Adenocarcinoma	12	Epithelial
AGCTTCCTCCCTTGGT-1_1_1_1_1_1_1_1_1_1_1_1_1_1_1_1_1_1_1_1_1_1_1_1_1_1_1_1_1_1_1_1_1_1_1_1	3.47586	-3.10052	GSM6061645	5383	2871	Adenocarcinoma	A001	Adenocarcinoma	19	Epithelial
AGCTTCCTCGTCGATA-1_1_1_1_1_1_1_1_1_1_1_1_1_1_1_1_1_1_1_1_1_1_1_1_1_1_1_1_1_1_1_1_1_1_1_1	1.79442	1.12044	GSM6061645	1366	1021	Adenocarcinoma	A001	Adenocarcinoma	0	Epithelial
AGGAAATAGCGGATCA-1_1_1_1_1_1_1_1_1_1_1_1_1_1_1_1_1_1_1_1_1_1_1_1_1_1_1_1_1_1_1_1_1_1_1_1	-1.87335	-3.97705	GSM6061645	2150	1517	Adenocarcinoma	A001	Adenocarcinoma	13	Epithelial
AGGAAATCAGCCTACG-1_1_1_1_1_1_1_1_1_1_1_1_1_1_1_1_1_1_1_1_1_1_1_1_1_1_1_1_1_1_1_1_1_1_1_1	-2.29502	-3.04188	GSM6061645	1153	882	Adenocarcinoma	A001	Adenocarcinoma	13	Epithelial
AGGAATAAGACAGCGT-1_1_1_1_1_1_1_1_1_1_1_1_1_1_1_1_1_1_1_1_1_1_1_1_1_1_1_1_1_1_1_1_1_1_1_1	3.54477	-3.8565	GSM6061645	66875	9827	Adenocarcinoma	A001	Adenocarcinoma	1	Epithelial
AGGAATACAAAGCACG-1_1_1_1_1_1_1_1_1_1_1_1_1_1_1_1_1_1_1_1_1_1_1_1_1_1_1_1_1_1_1_1_1_1_1_1	3.14391	1.2875	GSM6061645	872	716	Adenocarcinoma	A001	Adenocarcinoma	0	Epithelial
AGGAATAGTCCTTTGC-1_1_1_1_1_1_1_1_1_1_1_1_1_1_1_1_1_1_1_1_1_1_1_1_1_1_1_1_1_1_1_1_1_1_1_1	-1.32894	0.656222	GSM6061645	787	639	Adenocarcinoma	A001	Adenocarcinoma	0	Epithelial
AGGACGAGTCAGACTT-1_1_1_1_1_1_1_1_1_1_1_1_1_1_1_1_1_1_1_1_1_1_1_1_1_1_1_1_1_1_1_1_1_1_1_1	-11.2627	-4.55694	GSM6061645	567	481	Adenocarcinoma	A001	Adenocarcinoma	5	NK/T
AGGACTTCAACCGACC-1_1_1_1_1_1_1_1_1_1_1_1_1_1_1_1_1_1_1_1_1_1_1_1_1_1_1_1_1_1_1_1_1_1_1_1	4.38717	-3.46856	GSM6061645	10161	4216	Adenocarcinoma	A001	Adenocarcinoma	1	Epithelial
AGGACTTGTACCTATG-1_1_1_1_1_1_1_1_1_1_1_1_1_1_1_1_1_1_1_1_1_1_1_1_1_1_1_1_1_1_1_1_1_1_1_1	-9.97908	4.26946	GSM6061645	1341	958	Adenocarcinoma	A001	Adenocarcinoma	21	Endothelial
AGGACTTGTGAGACGT-1_1_1_1_1_1_1_1_1_1_1_1_1_1_1_1_1_1_1_1_1_1_1_1_1_1_1_1_1_1_1_1_1_1_1_1	-2.67155	-5.26015	GSM6061645	2878	1922	Adenocarcinoma	A001	Adenocarcinoma	1	Epithelial
AGGACTTTCAAGCCGC-1_1_1_1_1_1_1_1_1_1_1_1_1_1_1_1_1_1_1_1_1_1_1_1_1_1_1_1_1_1_1_1_1_1_1_1	-2.04208	-3.55009	GSM6061645	1239	946	Adenocarcinoma	A001	Adenocarcinoma	13	Epithelial
AGGATAAAGGATTTCC-1_1_1_1_1_1_1_1_1_1_1_1_1_1_1_1_1_1_1_1_1_1_1_1_1_1_1_1_1_1_1_1_1_1_1_1	1.75886	-4.07033	GSM6061645	1299	964	Adenocarcinoma	A001	Adenocarcinoma	1	Epithelial
AGGATAATCCGTTGAA-1_1_1_1_1_1_1_1_1_1_1_1_1_1_1_1_1_1_1_1_1_1_1_1_1_1_1_1_1_1_1_1_1_1_1_1	0.327331	0.287439	GSM6061645	697	600	Adenocarcinoma	A001	Adenocarcinoma	0	Epithelial
AGGCCACCATGTTACG-1_1_1_1_1_1_1_1_1_1_1_1_1_1_1_1_1_1_1_1_1_1_1_1_1_1_1_1_1_1_1_1_1_1_1_1	7.41393	8.07189	GSM6061645	1250	894	Adenocarcinoma	A001	Adenocarcinoma	8	Epithelial
AGGCTGCGTGTCCTAA-1_1_1_1_1_1_1_1_1_1_1_1_1_1_1_1_1_1_1_1_1_1_1_1_1_1_1_1_1_1_1_1_1_1_1_1	7.67576	-6.6611	GSM6061645	527	446	Adenocarcinoma	A001	Adenocarcinoma	18	Epithelial
AGGGAGTAGGTCCTGC-1_1_1_1_1_1_1_1_1_1_1_1_1_1_1_1_1_1_1_1_1_1_1_1_1_1_1_1_1_1_1_1_1_1_1_1	-7.5165	4.74106	GSM6061645	902	720	Adenocarcinoma	A001	Adenocarcinoma	12	Epithelial
AGGGAGTTCCTCACCA-1_1_1_1_1_1_1_1_1_1_1_1_1_1_1_1_1_1_1_1_1_1_1_1_1_1_1_1_1_1_1_1_1_1_1_1	2.47972	-3.80168	GSM6061645	1564	1174	Adenocarcinoma	A001	Adenocarcinoma	19	Epithelial
AGGGCCTAGCTCACTA-1_1_1_1_1_1_1_1_1_1_1_1_1_1_1_1_1_1_1_1_1_1_1_1_1_1_1_1_1_1_1_1_1_1_1_1	-2.37125	-1.06363	GSM6061645	1213	960	Adenocarcinoma	A001	Adenocarcinoma	13	Epithelial
AGGGCCTGTATTCCGA-1_1_1_1_1_1_1_1_1_1_1_1_1_1_1_1_1_1_1_1_1_1_1_1_1_1_1_1_1_1_1_1_1_1_1_1	7.71466	2.11173	GSM6061645	3484	2132	Adenocarcinoma	A001	Adenocarcinoma	26	NK/T
AGGGCCTGTGGCCACT-1_1_1_1_1_1_1_1_1_1_1_1_1_1_1_1_1_1_1_1_1_1_1_1_1_1_1_1_1_1_1_1_1_1_1_1	1.47106	-4.94288	GSM6061645	923	743	Adenocarcinoma	A001	Adenocarcinoma	1	Epithelial
AGGGCTCTCACACCGG-1_1_1_1_1_1_1_1_1_1_1_1_1_1_1_1_1_1_1_1_1_1_1_1_1_1_1_1_1_1_1_1_1_1_1_1	-1.82481	-0.45701	GSM6061645	635	480	Adenocarcinoma	A001	Adenocarcinoma	13	Epithelial
AGGGTTTAGAGGCGGA-1_1_1_1_1_1_1_1_1_1_1_1_1_1_1_1_1_1_1_1_1_1_1_1_1_1_1_1_1_1_1_1_1_1_1_1	-1.3825	-5.46511	GSM6061645	25743	7009	Adenocarcinoma	A001	Adenocarcinoma	13	Epithelial
AGGGTTTAGATAGGGA-1_1_1_1_1_1_1_1_1_1_1_1_1_1_1_1_1_1_1_1_1_1_1_1_1_1_1_1_1_1_1_1_1_1_1_1	-1.90405	-2.03203	GSM6061645	797	654	Adenocarcinoma	A001	Adenocarcinoma	11	Epithelial
AGGGTTTAGGCCCAAA-1_1_1_1_1_1_1_1_1_1_1_1_1_1_1_1_1_1_1_1_1_1_1_1_1_1_1_1_1_1_1_1_1_1_1_1	-0.8636	4.60233	GSM6061645	569	483	Adenocarcinoma	A001	Adenocarcinoma	4	Epithelial
AGGGTTTCACATGAAA-1_1_1_1_1_1_1_1_1_1_1_1_1_1_1_1_1_1_1_1_1_1_1_1_1_1_1_1_1_1_1_1_1_1_1_1	-1.43806	-2.85725	GSM6061645	545	455	Adenocarcinoma	A001	Adenocarcinoma	11	Epithelial
AGGGTTTCATCATTTC-1_1_1_1_1_1_1_1_1_1_1_1_1_1_1_1_1_1_1_1_1_1_1_1_1_1_1_1_1_1_1_1_1_1_1_1	-11.3217	-0.35243	GSM6061645	686	532	Adenocarcinoma	A001	Adenocarcinoma	16	Myeloid
AGGGTTTGTTCTTCAT-1_1_1_1_1_1_1_1_1_1_1_1_1_1_1_1_1_1_1_1_1_1_1_1_1_1_1_1_1_1_1_1_1_1_1_1	-11.9586	-0.11023	GSM6061645	1193	902	Adenocarcinoma	A001	Adenocarcinoma	16	Myeloid
AGGTAGGCATTGCTTT-1_1_1_1_1_1_1_1_1_1_1_1_1_1_1_1_1_1_1_1_1_1_1_1_1_1_1_1_1_1_1_1_1_1_1_1	-3.16189	-5.28353	GSM6061645	7823	3585	Adenocarcinoma	A001	Adenocarcinoma	13	Epithelial
AGGTCATCAGTAACGG-1_1_1_1_1_1_1_1_1_1_1_1_1_1_1_1_1_1_1_1_1_1_1_1_1_1_1_1_1_1_1_1_1_1_1_1	8.01398	3.16926	GSM6061645	5059	2654	Adenocarcinoma	A001	Adenocarcinoma	7	Epithelial
AGGTCTAAGGTACTGG-1_1_1_1_1_1_1_1_1_1_1_1_1_1_1_1_1_1_1_1_1_1_1_1_1_1_1_1_1_1_1_1_1_1_1_1	-0.70948	0.606745	GSM6061645	942	721	Adenocarcinoma	A001	Adenocarcinoma	0	Epithelial
AGGTCTATCGGACTGC-1_1_1_1_1_1_1_1_1_1_1_1_1_1_1_1_1_1_1_1_1_1_1_1_1_1_1_1_1_1_1_1_1_1_1_1	-5.79086	-1.45089	GSM6061645	1129	820	Adenocarcinoma	A001	Adenocarcinoma	23	plasma Bcell
AGGTCTATCTCCGAGG-1_1_1_1_1_1_1_1_1_1_1_1_1_1_1_1_1_1_1_1_1_1_1_1_1_1_1_1_1_1_1_1_1_1_1_1	6.42074	6.57615	GSM6061645	8583	3877	Adenocarcinoma	A001	Adenocarcinoma	1	Epithelial
AGGTGTTCAATACCTG-1_1_1_1_1_1_1_1_1_1_1_1_1_1_1_1_1_1_1_1_1_1_1_1_1_1_1_1_1_1_1_1_1_1_1_1	7.11955	3.38469	GSM6061645	930	717	Adenocarcinoma	A001	Adenocarcinoma	3	Epithelial
AGGTGTTCATGGATCT-1_1_1_1_1_1_1_1_1_1_1_1_1_1_1_1_1_1_1_1_1_1_1_1_1_1_1_1_1_1_1_1_1_1_1_1	6.27045	6.75774	GSM6061645	7555	3553	Adenocarcinoma	A001	Adenocarcinoma	1	Epithelial
AGGTGTTGTCGAAGCA-1_1_1_1_1_1_1_1_1_1_1_1_1_1_1_1_1_1_1_1_1_1_1_1_1_1_1_1_1_1_1_1_1_1_1_1	4.41772	-3.44914	GSM6061645	3289	2043	Adenocarcinoma	A001	Adenocarcinoma	1	Epithelial
AGGTTACCACTGTCCT-1_1_1_1_1_1_1_1_1_1_1_1_1_1_1_1_1_1_1_1_1_1_1_1_1_1_1_1_1_1_1_1_1_1_1_1	-1.55673	-5.44771	GSM6061645	5462	2922	Adenocarcinoma	A001	Adenocarcinoma	13	Epithelial
AGGTTACGTTTCCAAG-1_1_1_1_1_1_1_1_1_1_1_1_1_1_1_1_1_1_1_1_1_1_1_1_1_1_1_1_1_1_1_1_1_1_1_1	1.45621	0.266585	GSM6061645	2092	1509	Adenocarcinoma	A001	Adenocarcinoma	0	Epithelial
AGGTTGTGTGCCCGTA-1_1_1_1_1_1_1_1_1_1_1_1_1_1_1_1_1_1_1_1_1_1_1_1_1_1_1_1_1_1_1_1_1_1_1_1	7.58747	2.19949	GSM6061645	2517	1681	Adenocarcinoma	A001	Adenocarcinoma	10	Epithelial
AGGTTGTTCCCGTTCA-1_1_1_1_1_1_1_1_1_1_1_1_1_1_1_1_1_1_1_1_1_1_1_1_1_1_1_1_1_1_1_1_1_1_1_1	4.39915	-3.07994	GSM6061645	4343	2510	Adenocarcinoma	A001	Adenocarcinoma	1	Epithelial
AGGTTGTTCCTACGAA-1_1_1_1_1_1_1_1_1_1_1_1_1_1_1_1_1_1_1_1_1_1_1_1_1_1_1_1_1_1_1_1_1_1_1_1	-1.31053	-0.68259	GSM6061645	1124	838	Adenocarcinoma	A001	Adenocarcinoma	11	Epithelial
AGTAACCAGACTGTTC-1_1_1_1_1_1_1_1_1_1_1_1_1_1_1_1_1_1_1_1_1_1_1_1_1_1_1_1_1_1_1_1_1_1_1_1	-2.54924	-1.14632	GSM6061645	596	506	Adenocarcinoma	A001	Adenocarcinoma	13	Epithelial
AGTAGCTTCTTTCCGG-1_1_1_1_1_1_1_1_1_1_1_1_1_1_1_1_1_1_1_1_1_1_1_1_1_1_1_1_1_1_1_1_1_1_1_1	0.479485	3.03132	GSM6061645	804	654	Adenocarcinoma	A001	Adenocarcinoma	3	Epithelial
AGTAGTCAGACCAGAC-1_1_1_1_1_1_1_1_1_1_1_1_1_1_1_1_1_1_1_1_1_1_1_1_1_1_1_1_1_1_1_1_1_1_1_1	3.17992	-3.53281	GSM6061645	3462	2176	Adenocarcinoma	A001	Adenocarcinoma	1	Epithelial
AGTAGTCTCTAAGCCA-1_1_1_1_1_1_1_1_1_1_1_1_1_1_1_1_1_1_1_1_1_1_1_1_1_1_1_1_1_1_1_1_1_1_1_1	2.33517	1.63516	GSM6061645	703	596	Adenocarcinoma	A001	Adenocarcinoma	0	Epithelial
AGTCACACAAGCGCTC-1_1_1_1_1_1_1_1_1_1_1_1_1_1_1_1_1_1_1_1_1_1_1_1_1_1_1_1_1_1_1_1_1_1_1_1	-1.10249	-6.76416	GSM6061645	1218	944	Adenocarcinoma	A001	Adenocarcinoma	30	Epithelial
AGTCATGCAATAGTCC-1_1_1_1_1_1_1_1_1_1_1_1_1_1_1_1_1_1_1_1_1_1_1_1_1_1_1_1_1_1_1_1_1_1_1_1	-12.204	0.886095	GSM6061645	1099	868	Adenocarcinoma	A001	Adenocarcinoma	16	Myeloid
AGTCTCCCATCGAAGG-1_1_1_1_1_1_1_1_1_1_1_1_1_1_1_1_1_1_1_1_1_1_1_1_1_1_1_1_1_1_1_1_1_1_1_1	-0.50549	1.21634	GSM6061645	652	556	Adenocarcinoma	A001	Adenocarcinoma	0	Epithelial
AGTGACTTCGTTCGCT-1_1_1_1_1_1_1_1_1_1_1_1_1_1_1_1_1_1_1_1_1_1_1_1_1_1_1_1_1_1_1_1_1_1_1_1	-0.71826	-4.57806	GSM6061645	2523	1662	Adenocarcinoma	A001	Adenocarcinoma	11	Epithelial
AGTGATCAGGTCACCC-1_1_1_1_1_1_1_1_1_1_1_1_1_1_1_1_1_1_1_1_1_1_1_1_1_1_1_1_1_1_1_1_1_1_1_1	-6.97577	5.5825	GSM6061645	62094	9239	Adenocarcinoma	A001	Adenocarcinoma	12	Epithelial
AGTGATCCAATACGAA-1_1_1_1_1_1_1_1_1_1_1_1_1_1_1_1_1_1_1_1_1_1_1_1_1_1_1_1_1_1_1_1_1_1_1_1	2.1312	-3.50412	GSM6061645	1052	850	Adenocarcinoma	A001	Adenocarcinoma	19	Epithelial
AGTGCCGAGCATAGGC-1_1_1_1_1_1_1_1_1_1_1_1_1_1_1_1_1_1_1_1_1_1_1_1_1_1_1_1_1_1_1_1_1_1_1_1	8.15053	-4.86542	GSM6061645	1083	724	Adenocarcinoma	A001	Adenocarcinoma	18	Epithelial
AGTGCCGAGGGCATGT-1_1_1_1_1_1_1_1_1_1_1_1_1_1_1_1_1_1_1_1_1_1_1_1_1_1_1_1_1_1_1_1_1_1_1_1	0.61654	-2.36454	GSM6061645	848	718	Adenocarcinoma	A001	Adenocarcinoma	1	Epithelial
AGTGTTGAGCACCTGC-1_1_1_1_1_1_1_1_1_1_1_1_1_1_1_1_1_1_1_1_1_1_1_1_1_1_1_1_1_1_1_1_1_1_1_1	-7.48318	6.02119	GSM6061645	612	515	Adenocarcinoma	A001	Adenocarcinoma	12	Epithelial
AGTGTTGAGCGTTCCG-1_1_1_1_1_1_1_1_1_1_1_1_1_1_1_1_1_1_1_1_1_1_1_1_1_1_1_1_1_1_1_1_1_1_1_1	-7.57921	4.6064	GSM6061645	2778	1566	Adenocarcinoma	A001	Adenocarcinoma	12	Epithelial
AGTGTTGAGGACTATA-1_1_1_1_1_1_1_1_1_1_1_1_1_1_1_1_1_1_1_1_1_1_1_1_1_1_1_1_1_1_1_1_1_1_1_1	-1.39255	-4.23044	GSM6061645	2538	1771	Adenocarcinoma	A001	Adenocarcinoma	11	Epithelial
AGTGTTGGTATTGGCT-1_1_1_1_1_1_1_1_1_1_1_1_1_1_1_1_1_1_1_1_1_1_1_1_1_1_1_1_1_1_1_1_1_1_1_1	2.18235	-5.69419	GSM6061645	1222	908	Adenocarcinoma	A001	Adenocarcinoma	1	Epithelial
AGTTAGCCAGCTTTGA-1_1_1_1_1_1_1_1_1_1_1_1_1_1_1_1_1_1_1_1_1_1_1_1_1_1_1_1_1_1_1_1_1_1_1_1	-1.10453	-2.93374	GSM6061645	1387	1059	Adenocarcinoma	A001	Adenocarcinoma	11	Epithelial
AGTTCCCAGCCTCTCT-1_1_1_1_1_1_1_1_1_1_1_1_1_1_1_1_1_1_1_1_1_1_1_1_1_1_1_1_1_1_1_1_1_1_1_1	6.05519	1.66833	GSM6061645	1022	784	Adenocarcinoma	A001	Adenocarcinoma	10	Epithelial
AGTTCCCCAATTGCCA-1_1_1_1_1_1_1_1_1_1_1_1_1_1_1_1_1_1_1_1_1_1_1_1_1_1_1_1_1_1_1_1_1_1_1_1	-3.31807	-2.74684	GSM6061645	544	459	Adenocarcinoma	A001	Adenocarcinoma	13	Epithelial
AGTTCGAGTAGATCCT-1_1_1_1_1_1_1_1_1_1_1_1_1_1_1_1_1_1_1_1_1_1_1_1_1_1_1_1_1_1_1_1_1_1_1_1	6.67401	0.324495	GSM6061645	2080	1443	Adenocarcinoma	A001	Adenocarcinoma	10	Epithelial
AGTTCGATCCAACCGG-1_1_1_1_1_1_1_1_1_1_1_1_1_1_1_1_1_1_1_1_1_1_1_1_1_1_1_1_1_1_1_1_1_1_1_1	-0.65826	-1.44187	GSM6061645	837	661	Adenocarcinoma	A001	Adenocarcinoma	11	Epithelial
ATACCGAGTCGAATGG-1_1_1_1_1_1_1_1_1_1_1_1_1_1_1_1_1_1_1_1_1_1_1_1_1_1_1_1_1_1_1_1_1_1_1_1	-7.35623	5.4351	GSM6061645	811	667	Adenocarcinoma	A001	Adenocarcinoma	12	Epithelial
ATACCGATCAAAGGTA-1_1_1_1_1_1_1_1_1_1_1_1_1_1_1_1_1_1_1_1_1_1_1_1_1_1_1_1_1_1_1_1_1_1_1_1	5.28971	0.943078	GSM6061645	1888	1372	Adenocarcinoma	A001	Adenocarcinoma	10	Epithelial
ATACCGATCGCGTAGC-1_1_1_1_1_1_1_1_1_1_1_1_1_1_1_1_1_1_1_1_1_1_1_1_1_1_1_1_1_1_1_1_1_1_1_1	-1.42362	-2.52704	GSM6061645	1019	811	Adenocarcinoma	A001	Adenocarcinoma	11	Epithelial
ATACCTTGTTAACAGA-1_1_1_1_1_1_1_1_1_1_1_1_1_1_1_1_1_1_1_1_1_1_1_1_1_1_1_1_1_1_1_1_1_1_1_1	-0.28769	-4.5454	GSM6061645	4911	2779	Adenocarcinoma	A001	Adenocarcinoma	11	Epithelial
ATACCTTTCGGCACTG-1_1_1_1_1_1_1_1_1_1_1_1_1_1_1_1_1_1_1_1_1_1_1_1_1_1_1_1_1_1_1_1_1_1_1_1	-5.12416	-0.96098	GSM6061645	522	425	Adenocarcinoma	A001	Adenocarcinoma	23	plasma Bcell
ATACTTCCATTGCTGA-1_1_1_1_1_1_1_1_1_1_1_1_1_1_1_1_1_1_1_1_1_1_1_1_1_1_1_1_1_1_1_1_1_1_1_1	-11.4351	-3.50228	GSM6061645	687	594	Adenocarcinoma	A001	Adenocarcinoma	5	NK/T
ATACTTCGTCACTCTC-1_1_1_1_1_1_1_1_1_1_1_1_1_1_1_1_1_1_1_1_1_1_1_1_1_1_1_1_1_1_1_1_1_1_1_1	4.56886	-0.87159	GSM6061645	2180	1552	Adenocarcinoma	A001	Adenocarcinoma	2	Epithelial
ATACTTCGTCATCCCT-1_1_1_1_1_1_1_1_1_1_1_1_1_1_1_1_1_1_1_1_1_1_1_1_1_1_1_1_1_1_1_1_1_1_1_1	2.83244	-2.40521	GSM6061645	1751	1318	Adenocarcinoma	A001	Adenocarcinoma	11	Epithelial
ATACTTCTCATTTCGT-1_1_1_1_1_1_1_1_1_1_1_1_1_1_1_1_1_1_1_1_1_1_1_1_1_1_1_1_1_1_1_1_1_1_1_1	-0.08447	-1.23935	GSM6061645	692	589	Adenocarcinoma	A001	Adenocarcinoma	0	Epithelial
ATAGACCAGAACAAGG-1_1_1_1_1_1_1_1_1_1_1_1_1_1_1_1_1_1_1_1_1_1_1_1_1_1_1_1_1_1_1_1_1_1_1_1	7.40797	1.91477	GSM6061645	1191	900	Adenocarcinoma	A001	Adenocarcinoma	10	Epithelial
ATCACAGGTTGGACCC-1_1_1_1_1_1_1_1_1_1_1_1_1_1_1_1_1_1_1_1_1_1_1_1_1_1_1_1_1_1_1_1_1_1_1_1	-11.189	-0.24893	GSM6061645	600	488	Adenocarcinoma	A001	Adenocarcinoma	16	Myeloid
ATCACGACAACATACC-1_1_1_1_1_1_1_1_1_1_1_1_1_1_1_1_1_1_1_1_1_1_1_1_1_1_1_1_1_1_1_1_1_1_1_1	5.7216	7.8617	GSM6061645	4293	2103	Adenocarcinoma	A001	Adenocarcinoma	1	Epithelial
ATCACGACAGCTCATA-1_1_1_1_1_1_1_1_1_1_1_1_1_1_1_1_1_1_1_1_1_1_1_1_1_1_1_1_1_1_1_1_1_1_1_1	-1.24758	0.763383	GSM6061645	509	427	Adenocarcinoma	A001	Adenocarcinoma	0	Epithelial
ATCACGAGTCTCGCGA-1_1_1_1_1_1_1_1_1_1_1_1_1_1_1_1_1_1_1_1_1_1_1_1_1_1_1_1_1_1_1_1_1_1_1_1	1.88767	1.86453	GSM6061645	906	715	Adenocarcinoma	A001	Adenocarcinoma	0	Epithelial
ATCACTTAGTAGTCTC-1_1_1_1_1_1_1_1_1_1_1_1_1_1_1_1_1_1_1_1_1_1_1_1_1_1_1_1_1_1_1_1_1_1_1_1	4.26833	-3.61668	GSM6061645	7400	3586	Adenocarcinoma	A001	Adenocarcinoma	13	Epithelial
ATCACTTCAAGCCCAC-1_1_1_1_1_1_1_1_1_1_1_1_1_1_1_1_1_1_1_1_1_1_1_1_1_1_1_1_1_1_1_1_1_1_1_1	-2.54894	-2.82241	GSM6061645	1341	1039	Adenocarcinoma	A001	Adenocarcinoma	13	Epithelial
ATCAGGTAGTGTACAA-1_1_1_1_1_1_1_1_1_1_1_1_1_1_1_1_1_1_1_1_1_1_1_1_1_1_1_1_1_1_1_1_1_1_1_1	-12.0907	0.78847	GSM6061645	775	654	Adenocarcinoma	A001	Adenocarcinoma	16	Myeloid
ATCAGGTCATGGCTAT-1_1_1_1_1_1_1_1_1_1_1_1_1_1_1_1_1_1_1_1_1_1_1_1_1_1_1_1_1_1_1_1_1_1_1_1	1.34061	-4.46726	GSM6061645	890	736	Adenocarcinoma	A001	Adenocarcinoma	1	Epithelial
ATCAGGTGTATTGGCT-1_1_1_1_1_1_1_1_1_1_1_1_1_1_1_1_1_1_1_1_1_1_1_1_1_1_1_1_1_1_1_1_1_1_1_1	-11.6216	-0.39599	GSM6061645	1784	1145	Adenocarcinoma	A001	Adenocarcinoma	16	Myeloid
ATCATTCAGCTGCCTG-1_1_1_1_1_1_1_1_1_1_1_1_1_1_1_1_1_1_1_1_1_1_1_1_1_1_1_1_1_1_1_1_1_1_1_1	7.44636	2.63393	GSM6061645	1466	1062	Adenocarcinoma	A001	Adenocarcinoma	7	Epithelial
ATCATTCCACGCTTAA-1_1_1_1_1_1_1_1_1_1_1_1_1_1_1_1_1_1_1_1_1_1_1_1_1_1_1_1_1_1_1_1_1_1_1_1	7.94056	7.29964	GSM6061645	1978	1285	Adenocarcinoma	A001	Adenocarcinoma	7	Epithelial
ATCCACCGTAGACAGC-1_1_1_1_1_1_1_1_1_1_1_1_1_1_1_1_1_1_1_1_1_1_1_1_1_1_1_1_1_1_1_1_1_1_1_1	-1.39502	-1.96761	GSM6061645	872	712	Adenocarcinoma	A001	Adenocarcinoma	11	Epithelial
ATCCATTAGCGTCTGC-1_1_1_1_1_1_1_1_1_1_1_1_1_1_1_1_1_1_1_1_1_1_1_1_1_1_1_1_1_1_1_1_1_1_1_1	4.72825	-0.67199	GSM6061645	2292	1584	Adenocarcinoma	A001	Adenocarcinoma	1	Epithelial
ATCCATTAGGCCTAGA-1_1_1_1_1_1_1_1_1_1_1_1_1_1_1_1_1_1_1_1_1_1_1_1_1_1_1_1_1_1_1_1_1_1_1_1	2.51431	-0.1443	GSM6061645	774	648	Adenocarcinoma	A001	Adenocarcinoma	0	Epithelial
ATCCATTAGGTTTACC-1_1_1_1_1_1_1_1_1_1_1_1_1_1_1_1_1_1_1_1_1_1_1_1_1_1_1_1_1_1_1_1_1_1_1_1	2.34367	-4.79149	GSM6061645	2404	1612	Adenocarcinoma	A001	Adenocarcinoma	1	Epithelial
ATCCATTGTCGGAACA-1_1_1_1_1_1_1_1_1_1_1_1_1_1_1_1_1_1_1_1_1_1_1_1_1_1_1_1_1_1_1_1_1_1_1_1	-7.22528	0.654763	GSM6061645	585	499	Adenocarcinoma	A001	Adenocarcinoma	28	Epithelial
ATCCATTTCTTACCGC-1_1_1_1_1_1_1_1_1_1_1_1_1_1_1_1_1_1_1_1_1_1_1_1_1_1_1_1_1_1_1_1_1_1_1_1	2.08506	0.792713	GSM6061645	1851	1274	Adenocarcinoma	A001	Adenocarcinoma	0	Epithelial
ATCCCTGAGACTCCGC-1_1_1_1_1_1_1_1_1_1_1_1_1_1_1_1_1_1_1_1_1_1_1_1_1_1_1_1_1_1_1_1_1_1_1_1	-12.2185	0.690407	GSM6061645	834	651	Adenocarcinoma	A001	Adenocarcinoma	16	Myeloid
ATCCGTCAGTATGAAC-1_1_1_1_1_1_1_1_1_1_1_1_1_1_1_1_1_1_1_1_1_1_1_1_1_1_1_1_1_1_1_1_1_1_1_1	-0.68015	0.000137	GSM6061645	627	523	Adenocarcinoma	A001	Adenocarcinoma	0	Epithelial
ATCCGTCGTGTCTTGA-1_1_1_1_1_1_1_1_1_1_1_1_1_1_1_1_1_1_1_1_1_1_1_1_1_1_1_1_1_1_1_1_1_1_1_1	-1.72081	-4.67813	GSM6061645	2234	1589	Adenocarcinoma	A001	Adenocarcinoma	13	Epithelial
ATCCGTCGTTACACAC-1_1_1_1_1_1_1_1_1_1_1_1_1_1_1_1_1_1_1_1_1_1_1_1_1_1_1_1_1_1_1_1_1_1_1_1	-7.43437	6.1745	GSM6061645	571	460	Adenocarcinoma	A001	Adenocarcinoma	12	Epithelial
ATCCTATCACTTCATT-1_1_1_1_1_1_1_1_1_1_1_1_1_1_1_1_1_1_1_1_1_1_1_1_1_1_1_1_1_1_1_1_1_1_1_1	-10.4537	-4.70983	GSM6061645	563	482	Adenocarcinoma	A001	Adenocarcinoma	5	NK/T
ATCCTATGTAGTTACC-1_1_1_1_1_1_1_1_1_1_1_1_1_1_1_1_1_1_1_1_1_1_1_1_1_1_1_1_1_1_1_1_1_1_1_1	-1.6899	-4.79087	GSM6061645	2606	1763	Adenocarcinoma	A001	Adenocarcinoma	11	Epithelial
ATCCTATGTTGGGTTT-1_1_1_1_1_1_1_1_1_1_1_1_1_1_1_1_1_1_1_1_1_1_1_1_1_1_1_1_1_1_1_1_1_1_1_1	-3.45508	-5.17479	GSM6061645	4117	2405	Adenocarcinoma	A001	Adenocarcinoma	13	Epithelial
ATCGATGAGTCCCAAT-1_1_1_1_1_1_1_1_1_1_1_1_1_1_1_1_1_1_1_1_1_1_1_1_1_1_1_1_1_1_1_1_1_1_1_1	-7.53875	4.54172	GSM6061645	605	493	Adenocarcinoma	A001	Adenocarcinoma	12	Epithelial
ATCGATGGTCGACGCT-1_1_1_1_1_1_1_1_1_1_1_1_1_1_1_1_1_1_1_1_1_1_1_1_1_1_1_1_1_1_1_1_1_1_1_1	1.24405	-3.50764	GSM6061645	959	745	Adenocarcinoma	A001	Adenocarcinoma	1	Epithelial
ATCGATGTCTCATTGT-1_1_1_1_1_1_1_1_1_1_1_1_1_1_1_1_1_1_1_1_1_1_1_1_1_1_1_1_1_1_1_1_1_1_1_1	-5.24101	-1.24708	GSM6061645	568	471	Adenocarcinoma	A001	Adenocarcinoma	23	plasma Bcell
ATCGCCTGTAACTAAG-1_1_1_1_1_1_1_1_1_1_1_1_1_1_1_1_1_1_1_1_1_1_1_1_1_1_1_1_1_1_1_1_1_1_1_1	5.06036	1.13792	GSM6061645	1263	928	Adenocarcinoma	A001	Adenocarcinoma	2	Epithelial
ATCGCCTGTACAGCGA-1_1_1_1_1_1_1_1_1_1_1_1_1_1_1_1_1_1_1_1_1_1_1_1_1_1_1_1_1_1_1_1_1_1_1_1	-1.46785	-5.51205	GSM6061645	23963	6822	Adenocarcinoma	A001	Adenocarcinoma	13	Epithelial
ATCGCCTGTCCGATCG-1_1_1_1_1_1_1_1_1_1_1_1_1_1_1_1_1_1_1_1_1_1_1_1_1_1_1_1_1_1_1_1_1_1_1_1	-7.13938	6.02909	GSM6061645	1033	765	Adenocarcinoma	A001	Adenocarcinoma	12	Epithelial
ATCGGATAGAACTCCT-1_1_1_1_1_1_1_1_1_1_1_1_1_1_1_1_1_1_1_1_1_1_1_1_1_1_1_1_1_1_1_1_1_1_1_1	-10.0801	4.79458	GSM6061645	667	576	Adenocarcinoma	A001	Adenocarcinoma	21	Endothelial
ATCGGATCAGTTTCAG-1_1_1_1_1_1_1_1_1_1_1_1_1_1_1_1_1_1_1_1_1_1_1_1_1_1_1_1_1_1_1_1_1_1_1_1	1.82574	-5.16215	GSM6061645	984	800	Adenocarcinoma	A001	Adenocarcinoma	1	Epithelial
ATCGGATCATGACTTG-1_1_1_1_1_1_1_1_1_1_1_1_1_1_1_1_1_1_1_1_1_1_1_1_1_1_1_1_1_1_1_1_1_1_1_1	-5.25757	-1.00755	GSM6061645	737	555	Adenocarcinoma	A001	Adenocarcinoma	23	plasma Bcell
ATCGGATGTCTTTATC-1_1_1_1_1_1_1_1_1_1_1_1_1_1_1_1_1_1_1_1_1_1_1_1_1_1_1_1_1_1_1_1_1_1_1_1	-2.2128	-5.38606	GSM6061645	16435	5711	Adenocarcinoma	A001	Adenocarcinoma	13	Epithelial
ATCGGATTCGGAGTGA-1_1_1_1_1_1_1_1_1_1_1_1_1_1_1_1_1_1_1_1_1_1_1_1_1_1_1_1_1_1_1_1_1_1_1_1	-3.25169	-4.82338	GSM6061645	2821	1877	Adenocarcinoma	A001	Adenocarcinoma	13	Epithelial
ATCGGCGCATTGACCA-1_1_1_1_1_1_1_1_1_1_1_1_1_1_1_1_1_1_1_1_1_1_1_1_1_1_1_1_1_1_1_1_1_1_1_1	4.07684	-3.85509	GSM6061645	57087	8922	Adenocarcinoma	A001	Adenocarcinoma	13	Epithelial
ATCGGCGTCCCTCATG-1_1_1_1_1_1_1_1_1_1_1_1_1_1_1_1_1_1_1_1_1_1_1_1_1_1_1_1_1_1_1_1_1_1_1_1	-3.49212	-4.90888	GSM6061645	4150	2384	Adenocarcinoma	A001	Adenocarcinoma	13	Epithelial
ATCGTAGTCCCATAGA-1_1_1_1_1_1_1_1_1_1_1_1_1_1_1_1_1_1_1_1_1_1_1_1_1_1_1_1_1_1_1_1_1_1_1_1	-10.6498	-0.13713	GSM6061645	655	536	Adenocarcinoma	A001	Adenocarcinoma	16	Myeloid
ATCGTCCCAAAGAGTT-1_1_1_1_1_1_1_1_1_1_1_1_1_1_1_1_1_1_1_1_1_1_1_1_1_1_1_1_1_1_1_1_1_1_1_1	-7.24451	5.24561	GSM6061645	772	620	Adenocarcinoma	A001	Adenocarcinoma	12	Epithelial
ATCGTCCGTCCGTACG-1_1_1_1_1_1_1_1_1_1_1_1_1_1_1_1_1_1_1_1_1_1_1_1_1_1_1_1_1_1_1_1_1_1_1_1	-3.26877	-5.31887	GSM6061645	16628	5576	Adenocarcinoma	A001	Adenocarcinoma	13	Epithelial
ATCGTCCTCCGAAATC-1_1_1_1_1_1_1_1_1_1_1_1_1_1_1_1_1_1_1_1_1_1_1_1_1_1_1_1_1_1_1_1_1_1_1_1	-1.66737	0.261367	GSM6061645	1026	799	Adenocarcinoma	A001	Adenocarcinoma	11	Epithelial
ATCGTCCTCTTGCGCT-1_1_1_1_1_1_1_1_1_1_1_1_1_1_1_1_1_1_1_1_1_1_1_1_1_1_1_1_1_1_1_1_1_1_1_1	2.25121	-5.71628	GSM6061645	1479	1082	Adenocarcinoma	A001	Adenocarcinoma	1	Epithelial
ATCTCTATCTAAGGAA-1_1_1_1_1_1_1_1_1_1_1_1_1_1_1_1_1_1_1_1_1_1_1_1_1_1_1_1_1_1_1_1_1_1_1_1	8.01892	-5.90285	GSM6061645	7220	3179	Adenocarcinoma	A001	Adenocarcinoma	18	Epithelial
ATGAAAGAGCCTTTCC-1_1_1_1_1_1_1_1_1_1_1_1_1_1_1_1_1_1_1_1_1_1_1_1_1_1_1_1_1_1_1_1_1_1_1_1	7.6215	4.07345	GSM6061645	1035	807	Adenocarcinoma	A001	Adenocarcinoma	7	Epithelial
ATGACCACAGTATGAA-1_1_1_1_1_1_1_1_1_1_1_1_1_1_1_1_1_1_1_1_1_1_1_1_1_1_1_1_1_1_1_1_1_1_1_1	-2.23427	-0.54645	GSM6061645	1264	944	Adenocarcinoma	A001	Adenocarcinoma	13	Epithelial
ATGACCATCGTAGTCA-1_1_1_1_1_1_1_1_1_1_1_1_1_1_1_1_1_1_1_1_1_1_1_1_1_1_1_1_1_1_1_1_1_1_1_1	7.75357	-7.58979	GSM6061645	1092	829	Adenocarcinoma	A001	Adenocarcinoma	18	Epithelial
ATGAGGGCAAGTGGGT-1_1_1_1_1_1_1_1_1_1_1_1_1_1_1_1_1_1_1_1_1_1_1_1_1_1_1_1_1_1_1_1_1_1_1_1	-0.85002	6.46261	GSM6061645	987	803	Adenocarcinoma	A001	Adenocarcinoma	24	Epithelial
ATGAGGGCACTATGTG-1_1_1_1_1_1_1_1_1_1_1_1_1_1_1_1_1_1_1_1_1_1_1_1_1_1_1_1_1_1_1_1_1_1_1_1	4.97134	8.12579	GSM6061645	3416	1718	Adenocarcinoma	A001	Adenocarcinoma	8	Epithelial
ATGAGGGTCCTCTTTC-1_1_1_1_1_1_1_1_1_1_1_1_1_1_1_1_1_1_1_1_1_1_1_1_1_1_1_1_1_1_1_1_1_1_1_1	-2.87894	-1.90395	GSM6061645	1287	841	Adenocarcinoma	A001	Adenocarcinoma	13	Epithelial
ATGCCTCTCGGAGATG-1_1_1_1_1_1_1_1_1_1_1_1_1_1_1_1_1_1_1_1_1_1_1_1_1_1_1_1_1_1_1_1_1_1_1_1	-7.41637	6.26277	GSM6061645	1298	1037	Adenocarcinoma	A001	Adenocarcinoma	12	Epithelial
ATGCCTCTCTAGCAAC-1_1_1_1_1_1_1_1_1_1_1_1_1_1_1_1_1_1_1_1_1_1_1_1_1_1_1_1_1_1_1_1_1_1_1_1	1.84799	-5.82678	GSM6061645	1022	786	Adenocarcinoma	A001	Adenocarcinoma	1	Epithelial
ATGCGATAGTATAACG-1_1_1_1_1_1_1_1_1_1_1_1_1_1_1_1_1_1_1_1_1_1_1_1_1_1_1_1_1_1_1_1_1_1_1_1	-0.57911	-0.27079	GSM6061645	1163	945	Adenocarcinoma	A001	Adenocarcinoma	0	Epithelial
ATGGAGGAGTTACGTC-1_1_1_1_1_1_1_1_1_1_1_1_1_1_1_1_1_1_1_1_1_1_1_1_1_1_1_1_1_1_1_1_1_1_1_1	1.39654	-4.84495	GSM6061645	861	680	Adenocarcinoma	A001	Adenocarcinoma	1	Epithelial
ATGGAGGGTCTAGTGT-1_1_1_1_1_1_1_1_1_1_1_1_1_1_1_1_1_1_1_1_1_1_1_1_1_1_1_1_1_1_1_1_1_1_1_1	4.21887	0.896003	GSM6061645	2196	1473	Adenocarcinoma	A001	Adenocarcinoma	3	Epithelial
ATGGATCCATGCCGAC-1_1_1_1_1_1_1_1_1_1_1_1_1_1_1_1_1_1_1_1_1_1_1_1_1_1_1_1_1_1_1_1_1_1_1_1	-2.32395	-0.55408	GSM6061645	671	545	Adenocarcinoma	A001	Adenocarcinoma	13	Epithelial
ATGGATCGTATCGAAA-1_1_1_1_1_1_1_1_1_1_1_1_1_1_1_1_1_1_1_1_1_1_1_1_1_1_1_1_1_1_1_1_1_1_1_1	-2.02997	-5.23027	GSM6061645	11555	4743	Adenocarcinoma	A001	Adenocarcinoma	13	Epithelial
ATGGGAGTCGGAACTT-1_1_1_1_1_1_1_1_1_1_1_1_1_1_1_1_1_1_1_1_1_1_1_1_1_1_1_1_1_1_1_1_1_1_1_1	2.08659	-4.30068	GSM6061645	8050	3791	Adenocarcinoma	A001	Adenocarcinoma	1	Epithelial
ATGGGTTGTATAGCTC-1_1_1_1_1_1_1_1_1_1_1_1_1_1_1_1_1_1_1_1_1_1_1_1_1_1_1_1_1_1_1_1_1_1_1_1	-3.44267	-5.49952	GSM6061645	2296	1594	Adenocarcinoma	A001	Adenocarcinoma	30	Epithelial
ATGGTTGGTAGCGCCT-1_1_1_1_1_1_1_1_1_1_1_1_1_1_1_1_1_1_1_1_1_1_1_1_1_1_1_1_1_1_1_1_1_1_1_1	6.01721	3.4827	GSM6061645	766	616	Adenocarcinoma	A001	Adenocarcinoma	3	Epithelial
ATGGTTGTCGATTTCT-1_1_1_1_1_1_1_1_1_1_1_1_1_1_1_1_1_1_1_1_1_1_1_1_1_1_1_1_1_1_1_1_1_1_1_1	3.31276	1.04102	GSM6061645	1218	815	Adenocarcinoma	A001	Adenocarcinoma	3	Epithelial
ATGTCCCAGATTGGGC-1_1_1_1_1_1_1_1_1_1_1_1_1_1_1_1_1_1_1_1_1_1_1_1_1_1_1_1_1_1_1_1_1_1_1_1	-1.16338	-3.24473	GSM6061645	1090	825	Adenocarcinoma	A001	Adenocarcinoma	11	Epithelial
ATGTCCCCACTTCAAG-1_1_1_1_1_1_1_1_1_1_1_1_1_1_1_1_1_1_1_1_1_1_1_1_1_1_1_1_1_1_1_1_1_1_1_1	-3.96467	-3.98537	GSM6061645	1840	1310	Adenocarcinoma	A001	Adenocarcinoma	13	Epithelial
ATGTCTTTCCAGCACG-1_1_1_1_1_1_1_1_1_1_1_1_1_1_1_1_1_1_1_1_1_1_1_1_1_1_1_1_1_1_1_1_1_1_1_1	1.53514	-0.27713	GSM6061645	783	675	Adenocarcinoma	A001	Adenocarcinoma	0	Epithelial
ATTACCTAGGTTGAGC-1_1_1_1_1_1_1_1_1_1_1_1_1_1_1_1_1_1_1_1_1_1_1_1_1_1_1_1_1_1_1_1_1_1_1_1	1.53034	1.56581	GSM6061645	764	612	Adenocarcinoma	A001	Adenocarcinoma	0	Epithelial
ATTACCTCATCCTTCG-1_1_1_1_1_1_1_1_1_1_1_1_1_1_1_1_1_1_1_1_1_1_1_1_1_1_1_1_1_1_1_1_1_1_1_1	-11.7312	-0.04908	GSM6061645	569	479	Adenocarcinoma	A001	Adenocarcinoma	16	Myeloid
ATTACCTTCATGGTAC-1_1_1_1_1_1_1_1_1_1_1_1_1_1_1_1_1_1_1_1_1_1_1_1_1_1_1_1_1_1_1_1_1_1_1_1	-2.31629	4.60673	GSM6061645	5182	3084	Adenocarcinoma	A001	Adenocarcinoma	4	Epithelial
ATTACCTTCTCGTTTA-1_1_1_1_1_1_1_1_1_1_1_1_1_1_1_1_1_1_1_1_1_1_1_1_1_1_1_1_1_1_1_1_1_1_1_1	3.6116	-0.59353	GSM6061645	1935	1356	Adenocarcinoma	A001	Adenocarcinoma	2	Epithelial
ATTATCCAGTAGTGCG-1_1_1_1_1_1_1_1_1_1_1_1_1_1_1_1_1_1_1_1_1_1_1_1_1_1_1_1_1_1_1_1_1_1_1_1	-11.5685	-0.11553	GSM6061645	903	704	Adenocarcinoma	A001	Adenocarcinoma	16	Myeloid
ATTATCCAGTATGGCG-1_1_1_1_1_1_1_1_1_1_1_1_1_1_1_1_1_1_1_1_1_1_1_1_1_1_1_1_1_1_1_1_1_1_1_1	-2.96193	-4.16145	GSM6061645	1493	1142	Adenocarcinoma	A001	Adenocarcinoma	13	Epithelial
ATTATCCGTCTACACA-1_1_1_1_1_1_1_1_1_1_1_1_1_1_1_1_1_1_1_1_1_1_1_1_1_1_1_1_1_1_1_1_1_1_1_1	-10.2002	-1.1886	GSM6061645	622	481	Adenocarcinoma	A001	Adenocarcinoma	37	Mast
ATTATCCTCCGAAATC-1_1_1_1_1_1_1_1_1_1_1_1_1_1_1_1_1_1_1_1_1_1_1_1_1_1_1_1_1_1_1_1_1_1_1_1	-11.7627	-0.16684	GSM6061645	759	624	Adenocarcinoma	A001	Adenocarcinoma	16	Myeloid
ATTCACTAGTAACCTC-1_1_1_1_1_1_1_1_1_1_1_1_1_1_1_1_1_1_1_1_1_1_1_1_1_1_1_1_1_1_1_1_1_1_1_1	-11.8892	0.025995	GSM6061645	813	665	Adenocarcinoma	A001	Adenocarcinoma	16	Myeloid
ATTCACTTCATCGCTC-1_1_1_1_1_1_1_1_1_1_1_1_1_1_1_1_1_1_1_1_1_1_1_1_1_1_1_1_1_1_1_1_1_1_1_1	4.97685	-3.34552	GSM6061645	2120	1439	Adenocarcinoma	A001	Adenocarcinoma	1	Epithelial
ATTCAGGCAGAGTCAG-1_1_1_1_1_1_1_1_1_1_1_1_1_1_1_1_1_1_1_1_1_1_1_1_1_1_1_1_1_1_1_1_1_1_1_1	1.75946	0.484142	GSM6061645	895	708	Adenocarcinoma	A001	Adenocarcinoma	0	Epithelial
ATTCAGGGTAGAGACC-1_1_1_1_1_1_1_1_1_1_1_1_1_1_1_1_1_1_1_1_1_1_1_1_1_1_1_1_1_1_1_1_1_1_1_1	-2.38691	-5.22081	GSM6061645	3862	2395	Adenocarcinoma	A001	Adenocarcinoma	13	Epithelial
ATTCAGGGTGGCTACC-1_1_1_1_1_1_1_1_1_1_1_1_1_1_1_1_1_1_1_1_1_1_1_1_1_1_1_1_1_1_1_1_1_1_1_1	-11.7764	0.264652	GSM6061645	631	514	Adenocarcinoma	A001	Adenocarcinoma	16	Myeloid
ATTCAGGTCAAGTTGC-1_1_1_1_1_1_1_1_1_1_1_1_1_1_1_1_1_1_1_1_1_1_1_1_1_1_1_1_1_1_1_1_1_1_1_1	-1.8891	-3.66514	GSM6061645	1352	1050	Adenocarcinoma	A001	Adenocarcinoma	13	Epithelial
ATTCATCAGTGGATAT-1_1_1_1_1_1_1_1_1_1_1_1_1_1_1_1_1_1_1_1_1_1_1_1_1_1_1_1_1_1_1_1_1_1_1_1	6.70125	1.51506	GSM6061645	1350	976	Adenocarcinoma	A001	Adenocarcinoma	10	Epithelial
ATTCATCTCTGCATAG-1_1_1_1_1_1_1_1_1_1_1_1_1_1_1_1_1_1_1_1_1_1_1_1_1_1_1_1_1_1_1_1_1_1_1_1	3.01745	0.979732	GSM6061645	1384	1090	Adenocarcinoma	A001	Adenocarcinoma	0	Epithelial
ATTCCATAGCGTGCCT-1_1_1_1_1_1_1_1_1_1_1_1_1_1_1_1_1_1_1_1_1_1_1_1_1_1_1_1_1_1_1_1_1_1_1_1	6.27948	-9.8366	GSM6061645	953	739	Adenocarcinoma	A001	Adenocarcinoma	15	Epithelial
ATTCCATGTAGTCCTA-1_1_1_1_1_1_1_1_1_1_1_1_1_1_1_1_1_1_1_1_1_1_1_1_1_1_1_1_1_1_1_1_1_1_1_1	-1.05528	-5.40424	GSM6061645	17772	5997	Adenocarcinoma	A001	Adenocarcinoma	13	Epithelial
ATTCCATGTATCAGCT-1_1_1_1_1_1_1_1_1_1_1_1_1_1_1_1_1_1_1_1_1_1_1_1_1_1_1_1_1_1_1_1_1_1_1_1	-3.09282	-3.41691	GSM6061645	1465	1090	Adenocarcinoma	A001	Adenocarcinoma	13	Epithelial
ATTCCATGTCCTCCTA-1_1_1_1_1_1_1_1_1_1_1_1_1_1_1_1_1_1_1_1_1_1_1_1_1_1_1_1_1_1_1_1_1_1_1_1	-1.50576	-1.65441	GSM6061645	1964	1420	Adenocarcinoma	A001	Adenocarcinoma	11	Epithelial
ATTCCATTCAGGAAAT-1_1_1_1_1_1_1_1_1_1_1_1_1_1_1_1_1_1_1_1_1_1_1_1_1_1_1_1_1_1_1_1_1_1_1_1	5.49255	-2.49608	GSM6061645	2601	1691	Adenocarcinoma	A001	Adenocarcinoma	1	Epithelial
ATTCCATTCCAGCTCT-1_1_1_1_1_1_1_1_1_1_1_1_1_1_1_1_1_1_1_1_1_1_1_1_1_1_1_1_1_1_1_1_1_1_1_1	1.75246	-4.51979	GSM6061645	1003	762	Adenocarcinoma	A001	Adenocarcinoma	1	Epithelial
ATTCCCGAGCAATTAG-1_1_1_1_1_1_1_1_1_1_1_1_1_1_1_1_1_1_1_1_1_1_1_1_1_1_1_1_1_1_1_1_1_1_1_1	-1.22985	-4.5837	GSM6061645	1839	1358	Adenocarcinoma	A001	Adenocarcinoma	11	Epithelial
ATTCCCGGTGACACAG-1_1_1_1_1_1_1_1_1_1_1_1_1_1_1_1_1_1_1_1_1_1_1_1_1_1_1_1_1_1_1_1_1_1_1_1	2.88237	-5.84184	GSM6061645	3914	2382	Adenocarcinoma	A001	Adenocarcinoma	1	Epithelial
ATTCCTAAGAGCGACT-1_1_1_1_1_1_1_1_1_1_1_1_1_1_1_1_1_1_1_1_1_1_1_1_1_1_1_1_1_1_1_1_1_1_1_1	-2.43639	-5.22473	GSM6061645	8471	4011	Adenocarcinoma	A001	Adenocarcinoma	13	Epithelial
ATTCGTTTCCCGAGTG-1_1_1_1_1_1_1_1_1_1_1_1_1_1_1_1_1_1_1_1_1_1_1_1_1_1_1_1_1_1_1_1_1_1_1_1	-2.07446	-5.53551	GSM6061645	22884	6197	Adenocarcinoma	A001	Adenocarcinoma	13	Epithelial
ATTCTACTCAGCTTCC-1_1_1_1_1_1_1_1_1_1_1_1_1_1_1_1_1_1_1_1_1_1_1_1_1_1_1_1_1_1_1_1_1_1_1_1	8.67099	4.49011	GSM6061645	3419	1985	Adenocarcinoma	A001	Adenocarcinoma	18	Epithelial
ATTCTTGTCACGAGGA-1_1_1_1_1_1_1_1_1_1_1_1_1_1_1_1_1_1_1_1_1_1_1_1_1_1_1_1_1_1_1_1_1_1_1_1	-0.34421	0.776929	GSM6061645	951	760	Adenocarcinoma	A001	Adenocarcinoma	0	Epithelial
ATTCTTGTCTTCCACG-1_1_1_1_1_1_1_1_1_1_1_1_1_1_1_1_1_1_1_1_1_1_1_1_1_1_1_1_1_1_1_1_1_1_1_1	3.97212	-2.49915	GSM6061645	2882	1933	Adenocarcinoma	A001	Adenocarcinoma	2	Epithelial
ATTGGGTAGCGGGTTA-1_1_1_1_1_1_1_1_1_1_1_1_1_1_1_1_1_1_1_1_1_1_1_1_1_1_1_1_1_1_1_1_1_1_1_1	-10.893	-3.09574	GSM6061645	684	577	Adenocarcinoma	A001	Adenocarcinoma	5	NK/T
ATTGGGTCACCATATG-1_1_1_1_1_1_1_1_1_1_1_1_1_1_1_1_1_1_1_1_1_1_1_1_1_1_1_1_1_1_1_1_1_1_1_1	5.74256	6.66146	GSM6061645	3525	1899	Adenocarcinoma	A001	Adenocarcinoma	1	Epithelial
ATTGGGTTCAGCAGAG-1_1_1_1_1_1_1_1_1_1_1_1_1_1_1_1_1_1_1_1_1_1_1_1_1_1_1_1_1_1_1_1_1_1_1_1	-2.54404	-3.60952	GSM6061645	2443	1674	Adenocarcinoma	A001	Adenocarcinoma	13	Epithelial
ATTGGGTTCGTGTCAA-1_1_1_1_1_1_1_1_1_1_1_1_1_1_1_1_1_1_1_1_1_1_1_1_1_1_1_1_1_1_1_1_1_1_1_1	0.905066	-2.11412	GSM6061645	558	475	Adenocarcinoma	A001	Adenocarcinoma	1	Epithelial
ATTTACCCAAGGCCTC-1_1_1_1_1_1_1_1_1_1_1_1_1_1_1_1_1_1_1_1_1_1_1_1_1_1_1_1_1_1_1_1_1_1_1_1	-4.5566	-0.46335	GSM6061645	542	456	Adenocarcinoma	A001	Adenocarcinoma	23	plasma Bcell
ATTTACCCATCGCTGG-1_1_1_1_1_1_1_1_1_1_1_1_1_1_1_1_1_1_1_1_1_1_1_1_1_1_1_1_1_1_1_1_1_1_1_1	7.42129	3.39909	GSM6061645	1263	936	Adenocarcinoma	A001	Adenocarcinoma	7	Epithelial
ATTTCACAGTTGGAAT-1_1_1_1_1_1_1_1_1_1_1_1_1_1_1_1_1_1_1_1_1_1_1_1_1_1_1_1_1_1_1_1_1_1_1_1	-1.96581	3.90365	GSM6061645	715	598	Adenocarcinoma	A001	Adenocarcinoma	4	Epithelial
ATTTCACCACCGTCTT-1_1_1_1_1_1_1_1_1_1_1_1_1_1_1_1_1_1_1_1_1_1_1_1_1_1_1_1_1_1_1_1_1_1_1_1	-3.11598	-5.00388	GSM6061645	14043	5507	Adenocarcinoma	A001	Adenocarcinoma	13	Epithelial
ATTTCTGCAGACATCT-1_1_1_1_1_1_1_1_1_1_1_1_1_1_1_1_1_1_1_1_1_1_1_1_1_1_1_1_1_1_1_1_1_1_1_1	-1.59983	-5.26641	GSM6061645	8568	3779	Adenocarcinoma	A001	Adenocarcinoma	11	Epithelial
ATTTCTGGTTAATCGC-1_1_1_1_1_1_1_1_1_1_1_1_1_1_1_1_1_1_1_1_1_1_1_1_1_1_1_1_1_1_1_1_1_1_1_1	-1.76832	1.88453	GSM6061645	903	702	Adenocarcinoma	A001	Adenocarcinoma	4	Epithelial
CAAAGAAAGTAGGGTC-1_1_1_1_1_1_1_1_1_1_1_1_1_1_1_1_1_1_1_1_1_1_1_1_1_1_1_1_1_1_1_1_1_1_1_1	8.08289	3.17037	GSM6061645	3975	2312	Adenocarcinoma	A001	Adenocarcinoma	7	Epithelial
CAAAGAACATGAATAG-1_1_1_1_1_1_1_1_1_1_1_1_1_1_1_1_1_1_1_1_1_1_1_1_1_1_1_1_1_1_1_1_1_1_1_1	0.119371	-0.84888	GSM6061645	525	443	Adenocarcinoma	A001	Adenocarcinoma	0	Epithelial
CAACAACGTACGTGAG-1_1_1_1_1_1_1_1_1_1_1_1_1_1_1_1_1_1_1_1_1_1_1_1_1_1_1_1_1_1_1_1_1_1_1_1	-3.72342	-5.15133	GSM6061645	3544	2231	Adenocarcinoma	A001	Adenocarcinoma	13	Epithelial
CAACAGTTCCTTCTGG-1_1_1_1_1_1_1_1_1_1_1_1_1_1_1_1_1_1_1_1_1_1_1_1_1_1_1_1_1_1_1_1_1_1_1_1	-1.89774	2.14292	GSM6061645	893	680	Adenocarcinoma	A001	Adenocarcinoma	4	Epithelial
CAACCAACAAGTTGGG-1_1_1_1_1_1_1_1_1_1_1_1_1_1_1_1_1_1_1_1_1_1_1_1_1_1_1_1_1_1_1_1_1_1_1_1	6.67085	7.45568	GSM6061645	3869	2175	Adenocarcinoma	A001	Adenocarcinoma	1	Epithelial
CAACCAAGTCGTTGGC-1_1_1_1_1_1_1_1_1_1_1_1_1_1_1_1_1_1_1_1_1_1_1_1_1_1_1_1_1_1_1_1_1_1_1_1	-11.2305	-3.36025	GSM6061645	542	459	Adenocarcinoma	A001	Adenocarcinoma	5	NK/T
CAACCAATCCGCACGA-1_1_1_1_1_1_1_1_1_1_1_1_1_1_1_1_1_1_1_1_1_1_1_1_1_1_1_1_1_1_1_1_1_1_1_1	-1.20188	-2.73167	GSM6061645	1395	1020	Adenocarcinoma	A001	Adenocarcinoma	11	Epithelial
CAACCAATCGGAAGGT-1_1_1_1_1_1_1_1_1_1_1_1_1_1_1_1_1_1_1_1_1_1_1_1_1_1_1_1_1_1_1_1_1_1_1_1	-5.69203	-1.46052	GSM6061645	742	591	Adenocarcinoma	A001	Adenocarcinoma	23	plasma Bcell
CAACCTCCAAATTAGG-1_1_1_1_1_1_1_1_1_1_1_1_1_1_1_1_1_1_1_1_1_1_1_1_1_1_1_1_1_1_1_1_1_1_1_1	-5.70807	6.80079	GSM6061645	1176	944	Adenocarcinoma	A001	Adenocarcinoma	33	Fibroblasts
CAACGATCAATGGCCC-1_1_1_1_1_1_1_1_1_1_1_1_1_1_1_1_1_1_1_1_1_1_1_1_1_1_1_1_1_1_1_1_1_1_1_1	6.07064	0.77871	GSM6061645	1466	1146	Adenocarcinoma	A001	Adenocarcinoma	10	Epithelial
CAACGATCAGGCACAA-1_1_1_1_1_1_1_1_1_1_1_1_1_1_1_1_1_1_1_1_1_1_1_1_1_1_1_1_1_1_1_1_1_1_1_1	-2.1605	-5.31717	GSM6061645	4496	2614	Adenocarcinoma	A001	Adenocarcinoma	13	Epithelial
CAACGGCGTATGGAGC-1_1_1_1_1_1_1_1_1_1_1_1_1_1_1_1_1_1_1_1_1_1_1_1_1_1_1_1_1_1_1_1_1_1_1_1	3.95352	-0.09814	GSM6061645	1758	1234	Adenocarcinoma	A001	Adenocarcinoma	3	Epithelial
CAAGACTGTCCTCCAT-1_1_1_1_1_1_1_1_1_1_1_1_1_1_1_1_1_1_1_1_1_1_1_1_1_1_1_1_1_1_1_1_1_1_1_1	-7.40049	4.83553	GSM6061645	9619	4290	Adenocarcinoma	A001	Adenocarcinoma	12	Epithelial
CAAGACTGTCTAATCG-1_1_1_1_1_1_1_1_1_1_1_1_1_1_1_1_1_1_1_1_1_1_1_1_1_1_1_1_1_1_1_1_1_1_1_1	-0.66987	-5.24581	GSM6061645	32598	7840	Adenocarcinoma	A001	Adenocarcinoma	13	Epithelial
CAAGAGGCACCGCTAG-1_1_1_1_1_1_1_1_1_1_1_1_1_1_1_1_1_1_1_1_1_1_1_1_1_1_1_1_1_1_1_1_1_1_1_1	-1.69993	-5.413	GSM6061645	8446	3904	Adenocarcinoma	A001	Adenocarcinoma	13	Epithelial
CAAGCTACAATCTGCA-1_1_1_1_1_1_1_1_1_1_1_1_1_1_1_1_1_1_1_1_1_1_1_1_1_1_1_1_1_1_1_1_1_1_1_1	-7.68856	4.16495	GSM6061645	1041	743	Adenocarcinoma	A001	Adenocarcinoma	12	Epithelial
CAAGCTATCCCTCTTT-1_1_1_1_1_1_1_1_1_1_1_1_1_1_1_1_1_1_1_1_1_1_1_1_1_1_1_1_1_1_1_1_1_1_1_1	5.06122	-3.21206	GSM6061645	2292	1522	Adenocarcinoma	A001	Adenocarcinoma	1	Epithelial
CAATACGCAAGTGGAC-1_1_1_1_1_1_1_1_1_1_1_1_1_1_1_1_1_1_1_1_1_1_1_1_1_1_1_1_1_1_1_1_1_1_1_1	4.11216	0.624021	GSM6061645	963	775	Adenocarcinoma	A001	Adenocarcinoma	2	Epithelial
CAATACGCAATCTCTT-1_1_1_1_1_1_1_1_1_1_1_1_1_1_1_1_1_1_1_1_1_1_1_1_1_1_1_1_1_1_1_1_1_1_1_1	-0.74075	-4.78407	GSM6061645	3907	2317	Adenocarcinoma	A001	Adenocarcinoma	11	Epithelial
CAATACGTCACTCGAA-1_1_1_1_1_1_1_1_1_1_1_1_1_1_1_1_1_1_1_1_1_1_1_1_1_1_1_1_1_1_1_1_1_1_1_1	0.850531	3.12203	GSM6061645	834	675	Adenocarcinoma	A001	Adenocarcinoma	3	Epithelial
CAATCGACAAGAAACT-1_1_1_1_1_1_1_1_1_1_1_1_1_1_1_1_1_1_1_1_1_1_1_1_1_1_1_1_1_1_1_1_1_1_1_1	-1.82798	-3.38712	GSM6061645	1058	829	Adenocarcinoma	A001	Adenocarcinoma	11	Epithelial
CAATCGATCGGTGCAC-1_1_1_1_1_1_1_1_1_1_1_1_1_1_1_1_1_1_1_1_1_1_1_1_1_1_1_1_1_1_1_1_1_1_1_1	7.04268	3.03624	GSM6061645	1717	1213	Adenocarcinoma	A001	Adenocarcinoma	3	Epithelial
CAATGACAGGCATCTT-1_1_1_1_1_1_1_1_1_1_1_1_1_1_1_1_1_1_1_1_1_1_1_1_1_1_1_1_1_1_1_1_1_1_1_1	-1.79803	-2.76261	GSM6061645	731	593	Adenocarcinoma	A001	Adenocarcinoma	11	Epithelial
CAATGACCAGAGAATT-1_1_1_1_1_1_1_1_1_1_1_1_1_1_1_1_1_1_1_1_1_1_1_1_1_1_1_1_1_1_1_1_1_1_1_1	4.59145	-3.87236	GSM6061645	1706	1233	Adenocarcinoma	A001	Adenocarcinoma	1	Epithelial
CAATGACGTTGTTTGG-1_1_1_1_1_1_1_1_1_1_1_1_1_1_1_1_1_1_1_1_1_1_1_1_1_1_1_1_1_1_1_1_1_1_1_1	-2.07942	2.37979	GSM6061645	703	597	Adenocarcinoma	A001	Adenocarcinoma	4	Epithelial
CAATGACTCGTGTCAA-1_1_1_1_1_1_1_1_1_1_1_1_1_1_1_1_1_1_1_1_1_1_1_1_1_1_1_1_1_1_1_1_1_1_1_1	-5.50727	-1.1947	GSM6061645	569	479	Adenocarcinoma	A001	Adenocarcinoma	23	plasma Bcell
CAATTTCAGTAGCATA-1_1_1_1_1_1_1_1_1_1_1_1_1_1_1_1_1_1_1_1_1_1_1_1_1_1_1_1_1_1_1_1_1_1_1_1	-2.48605	-4.88808	GSM6061645	3284	2057	Adenocarcinoma	A001	Adenocarcinoma	13	Epithelial
CAATTTCGTCACAGTT-1_1_1_1_1_1_1_1_1_1_1_1_1_1_1_1_1_1_1_1_1_1_1_1_1_1_1_1_1_1_1_1_1_1_1_1	-0.23236	0.032416	GSM6061645	807	632	Adenocarcinoma	A001	Adenocarcinoma	0	Epithelial
CACAACAGTGCACAAG-1_1_1_1_1_1_1_1_1_1_1_1_1_1_1_1_1_1_1_1_1_1_1_1_1_1_1_1_1_1_1_1_1_1_1_1	5.32404	-2.74773	GSM6061645	4281	2222	Adenocarcinoma	A001	Adenocarcinoma	1	Epithelial
CACACAAAGACATCAA-1_1_1_1_1_1_1_1_1_1_1_1_1_1_1_1_1_1_1_1_1_1_1_1_1_1_1_1_1_1_1_1_1_1_1_1	-0.15144	-0.64304	GSM6061645	833	699	Adenocarcinoma	A001	Adenocarcinoma	0	Epithelial
CACACAAAGTTGAATG-1_1_1_1_1_1_1_1_1_1_1_1_1_1_1_1_1_1_1_1_1_1_1_1_1_1_1_1_1_1_1_1_1_1_1_1	1.37407	0.529982	GSM6061645	828	663	Adenocarcinoma	A001	Adenocarcinoma	0	Epithelial
CACACAAGTGCCTGCA-1_1_1_1_1_1_1_1_1_1_1_1_1_1_1_1_1_1_1_1_1_1_1_1_1_1_1_1_1_1_1_1_1_1_1_1	-3.17965	-2.56144	GSM6061645	682	559	Adenocarcinoma	A001	Adenocarcinoma	13	Epithelial
CACAGATCAAACGTGG-1_1_1_1_1_1_1_1_1_1_1_1_1_1_1_1_1_1_1_1_1_1_1_1_1_1_1_1_1_1_1_1_1_1_1_1	-2.87933	-5.1566	GSM6061645	3771	2348	Adenocarcinoma	A001	Adenocarcinoma	13	Epithelial
CACAGGCCAATCCAGT-1_1_1_1_1_1_1_1_1_1_1_1_1_1_1_1_1_1_1_1_1_1_1_1_1_1_1_1_1_1_1_1_1_1_1_1	-1.59665	-5.30094	GSM6061645	4811	2665	Adenocarcinoma	A001	Adenocarcinoma	13	Epithelial
CACAGGCCAGACCAGA-1_1_1_1_1_1_1_1_1_1_1_1_1_1_1_1_1_1_1_1_1_1_1_1_1_1_1_1_1_1_1_1_1_1_1_1	0.481048	1.62093	GSM6061645	764	582	Adenocarcinoma	A001	Adenocarcinoma	0	Epithelial
CACATGAGTATCGCGC-1_1_1_1_1_1_1_1_1_1_1_1_1_1_1_1_1_1_1_1_1_1_1_1_1_1_1_1_1_1_1_1_1_1_1_1	-0.72964	6.36345	GSM6061645	1497	1060	Adenocarcinoma	A001	Adenocarcinoma	24	Epithelial
CACCAAAGTAACCAGG-1_1_1_1_1_1_1_1_1_1_1_1_1_1_1_1_1_1_1_1_1_1_1_1_1_1_1_1_1_1_1_1_1_1_1_1	-1.84037	-5.53506	GSM6061645	35540	7826	Adenocarcinoma	A001	Adenocarcinoma	13	Epithelial
CACCAAAGTACACGTT-1_1_1_1_1_1_1_1_1_1_1_1_1_1_1_1_1_1_1_1_1_1_1_1_1_1_1_1_1_1_1_1_1_1_1_1	0.400829	-1.67636	GSM6061645	1439	1102	Adenocarcinoma	A001	Adenocarcinoma	1	Epithelial
CACCGTTAGGCCCACT-1_1_1_1_1_1_1_1_1_1_1_1_1_1_1_1_1_1_1_1_1_1_1_1_1_1_1_1_1_1_1_1_1_1_1_1	0.343862	1.48311	GSM6061645	976	739	Adenocarcinoma	A001	Adenocarcinoma	0	Epithelial
CACGAATCAGTCAGCC-1_1_1_1_1_1_1_1_1_1_1_1_1_1_1_1_1_1_1_1_1_1_1_1_1_1_1_1_1_1_1_1_1_1_1_1	1.40394	-3.40433	GSM6061645	742	615	Adenocarcinoma	A001	Adenocarcinoma	1	Epithelial
CACGAATCATCTCGTC-1_1_1_1_1_1_1_1_1_1_1_1_1_1_1_1_1_1_1_1_1_1_1_1_1_1_1_1_1_1_1_1_1_1_1_1	1.70467	-4.06795	GSM6061645	686	572	Adenocarcinoma	A001	Adenocarcinoma	1	Epithelial
CACGAATGTCCTTTGC-1_1_1_1_1_1_1_1_1_1_1_1_1_1_1_1_1_1_1_1_1_1_1_1_1_1_1_1_1_1_1_1_1_1_1_1	-0.82741	-6.66421	GSM6061645	919	733	Adenocarcinoma	A001	Adenocarcinoma	30	Epithelial
CACGAATTCAGCCTTC-1_1_1_1_1_1_1_1_1_1_1_1_1_1_1_1_1_1_1_1_1_1_1_1_1_1_1_1_1_1_1_1_1_1_1_1	6.32027	-9.53646	GSM6061645	1585	1147	Adenocarcinoma	A001	Adenocarcinoma	9	Epithelial
CACGGGTAGTTGTAGA-1_1_1_1_1_1_1_1_1_1_1_1_1_1_1_1_1_1_1_1_1_1_1_1_1_1_1_1_1_1_1_1_1_1_1_1	4.36148	-1.80638	GSM6061645	1828	1411	Adenocarcinoma	A001	Adenocarcinoma	2	Epithelial
CACGGGTTCGTCGGGT-1_1_1_1_1_1_1_1_1_1_1_1_1_1_1_1_1_1_1_1_1_1_1_1_1_1_1_1_1_1_1_1_1_1_1_1	-1.4238	-3.46122	GSM6061645	853	694	Adenocarcinoma	A001	Adenocarcinoma	11	Epithelial
CACGTGGAGGGCTGAT-1_1_1_1_1_1_1_1_1_1_1_1_1_1_1_1_1_1_1_1_1_1_1_1_1_1_1_1_1_1_1_1_1_1_1_1	-7.06498	5.78346	GSM6061645	564	474	Adenocarcinoma	A001	Adenocarcinoma	12	Epithelial
CACGTGGCACAGCCAC-1_1_1_1_1_1_1_1_1_1_1_1_1_1_1_1_1_1_1_1_1_1_1_1_1_1_1_1_1_1_1_1_1_1_1_1	4.78593	-3.87813	GSM6061645	3165	1970	Adenocarcinoma	A001	Adenocarcinoma	1	Epithelial
CACTAAGAGGGCTTCC-1_1_1_1_1_1_1_1_1_1_1_1_1_1_1_1_1_1_1_1_1_1_1_1_1_1_1_1_1_1_1_1_1_1_1_1	3.83571	-0.73094	GSM6061645	1812	1321	Adenocarcinoma	A001	Adenocarcinoma	13	Epithelial
CACTAAGCAATGCAAA-1_1_1_1_1_1_1_1_1_1_1_1_1_1_1_1_1_1_1_1_1_1_1_1_1_1_1_1_1_1_1_1_1_1_1_1	-1.34276	1.24693	GSM6061645	694	580	Adenocarcinoma	A001	Adenocarcinoma	24	Epithelial
CACTGAAAGTTGCTCA-1_1_1_1_1_1_1_1_1_1_1_1_1_1_1_1_1_1_1_1_1_1_1_1_1_1_1_1_1_1_1_1_1_1_1_1	5.46057	6.43732	GSM6061645	2146	1496	Adenocarcinoma	A001	Adenocarcinoma	1	Epithelial
CACTGAATCCCGTGTT-1_1_1_1_1_1_1_1_1_1_1_1_1_1_1_1_1_1_1_1_1_1_1_1_1_1_1_1_1_1_1_1_1_1_1_1	2.49593	-4.1927	GSM6061645	1402	1061	Adenocarcinoma	A001	Adenocarcinoma	1	Epithelial
CACTGAATCCTGCTAC-1_1_1_1_1_1_1_1_1_1_1_1_1_1_1_1_1_1_1_1_1_1_1_1_1_1_1_1_1_1_1_1_1_1_1_1	-0.97706	0.865501	GSM6061645	668	539	Adenocarcinoma	A001	Adenocarcinoma	0	Epithelial
CACTGTCCAGTCTCTC-1_1_1_1_1_1_1_1_1_1_1_1_1_1_1_1_1_1_1_1_1_1_1_1_1_1_1_1_1_1_1_1_1_1_1_1	1.98372	-5.76113	GSM6061645	1156	899	Adenocarcinoma	A001	Adenocarcinoma	1	Epithelial
CACTTCGGTGTGGTCC-1_1_1_1_1_1_1_1_1_1_1_1_1_1_1_1_1_1_1_1_1_1_1_1_1_1_1_1_1_1_1_1_1_1_1_1	-7.44491	5.57852	GSM6061645	559	468	Adenocarcinoma	A001	Adenocarcinoma	12	Epithelial
CAGAGCCCATGAGGGT-1_1_1_1_1_1_1_1_1_1_1_1_1_1_1_1_1_1_1_1_1_1_1_1_1_1_1_1_1_1_1_1_1_1_1_1	-10.5264	-2.98431	GSM6061645	618	542	Adenocarcinoma	A001	Adenocarcinoma	26	NK/T
CAGAGCCTCCTGATAG-1_1_1_1_1_1_1_1_1_1_1_1_1_1_1_1_1_1_1_1_1_1_1_1_1_1_1_1_1_1_1_1_1_1_1_1	-1.87495	-4.74435	GSM6061645	2478	1669	Adenocarcinoma	A001	Adenocarcinoma	13	Epithelial
CAGATCAAGTATGGAT-1_1_1_1_1_1_1_1_1_1_1_1_1_1_1_1_1_1_1_1_1_1_1_1_1_1_1_1_1_1_1_1_1_1_1_1	-10.1194	-4.16147	GSM6061645	547	464	Adenocarcinoma	A001	Adenocarcinoma	5	NK/T
CAGATCACAACACGAG-1_1_1_1_1_1_1_1_1_1_1_1_1_1_1_1_1_1_1_1_1_1_1_1_1_1_1_1_1_1_1_1_1_1_1_1	0.885014	1.29825	GSM6061645	559	462	Adenocarcinoma	A001	Adenocarcinoma	13	Epithelial
CAGATTGAGGAGGGTG-1_1_1_1_1_1_1_1_1_1_1_1_1_1_1_1_1_1_1_1_1_1_1_1_1_1_1_1_1_1_1_1_1_1_1_1	-0.99509	-5.50453	GSM6061645	63683	9616	Adenocarcinoma	A001	Adenocarcinoma	13	Epithelial
CAGCAATCAACCTAAC-1_1_1_1_1_1_1_1_1_1_1_1_1_1_1_1_1_1_1_1_1_1_1_1_1_1_1_1_1_1_1_1_1_1_1_1	5.76443	7.87905	GSM6061645	742	575	Adenocarcinoma	A001	Adenocarcinoma	8	Epithelial
CAGCAATGTCAGACTT-1_1_1_1_1_1_1_1_1_1_1_1_1_1_1_1_1_1_1_1_1_1_1_1_1_1_1_1_1_1_1_1_1_1_1_1	2.6775	1.12227	GSM6061645	747	646	Adenocarcinoma	A001	Adenocarcinoma	0	Epithelial
CAGCAATGTTCTATCT-1_1_1_1_1_1_1_1_1_1_1_1_1_1_1_1_1_1_1_1_1_1_1_1_1_1_1_1_1_1_1_1_1_1_1_1	8.36892	2.76243	GSM6061645	4003	2352	Adenocarcinoma	A001	Adenocarcinoma	26	NK/T
CAGCAATTCGGTCATA-1_1_1_1_1_1_1_1_1_1_1_1_1_1_1_1_1_1_1_1_1_1_1_1_1_1_1_1_1_1_1_1_1_1_1_1	3.44836	-3.48999	GSM6061645	1781	1289	Adenocarcinoma	A001	Adenocarcinoma	1	Epithelial
CAGCAGCAGACAACTA-1_1_1_1_1_1_1_1_1_1_1_1_1_1_1_1_1_1_1_1_1_1_1_1_1_1_1_1_1_1_1_1_1_1_1_1	6.17179	6.69052	GSM6061645	13084	4589	Adenocarcinoma	A001	Adenocarcinoma	1	Epithelial
CAGCCAGAGCGCGTTC-1_1_1_1_1_1_1_1_1_1_1_1_1_1_1_1_1_1_1_1_1_1_1_1_1_1_1_1_1_1_1_1_1_1_1_1	1.95115	0.797769	GSM6061645	528	465	Adenocarcinoma	A001	Adenocarcinoma	0	Epithelial
CAGCCAGTCTGGAAGG-1_1_1_1_1_1_1_1_1_1_1_1_1_1_1_1_1_1_1_1_1_1_1_1_1_1_1_1_1_1_1_1_1_1_1_1	-11.9103	0.119507	GSM6061645	689	569	Adenocarcinoma	A001	Adenocarcinoma	16	Myeloid
CAGCGTGTCCATATGG-1_1_1_1_1_1_1_1_1_1_1_1_1_1_1_1_1_1_1_1_1_1_1_1_1_1_1_1_1_1_1_1_1_1_1_1	1.00813	0.810532	GSM6061645	859	730	Adenocarcinoma	A001	Adenocarcinoma	0	Epithelial
CAGGGCTAGTTTGTCG-1_1_1_1_1_1_1_1_1_1_1_1_1_1_1_1_1_1_1_1_1_1_1_1_1_1_1_1_1_1_1_1_1_1_1_1	-2.88269	-5.25544	GSM6061645	10688	4418	Adenocarcinoma	A001	Adenocarcinoma	13	Epithelial
CAGGGCTCAGCTTCCT-1_1_1_1_1_1_1_1_1_1_1_1_1_1_1_1_1_1_1_1_1_1_1_1_1_1_1_1_1_1_1_1_1_1_1_1	4.49456	-3.49665	GSM6061645	23926	6639	Adenocarcinoma	A001	Adenocarcinoma	13	Epithelial
CAGGGCTGTACGCGTC-1_1_1_1_1_1_1_1_1_1_1_1_1_1_1_1_1_1_1_1_1_1_1_1_1_1_1_1_1_1_1_1_1_1_1_1	-11.5493	-3.99665	GSM6061645	604	480	Adenocarcinoma	A001	Adenocarcinoma	5	NK/T
CAGGGCTTCATCAGTG-1_1_1_1_1_1_1_1_1_1_1_1_1_1_1_1_1_1_1_1_1_1_1_1_1_1_1_1_1_1_1_1_1_1_1_1	-1.56681	-2.97861	GSM6061645	880	694	Adenocarcinoma	A001	Adenocarcinoma	11	Epithelial
CAGGTATAGGCTCCCA-1_1_1_1_1_1_1_1_1_1_1_1_1_1_1_1_1_1_1_1_1_1_1_1_1_1_1_1_1_1_1_1_1_1_1_1	-1.5631	-5.45207	GSM6061645	44644	8394	Adenocarcinoma	A001	Adenocarcinoma	13	Epithelial
CAGGTATCAATTCACG-1_1_1_1_1_1_1_1_1_1_1_1_1_1_1_1_1_1_1_1_1_1_1_1_1_1_1_1_1_1_1_1_1_1_1_1	0.485519	-1.51866	GSM6061645	619	516	Adenocarcinoma	A001	Adenocarcinoma	1	Epithelial
CAGGTATTCCGCGGAT-1_1_1_1_1_1_1_1_1_1_1_1_1_1_1_1_1_1_1_1_1_1_1_1_1_1_1_1_1_1_1_1_1_1_1_1	-7.45058	0.778045	GSM6061645	3754	2027	Adenocarcinoma	A001	Adenocarcinoma	28	Epithelial
CAGGTATTCGTAACTG-1_1_1_1_1_1_1_1_1_1_1_1_1_1_1_1_1_1_1_1_1_1_1_1_1_1_1_1_1_1_1_1_1_1_1_1	4.79055	1.04013	GSM6061645	1111	851	Adenocarcinoma	A001	Adenocarcinoma	2	Epithelial
CAGTGCGCACGACTAT-1_1_1_1_1_1_1_1_1_1_1_1_1_1_1_1_1_1_1_1_1_1_1_1_1_1_1_1_1_1_1_1_1_1_1_1	-11.2236	-4.34937	GSM6061645	746	601	Adenocarcinoma	A001	Adenocarcinoma	5	NK/T
CAGTTAGCAAGAAATC-1_1_1_1_1_1_1_1_1_1_1_1_1_1_1_1_1_1_1_1_1_1_1_1_1_1_1_1_1_1_1_1_1_1_1_1	-0.5915	1.62895	GSM6061645	549	488	Adenocarcinoma	A001	Adenocarcinoma	0	Epithelial
CAGTTAGCATCGATGT-1_1_1_1_1_1_1_1_1_1_1_1_1_1_1_1_1_1_1_1_1_1_1_1_1_1_1_1_1_1_1_1_1_1_1_1	-12.1141	0.363666	GSM6061645	1377	1006	Adenocarcinoma	A001	Adenocarcinoma	16	Myeloid
CAGTTAGGTGTGATGG-1_1_1_1_1_1_1_1_1_1_1_1_1_1_1_1_1_1_1_1_1_1_1_1_1_1_1_1_1_1_1_1_1_1_1_1	0.518422	-3.53017	GSM6061645	2312	1625	Adenocarcinoma	A001	Adenocarcinoma	11	Epithelial
CAGTTCCAGATTCGCT-1_1_1_1_1_1_1_1_1_1_1_1_1_1_1_1_1_1_1_1_1_1_1_1_1_1_1_1_1_1_1_1_1_1_1_1	-2.96467	-5.67251	GSM6061645	2597	1729	Adenocarcinoma	A001	Adenocarcinoma	13	Epithelial
CAGTTCCGTCGCCACA-1_1_1_1_1_1_1_1_1_1_1_1_1_1_1_1_1_1_1_1_1_1_1_1_1_1_1_1_1_1_1_1_1_1_1_1	-2.96663	4.40027	GSM6061645	559	474	Adenocarcinoma	A001	Adenocarcinoma	4	Epithelial
CAGTTCCGTGTACAGG-1_1_1_1_1_1_1_1_1_1_1_1_1_1_1_1_1_1_1_1_1_1_1_1_1_1_1_1_1_1_1_1_1_1_1_1	2.84577	1.13856	GSM6061645	752	618	Adenocarcinoma	A001	Adenocarcinoma	0	Epithelial
CATAAGCCATACCACA-1_1_1_1_1_1_1_1_1_1_1_1_1_1_1_1_1_1_1_1_1_1_1_1_1_1_1_1_1_1_1_1_1_1_1_1	-0.84761	-0.96844	GSM6061645	639	524	Adenocarcinoma	A001	Adenocarcinoma	11	Epithelial
CATAAGCCATCCTTGC-1_1_1_1_1_1_1_1_1_1_1_1_1_1_1_1_1_1_1_1_1_1_1_1_1_1_1_1_1_1_1_1_1_1_1_1	-10.5001	-4.60597	GSM6061645	510	433	Adenocarcinoma	A001	Adenocarcinoma	5	NK/T
CATAAGCTCTGGGAGA-1_1_1_1_1_1_1_1_1_1_1_1_1_1_1_1_1_1_1_1_1_1_1_1_1_1_1_1_1_1_1_1_1_1_1_1	5.6367	-0.12962	GSM6061645	1572	1191	Adenocarcinoma	A001	Adenocarcinoma	2	Epithelial
CATACAGGTACAGTTC-1_1_1_1_1_1_1_1_1_1_1_1_1_1_1_1_1_1_1_1_1_1_1_1_1_1_1_1_1_1_1_1_1_1_1_1	-1.12351	1.91259	GSM6061645	1734	1208	Adenocarcinoma	A001	Adenocarcinoma	4	Epithelial
CATACAGGTCTCGACG-1_1_1_1_1_1_1_1_1_1_1_1_1_1_1_1_1_1_1_1_1_1_1_1_1_1_1_1_1_1_1_1_1_1_1_1	1.15773	-4.56103	GSM6061645	1533	1188	Adenocarcinoma	A001	Adenocarcinoma	1	Epithelial
CATACCCCAGTAGATA-1_1_1_1_1_1_1_1_1_1_1_1_1_1_1_1_1_1_1_1_1_1_1_1_1_1_1_1_1_1_1_1_1_1_1_1	-10.582	4.79272	GSM6061645	2313	1518	Adenocarcinoma	A001	Adenocarcinoma	21	Endothelial
CATACTTGTCCAAATC-1_1_1_1_1_1_1_1_1_1_1_1_1_1_1_1_1_1_1_1_1_1_1_1_1_1_1_1_1_1_1_1_1_1_1_1	-7.06129	6.27175	GSM6061645	524	442	Adenocarcinoma	A001	Adenocarcinoma	12	Epithelial
CATACTTGTCTACGAT-1_1_1_1_1_1_1_1_1_1_1_1_1_1_1_1_1_1_1_1_1_1_1_1_1_1_1_1_1_1_1_1_1_1_1_1	-4.0489	-4.54327	GSM6061645	2205	1518	Adenocarcinoma	A001	Adenocarcinoma	13	Epithelial
CATACTTTCGTCGCTT-1_1_1_1_1_1_1_1_1_1_1_1_1_1_1_1_1_1_1_1_1_1_1_1_1_1_1_1_1_1_1_1_1_1_1_1	5.65135	-1.79445	GSM6061645	3142	1858	Adenocarcinoma	A001	Adenocarcinoma	1	Epithelial
CATCAAGCAAGCTCTA-1_1_1_1_1_1_1_1_1_1_1_1_1_1_1_1_1_1_1_1_1_1_1_1_1_1_1_1_1_1_1_1_1_1_1_1	5.97423	-9.84708	GSM6061645	1282	981	Adenocarcinoma	A001	Adenocarcinoma	9	Epithelial
CATCAAGCAATTGCGT-1_1_1_1_1_1_1_1_1_1_1_1_1_1_1_1_1_1_1_1_1_1_1_1_1_1_1_1_1_1_1_1_1_1_1_1	-4.71717	-0.5831	GSM6061645	514	398	Adenocarcinoma	A001	Adenocarcinoma	23	plasma Bcell
CATCAAGCAATTTCCT-1_1_1_1_1_1_1_1_1_1_1_1_1_1_1_1_1_1_1_1_1_1_1_1_1_1_1_1_1_1_1_1_1_1_1_1	-11.682	-4.79134	GSM6061645	878	684	Adenocarcinoma	A001	Adenocarcinoma	5	NK/T
CATCCACAGGCTCTAT-1_1_1_1_1_1_1_1_1_1_1_1_1_1_1_1_1_1_1_1_1_1_1_1_1_1_1_1_1_1_1_1_1_1_1_1	-0.30722	1.70653	GSM6061645	566	474	Adenocarcinoma	A001	Adenocarcinoma	0	Epithelial
CATCCACCAGAAACCG-1_1_1_1_1_1_1_1_1_1_1_1_1_1_1_1_1_1_1_1_1_1_1_1_1_1_1_1_1_1_1_1_1_1_1_1	2.63928	-4.25505	GSM6061645	2100	1489	Adenocarcinoma	A001	Adenocarcinoma	1	Epithelial
CATCCACGTTTCGGCG-1_1_1_1_1_1_1_1_1_1_1_1_1_1_1_1_1_1_1_1_1_1_1_1_1_1_1_1_1_1_1_1_1_1_1_1	-0.06114	-1.06457	GSM6061645	1452	1076	Adenocarcinoma	A001	Adenocarcinoma	11	Epithelial
CATCCCACACGCTATA-1_1_1_1_1_1_1_1_1_1_1_1_1_1_1_1_1_1_1_1_1_1_1_1_1_1_1_1_1_1_1_1_1_1_1_1	2.79897	-4.04299	GSM6061645	2516	1760	Adenocarcinoma	A001	Adenocarcinoma	1	Epithelial
CATCCGTTCTGGAGAG-1_1_1_1_1_1_1_1_1_1_1_1_1_1_1_1_1_1_1_1_1_1_1_1_1_1_1_1_1_1_1_1_1_1_1_1	-0.5877	6.435	GSM6061645	2268	1459	Adenocarcinoma	A001	Adenocarcinoma	24	Epithelial
CATCGCTAGTCCGTCG-1_1_1_1_1_1_1_1_1_1_1_1_1_1_1_1_1_1_1_1_1_1_1_1_1_1_1_1_1_1_1_1_1_1_1_1	1.13086	-0.97568	GSM6061645	999	780	Adenocarcinoma	A001	Adenocarcinoma	0	Epithelial
CATCGGGAGGTAACTA-1_1_1_1_1_1_1_1_1_1_1_1_1_1_1_1_1_1_1_1_1_1_1_1_1_1_1_1_1_1_1_1_1_1_1_1	-2.31709	4.86563	GSM6061645	1570	1078	Adenocarcinoma	A001	Adenocarcinoma	4	Epithelial
CATCGGGGTGTGCCTG-1_1_1_1_1_1_1_1_1_1_1_1_1_1_1_1_1_1_1_1_1_1_1_1_1_1_1_1_1_1_1_1_1_1_1_1	-0.28088	0.400488	GSM6061645	835	675	Adenocarcinoma	A001	Adenocarcinoma	0	Epithelial
[truncated: 118,376 more rows]

## Sheet: Supplementary Table4
Supplementary Table4. The constitution of seven main cell types in each tumor or normal samples from GSE200997
[truncated: 9 more rows]

[truncated: 40 more sheets: Supplementary Table5, Supplementary Table6, Supplementary Table7, Supplementary Table8, Supplementary Table9, Supplementary Table10, Supplementary Table11, Supplementary Table12, Supplementary Table13, Supplementary Table14, Supplementary Table15, Supplementary Table16, Supplementary Table17, Supplementary Table18, Supplementary Table19, Supplementary Table20, Supplementary Table21, Supplementary Table22, Supplementary Table23, Supplementary Table24 …]
